# Supplementary material for: Putative archaeal viruses from the mesopelagic ocean
Source: PeerJ. 2017 Jun 15;5:e3428. doi: 10.7717/peerj.3428 (PMC5474096; doi:10.7717/peerj.3428)
Supplement: Data S1 [file peerj-05-3428-s004.csv]

Sample	bp/readfile	Total contigs	De-replicated archaeal viruses >1kb	Archaeal virus populations >10,000kb
2-30	95005188.7	7075	28	5
2-60	99858526.4	7791	67	15
2-130	97574996.9	3901	33	0
2-300	69219060	3008	17	1
2-1000	79069290.6	738	3	0
6-30	93927185.7	7941	83	13
6-85	39835804.1	9569	59	4
6-100	71263014.2	6783	43	4
6-300	220842927.2	476	2	1
6-1000	65069787.7	1740	9	0
