# Supplementary material for: Putative archaeal viruses from the mesopelagic ocean
Source: PeerJ. 2017 Jun 15;5:e3428. doi: 10.7717/peerj.3428 (PMC5474096; doi:10.7717/peerj.3428)
Supplement: Data S2A [file peerj-05-3428-s005.txt]

Contig Id,Gene Id,Length,Start,Stop,Strand,Best BLAST hit id,predicted function,predicted taxonomy,Best BLAST hit bitscore,PFAM affiliation
4736_ETNP_6_100_revised_scaffold77830_2__leng,,,,,,,,,,
,gene_1-partial,77,1,78,-,-,hypothetical protein,-,-,- -
,gene_2,1109,75,1184,-,YP_656462.1,hypothetical protein,"Viruses dsDNA viruses, no RNA stage Caudovirales Myoviridae Tevenvirinae T4likevirus Aeromonas phage 25",163,PF03275.8 GLF
,gene_3,836,1177,2013,-,YP_008060331.1,hypothetical protein,"Viruses dsDNA viruses, no RNA stage unclassified dsDNA viruses unclassified archaeal dsDNA viruses Haloviruses Halovirus HHTV-2",92.4,- -
,gene_4,716,2006,2722,-,YP_008060330.1,hypothetical protein,"Viruses dsDNA viruses, no RNA stage unclassified dsDNA viruses unclassified archaeal dsDNA viruses Haloviruses Halovirus HHTV-2",71.6,PF02195.13 ParBc
,gene_5-partial,86,2753,2839,-,-,hypothetical protein,-,-,- -
Contig Id,Gene Id,Length,Start,Stop,Strand,Best BLAST hit id,predicted function,predicted taxonomy,Best BLAST hit bitscore,PFAM affiliation
4739_ETNP_6_30_revised_scaffold44410_1__lengt,,,,,,,,,,
,gene_1-partial,843,1,844,-,YP_006590047.1,putative tail tape measure protein,"Viruses dsDNA viruses, no RNA stage Caudovirales Siphoviridae unclassified Siphoviridae Cronobacter phage phiES15",53.1,- -
,gene_2,251,847,1098,-,-,hypothetical protein,-,-,- -
,gene_3,704,1138,1842,-,YP_007379119.1,hypothetical protein,"Viruses dsDNA viruses, no RNA stage unclassified dsDNA viruses unclassified archaeal dsDNA viruses Haloviruses Halovirus HSTV-2",106,- -
,gene_4,536,1843,2379,-,-,hypothetical protein,-,-,PF13759.1 2OG-FeII_Oxy_5
,gene_5,356,2380,2736,-,-,hypothetical protein,-,-,- -
,gene_6,170,2729,2899,-,-,hypothetical protein,-,-,- -
,gene_7,545,2901,3446,-,YP_007674367.1,hypothetical protein,"Viruses dsDNA viruses, no RNA stage Caudovirales Siphoviridae unclassified Siphoviridae Synechococcus phage S-SKS1",60.1,PF13759.1 2OG-FeII_Oxy_5
,gene_8-partial,125,3446,3571,-,-,hypothetical protein,-,-,- -
4704_ETNP_2_300_revised_C3846407_1__length=39,,,,,,,,,,
,gene_1-partial,77,1,78,+,-,hypothetical protein,-,-,- -
,gene_2,143,82,225,+,-,hypothetical protein,-,-,- -
,gene_3,1142,216,1358,+,YP_009007728.1,putative cytosine specific DNA methyltransferase,"Viruses dsDNA viruses, no RNA stage Caudovirales Siphoviridae unclassified Siphoviridae Staphylococcus phage vB_SepS_SEP9",62.8,PF01555.13 N6_N4_Mtase
,gene_4,536,1328,1864,+,YP_008059705.1,hypothetical protein,"Viruses dsDNA viruses, no RNA stage unclassified dsDNA viruses unclassified archaeal dsDNA viruses Haloviruses Halovirus HCTV-1",84.0,- -
,gene_5,218,2070,2288,+,-,hypothetical protein,-,-,- -
,gene_6,233,2299,2532,+,-,hypothetical protein,-,-,- -
,gene_7,617,2529,3146,+,-,hypothetical protein,-,-,- -
,gene_8,173,3148,3321,+,-,hypothetical protein,-,-,- -
,gene_9,272,3309,3581,+,-,hypothetical protein,-,-,- -
,gene_10,167,3574,3741,+,-,hypothetical protein,-,-,- -
,gene_11-partial,146,3830,3976,+,-,hypothetical protein,-,-,- -
4686_ETNP_2_130_revised_scaffold30822_1__leng,,,,,,,,,,
,gene_1-partial,65,1,66,+,-,hypothetical protein,-,-,- -
,gene_2,731,63,794,-,YP_007006110.1,putative phosphate starvation-inducible protein,"Viruses dsDNA viruses, no RNA stage Caudovirales Myoviridae unclassified Myoviridae Cyanophage S-TIM5",109,PF02562.11 PhoH
,gene_3,755,845,1600,+,YP_007378978.1,putative radical SAM family-like protein,"Viruses dsDNA viruses, no RNA stage unclassified dsDNA viruses unclassified archaeal dsDNA viruses Haloviruses Halovirus HVTV-1",132,PF13394.1 Fer4_14
,gene_4-partial,716,1616,2332,+,-,hypothetical protein,-,-,PF13521.1 AAA_28
4740_ETNP_6_85_revised_scaffold26081_2__lengt,,,,,,,,,,
,gene_1-partial,638,2,640,+,YP_003212854.1,hypothetical protein,"Viruses dsDNA viruses, no RNA stage Phycodnaviridae unclassified Phycodnaviridae Ostreococcus tauri virus 1",125,PF02562.11 PhoH
,gene_2,191,623,814,-,-,hypothetical protein,-,-,- -
,gene_3,758,819,1577,-,-,hypothetical protein,-,-,PF13521.1 AAA_28
,gene_4,770,1598,2368,-,YP_007378978.1,putative radical SAM family-like protein,"Viruses dsDNA viruses, no RNA stage unclassified dsDNA viruses unclassified archaeal dsDNA viruses Haloviruses Halovirus HVTV-1",141,PF13394.1 Fer4_14
,gene_5,164,2325,2489,-,-,hypothetical protein,-,-,- -
,gene_6,275,2573,2848,-,-,hypothetical protein,-,-,- -
,gene_7,125,2857,2982,-,-,hypothetical protein,-,-,- -
,gene_8-partial,59,3174,3233,-,-,hypothetical protein,-,-,- -
4736_ETNP_6_100_revised_scaffold67127_1__leng,,,,,,,,,,
,gene_1-partial,243,1,244,-,YP_004306893.1,putative FolE,"Viruses dsDNA viruses, no RNA stage Caudovirales Siphoviridae unclassified Siphoviridae Streptococcus phage Dp-1",62.4,- -
,gene_2,647,241,888,-,YP_008059630.1,putative QueE,"Viruses dsDNA viruses, no RNA stage unclassified dsDNA viruses unclassified archaeal dsDNA viruses Haloviruses Halovirus HCTV-1",166,PF13394.1 Fer4_14
,gene_3,431,926,1357,-,YP_009032328.1,"putative 6-carboxy-5,6,7,8-tetrahydropterin synthase","Viruses dsDNA viruses, no RNA stage Caudovirales Siphoviridae unclassified Siphoviridae Enterobacteria phage 9g",145,PF01242.14 PTPS
,gene_4,221,1406,1627,-,-,hypothetical protein,-,-,- -
,gene_5,194,1611,1805,-,-,hypothetical protein,-,-,- -
4740_ETNP_6_85_revised_C6796853_1__length=208,,,,,,,,,,
,gene_1-partial,485,2,487,+,YP_007674869.1,putative PhoH family protein,"Viruses dsDNA viruses, no RNA stage unclassified dsDNA viruses Ostreococcus lucimarinus virus OlV5",107,PF02562.11 PhoH
,gene_2,191,470,661,-,-,hypothetical protein,-,-,- -
,gene_3,758,666,1424,-,-,hypothetical protein,-,-,PF13521.1 AAA_28
,gene_4,635,1445,2080,-,YP_007378978.1,putative radical SAM family-like protein,"Viruses dsDNA viruses, no RNA stage unclassified dsDNA viruses unclassified archaeal dsDNA viruses Haloviruses Halovirus HVTV-1",117,PF13394.1 Fer4_14
4703_ETNP_2_60_revised_C4696273_1__length=223,,,,,,,,,,
,gene_1-partial,548,3,551,+,-,hypothetical protein,-,-,PF00899.16 ThiF
,gene_2,293,548,841,+,-,hypothetical protein,-,-,- -
,gene_3,230,838,1068,+,-,hypothetical protein,-,-,- -
,gene_4,152,1065,1217,+,-,hypothetical protein,-,-,- -
,gene_5,278,1214,1492,+,-,hypothetical protein,-,-,- -
,gene_6,239,1495,1734,+,-,hypothetical protein,-,-,- -
,gene_7,146,1735,1881,+,-,hypothetical protein,-,-,- -
,gene_8,506,1884,2390,+,-,hypothetical protein,-,-,- -
,gene_9,230,2387,2617,+,-,hypothetical protein,-,-,- -
,gene_10,356,2610,2966,+,-,hypothetical protein,-,-,- -
,gene_11,344,2967,3311,+,-,hypothetical protein,-,-,- -
,gene_12,491,3308,3799,+,-,hypothetical protein,-,-,- -
,gene_13,401,3796,4197,+,-,hypothetical protein,-,-,- -
,gene_14,230,4194,4424,+,-,hypothetical protein,-,-,- -
,gene_15,1550,4411,5961,+,YP_293911.1,putative DNA ligase,"Viruses dsDNA viruses, no RNA stage Phycodnaviridae Coccolithovirus Emiliania huxleyi virus 86",115,PF01068.16 DNA_ligase_A_M
,gene_16,455,5999,6454,+,-,hypothetical protein,-,-,- -
,gene_17,341,6454,6795,+,-,hypothetical protein,-,-,- -
,gene_18,821,6785,7606,+,-,hypothetical protein,-,-,- -
,gene_19,821,7713,8534,+,-,hypothetical protein,-,-,- -
,gene_20,917,8531,9448,+,YP_007379001.1,putative replication factor C small subunit,"Viruses dsDNA viruses, no RNA stage unclassified dsDNA viruses unclassified archaeal dsDNA viruses Haloviruses Halovirus HVTV-1",177,PF00004.24 AAA
,gene_21,269,9525,9794,+,-,hypothetical protein,-,-,- -
,gene_22,1238,9787,11025,+,-,hypothetical protein,-,-,- -
,gene_23,311,11103,11414,+,-,hypothetical protein,-,-,- -
,gene_24,845,11374,12219,+,-,hypothetical protein,-,-,- -
,gene_25,770,12231,13001,+,-,hypothetical protein,-,-,- -
,gene_26,1703,13095,14798,+,YP_004322306.1,putative DNA polymerase,"Viruses dsDNA viruses, no RNA stage Caudovirales Myoviridae unclassified Myoviridae Synechococcus phage S-SM2",102,PF00136.16 DNA_pol_B
,gene_27,221,14788,15009,+,-,hypothetical protein,-,-,- -
,gene_28,917,15006,15923,+,YP_007378996.1,putative DNA polymerase,"Viruses dsDNA viruses, no RNA stage unclassified dsDNA viruses unclassified archaeal dsDNA viruses Haloviruses Halovirus HVTV-1",57.4,PF00136.16 DNA_pol_B
,gene_29,335,15920,16255,+,-,hypothetical protein,-,-,- -
,gene_30,887,16248,17135,+,-,hypothetical protein,-,-,PF12705.2 PDDEXK_1
,gene_31,308,17259,17567,+,-,hypothetical protein,-,-,- -
,gene_32,383,17564,17947,+,-,hypothetical protein,-,-,- -
,gene_33,944,17916,18860,+,-,hypothetical protein,-,-,- -
,gene_34,698,18857,19555,+,-,hypothetical protein,-,-,PF12826.2 HHH_2
,gene_35,1574,19557,21131,+,-,hypothetical protein,-,-,- -
,gene_36,260,21128,21388,+,-,hypothetical protein,-,-,- -
,gene_37,596,21389,21985,+,-,hypothetical protein,-,-,- -
,gene_38,161,21986,22147,+,-,hypothetical protein,-,-,- -
4703_ETNP_2_60_revised_scaffold30539_1__lengt,,,,,,,,,,
,gene_1-partial,809,1,810,+,-,hypothetical protein,-,-,- -
,gene_2,260,815,1075,+,-,hypothetical protein,-,-,PB018132 Pfam-B_18132
,gene_3,158,1273,1431,-,-,hypothetical protein,-,-,- -
,gene_4,593,1431,2024,-,-,hypothetical protein,-,-,- -
,gene_5,251,2021,2272,-,-,hypothetical protein,-,-,- -
,gene_6,1463,2265,3728,-,-,hypothetical protein,-,-,- -
,gene_7,692,3725,4417,-,-,hypothetical protein,-,-,PF12826.2 HHH_2
,gene_8,1013,4407,5420,-,YP_007379005.1,hypothetical protein,"Viruses dsDNA viruses, no RNA stage unclassified dsDNA viruses unclassified archaeal dsDNA viruses Haloviruses Halovirus HVTV-1",56.2,- -
,gene_9,374,5335,5709,-,-,hypothetical protein,-,-,- -
,gene_10,881,5807,6688,-,-,hypothetical protein,-,-,PF12705.2 PDDEXK_1
,gene_11,374,6675,7049,-,-,hypothetical protein,-,-,- -
,gene_12,881,7040,7921,-,YP_007378996.1,putative DNA polymerase,"Viruses dsDNA viruses, no RNA stage unclassified dsDNA viruses unclassified archaeal dsDNA viruses Haloviruses Halovirus HVTV-1",57.8,PF00136.16 DNA_pol_B
,gene_13,206,8031,8237,-,-,hypothetical protein,-,-,- -
,gene_14,1670,8237,9907,-,YP_004508575.1,putative DNA polymerase,"Viruses dsDNA viruses, no RNA stage Caudovirales Myoviridae unclassified Myoviridae Synechococcus phage S-CRM01",102,PF00136.16 DNA_pol_B
,gene_15,755,9912,10667,-,-,hypothetical protein,-,-,- -
,gene_16,863,10681,11544,-,-,hypothetical protein,-,-,- -
,gene_17,272,11522,11794,-,-,hypothetical protein,-,-,- -
,gene_18,1211,11805,13016,-,-,hypothetical protein,-,-,- -
,gene_19,254,13009,13263,-,-,hypothetical protein,-,-,- -
,gene_20,917,13355,14272,-,YP_008059651.1,putative replication factor C small subunit,"Viruses dsDNA viruses, no RNA stage unclassified dsDNA viruses unclassified archaeal dsDNA viruses Haloviruses Halovirus HCTV-1",176,PF00004.24 AAA
,gene_21,836,14282,15118,-,-,hypothetical protein,-,-,- -
,gene_22,326,15102,15428,-,-,hypothetical protein,-,-,- -
,gene_23,392,15495,15887,-,-,hypothetical protein,-,-,- -
,gene_24,1517,15912,17429,-,YP_006908759.1,putative ATP-dependent DNA ligase,"Viruses dsDNA viruses, no RNA stage Herpesvirales unclassified Herpesvirales Abalone herpesvirus Victoria/AUS/2009",114,PF01068.16 DNA_ligase_A_M
,gene_25,242,17404,17646,-,-,hypothetical protein,-,-,- -
,gene_26,398,17636,18034,-,-,hypothetical protein,-,-,- -
,gene_27,473,18031,18504,-,-,hypothetical protein,-,-,- -
,gene_28,140,18620,18760,-,-,hypothetical protein,-,-,- -
,gene_29,230,18757,18987,-,-,hypothetical protein,-,-,- -
,gene_30-partial,77,18984,19061,-,-,hypothetical protein,-,-,- -
4736_ETNP_6_100_revised_scaffold84763_1__leng,,,,,,,,,,
,gene_1-partial,353,2,355,+,-,hypothetical protein,-,-,- -
,gene_2,296,547,843,+,YP_008318449.1,hypothetical protein,"Viruses dsDNA viruses, no RNA stage Caudovirales unclassified Caudovirales Bacillus phage phiNIT1",63.5,- -
,gene_3,287,840,1127,+,-,hypothetical protein,-,-,- -
,gene_4,461,1182,1643,+,-,hypothetical protein,-,-,- -
,gene_5,215,1667,1882,+,-,hypothetical protein,-,-,- -
,gene_6,851,2019,2870,+,-,hypothetical protein,-,-,- -
,gene_7,1337,2906,4243,+,YP_008059673.1,putative major capsid protein,"Viruses dsDNA viruses, no RNA stage unclassified dsDNA viruses unclassified archaeal dsDNA viruses Haloviruses Halovirus HCTV-1",77.4,- -
4703_ETNP_2_60_revised_C4695909_1__length=101,,,,,,,,,,
,gene_1-partial,3613,1,3614,-,-,hypothetical protein,-,-,- -
,gene_2,449,3809,4258,-,-,hypothetical protein,-,-,- -
,gene_3,338,4255,4593,-,-,hypothetical protein,-,-,- -
,gene_4,350,4603,4953,-,-,hypothetical protein,-,-,- -
,gene_5,1787,4999,6786,-,YP_008059148.1,putative portal protein,"Viruses dsDNA viruses, no RNA stage unclassified dsDNA viruses unclassified archaeal dsDNA viruses Haloviruses Halovirus HCTV-5",204,PF04860.7 Phage_portal
,gene_6,1298,6786,8084,-,-,hypothetical protein,-,-,- -
,gene_7,449,8103,8552,-,-,hypothetical protein,-,-,- -
,gene_8,161,8557,8718,-,-,hypothetical protein,-,-,- -
,gene_9,185,8715,8900,-,-,hypothetical protein,-,-,- -
,gene_10-partial,1274,8897,10171,-,YP_008125994.1,hypothetical protein,"Viruses dsDNA viruses, no RNA stage Caudovirales Podoviridae unclassified Podoviridae Alteromonas phage vB_AmaP_AD45-P Alteromonas phage vB_AmaP_AD45-P1",62.0,PF03237.10 Terminase_6
4736_ETNP_6_100_revised_scaffold41766_1__leng,,,,,,,,,,
,gene_1-partial,430,1,431,-,YP_006988343.1,putative PhoH-like protein,"Viruses dsDNA viruses, no RNA stage Caudovirales Siphoviridae unclassified Siphoviridae Caulobacter phage CcrColossus",67.0,PF02562.11 PhoH
,gene_2,764,484,1248,+,YP_008059630.1,putative QueE,"Viruses dsDNA viruses, no RNA stage unclassified dsDNA viruses unclassified archaeal dsDNA viruses Haloviruses Halovirus HCTV-1",124,PF13394.1 Fer4_14
,gene_3,758,1265,2023,+,-,hypothetical protein,-,-,PF13521.1 AAA_28
,gene_4-partial,136,2023,2159,+,-,hypothetical protein,-,-,- -
4736_ETNP_6_100_revised_scaffold84660_1__leng,,,,,,,,,,
,gene_1-partial,3088,1,3089,-,-,hypothetical protein,-,-,- -
,gene_2,272,3086,3358,-,-,hypothetical protein,-,-,- -
,gene_3,209,3360,3569,-,-,hypothetical protein,-,-,- -
,gene_4,1643,3571,5214,-,YP_008059666.1,putative portal protein,"Viruses dsDNA viruses, no RNA stage unclassified dsDNA viruses unclassified archaeal dsDNA viruses Haloviruses Halovirus HCTV-1",191,PF04860.7 Phage_portal
,gene_5,1325,5215,6540,-,-,hypothetical protein,-,-,- -
,gene_6,1442,6552,7994,-,YP_008125994.1,hypothetical protein,"Viruses dsDNA viruses, no RNA stage Caudovirales Podoviridae unclassified Podoviridae Alteromonas phage vB_AmaP_AD45-P Alteromonas phage vB_AmaP_AD45-P1",63.5,PF03237.10 Terminase_6
,gene_7,1244,7985,9229,-,YP_004301229.1,putative tRNA nucleotidyltransferase,"Viruses dsDNA viruses, no RNA stage Caudovirales Myoviridae Tevenvirinae T4likevirus Aeromonas phage 65",108,PF01743.15 PolyA_pol
,gene_8,386,9238,9624,-,-,hypothetical protein,-,-,- -
,gene_9,1004,9633,10637,-,-,hypothetical protein,-,-,- -
,gene_10,2294,10637,12931,-,-,hypothetical protein,-,-,- -
,gene_11,1952,12924,14876,-,-,hypothetical protein,-,-,- -
,gene_12,662,14873,15535,-,-,hypothetical protein,-,-,- -
,gene_13,302,15540,15842,-,-,hypothetical protein,-,-,- -
,gene_14,1280,15839,17119,-,-,hypothetical protein,-,-,- -
,gene_15,281,17121,17402,-,-,hypothetical protein,-,-,- -
,gene_16,716,17399,18115,-,-,hypothetical protein,-,-,- -
,gene_17,599,18112,18711,-,-,hypothetical protein,-,-,- -
,gene_18,635,18714,19349,-,-,hypothetical protein,-,-,- -
,gene_19-partial,290,19353,19643,-,-,hypothetical protein,-,-,- -
4703_ETNP_2_60_revised_scaffold30572_1__lengt,,,,,,,,,,
,gene_1-partial,632,1,633,+,-,hypothetical protein,-,-,- -
,gene_2,206,717,923,+,-,hypothetical protein,-,-,- -
,gene_3,206,972,1178,+,-,hypothetical protein,-,-,- -
,gene_4,380,1270,1650,+,-,hypothetical protein,-,-,- -
,gene_5,1883,1653,3536,+,YP_001427319.1,hypothetical protein,"Viruses dsDNA viruses, no RNA stage Phycodnaviridae Chlorovirus Acanthocystis turfacea Chlorella virus 1",434,PF02867.10 Ribonuc_red_lgC
,gene_6,287,3533,3820,+,-,hypothetical protein,-,-,- -
,gene_7,260,3792,4052,+,-,hypothetical protein,-,-,- -
,gene_8,1268,4049,5317,+,-,hypothetical protein,-,-,- -
,gene_9,902,5314,6216,+,-,hypothetical protein,-,-,- -
,gene_10,236,6221,6457,+,-,hypothetical protein,-,-,- -
,gene_11,575,6459,7034,+,-,hypothetical protein,-,-,PF00899.16 ThiF
,gene_12,242,7031,7273,+,-,hypothetical protein,-,-,- -
,gene_13,263,7273,7536,+,-,hypothetical protein,-,-,- -
,gene_14,371,7523,7894,+,-,hypothetical protein,-,-,- -
,gene_15,575,7891,8466,+,-,hypothetical protein,-,-,- -
,gene_16,485,8463,8948,+,-,hypothetical protein,-,-,- -
,gene_17,317,9017,9334,+,-,hypothetical protein,-,-,- -
,gene_18,242,9324,9566,+,-,hypothetical protein,-,-,- -
,gene_19,233,9517,9750,+,-,hypothetical protein,-,-,- -
,gene_20,260,10062,10322,+,-,hypothetical protein,-,-,- -
,gene_21,1646,10322,11968,+,YP_006908759.1,putative ATP-dependent DNA ligase,"Viruses dsDNA viruses, no RNA stage Herpesvirales unclassified Herpesvirales Abalone herpesvirus Victoria/AUS/2009",121,PF01068.16 DNA_ligase_A_M
,gene_22,488,11965,12453,+,-,hypothetical protein,-,-,- -
,gene_23,398,12458,12856,+,-,hypothetical protein,-,-,- -
,gene_24,347,12853,13200,+,-,hypothetical protein,-,-,- -
,gene_25,866,13148,14014,+,-,hypothetical protein,-,-,- -
,gene_26,248,14014,14262,+,-,hypothetical protein,-,-,- -
,gene_27,911,14264,15175,+,YP_008059134.1,putative replication factor C small subunit,"Viruses dsDNA viruses, no RNA stage unclassified dsDNA viruses unclassified archaeal dsDNA viruses Haloviruses Halovirus HCTV-5",168,PF00004.24 AAA
,gene_28,1262,15206,16468,+,-,hypothetical protein,-,-,- -
,gene_29,272,16478,16750,+,-,hypothetical protein,-,-,- -
,gene_30,866,16719,17585,+,-,hypothetical protein,-,-,- -
,gene_31,794,17582,18376,+,-,hypothetical protein,-,-,- -
,gene_32,1703,18382,20085,+,YP_008058501.1,putative DNA polymerase elongation subunit (family B),"Viruses dsDNA viruses, no RNA stage unclassified dsDNA viruses unclassified archaeal dsDNA viruses Haloviruses Halovirus HRTV-5",112,PF00136.16 DNA_pol_B
,gene_33,908,20394,21302,+,-,hypothetical protein,-,-,PF00136.16 DNA_pol_B
,gene_34,881,21324,22205,+,-,hypothetical protein,-,-,PF12705.2 PDDEXK_1
,gene_35,356,22329,22685,+,-,hypothetical protein,-,-,- -
,gene_36,197,22686,22883,+,-,hypothetical protein,-,-,- -
,gene_37,392,22880,23272,+,-,hypothetical protein,-,-,- -
,gene_38,1028,23193,24221,+,YP_007379005.1,hypothetical protein,"Viruses dsDNA viruses, no RNA stage unclassified dsDNA viruses unclassified archaeal dsDNA viruses Haloviruses Halovirus HVTV-1",50.8,- -
,gene_39,119,24211,24330,+,-,hypothetical protein,-,-,- -
,gene_40,695,24332,25027,+,-,hypothetical protein,-,-,PF12826.2 HHH_2
,gene_41,1466,25030,26496,+,-,hypothetical protein,-,-,- -
,gene_42,278,26493,26771,+,-,hypothetical protein,-,-,- -
,gene_43,239,26781,27020,+,-,hypothetical protein,-,-,- -
,gene_44,593,27020,27613,+,-,hypothetical protein,-,-,- -
,gene_45,155,27617,27772,+,-,hypothetical protein,-,-,- -
,gene_46,152,27759,27911,+,-,hypothetical protein,-,-,- -
,gene_47,227,28105,28332,+,-,hypothetical protein,-,-,- -
,gene_48,305,28388,28693,-,-,hypothetical protein,-,-,- -
,gene_49,572,28726,29298,-,YP_006988564.1,putative methyltransferase,"Viruses dsDNA viruses, no RNA stage Caudovirales Siphoviridae unclassified Siphoviridae Caulobacter phage CcrColossus",91.3,PB017332 Pfam-B_17332
,gene_50,572,29298,29870,-,-,hypothetical protein,-,-,- -
,gene_51-partial,1547,29876,31423,-,YP_001426157.1,hypothetical protein,"Viruses dsDNA viruses, no RNA stage Phycodnaviridae Chlorovirus Paramecium bursaria Chlorella virus A1 Paramecium bursaria Chlorella virus FR483",115,- -
4740_ETNP_6_85_revised_C6785152_1__length=182,,,,,,,,,,
,gene_1-partial,86,3,89,+,-,hypothetical protein,-,-,- -
,gene_2,719,100,819,+,-,hypothetical protein,-,-,- -
,gene_3,437,821,1258,+,YP_006383810.1,putative dUTP diphosphatase,Viruses unclassified phages Acinetobacter bacteriophage AP22,128,PF00692.14 dUTPase
,gene_4-partial,555,1265,1820,+,YP_008059651.1,putative replication factor C small subunit,"Viruses dsDNA viruses, no RNA stage unclassified dsDNA viruses unclassified archaeal dsDNA viruses Haloviruses Halovirus HCTV-1",162,PF00004.24 AAA
4739_ETNP_6_30_revised_scaffold54106_1__lengt,,,,,,,,,,
,gene_1-partial,527,1,528,+,-,hypothetical protein,-,-,- -
,gene_2,1418,521,1939,+,YP_008125994.1,hypothetical protein,"Viruses dsDNA viruses, no RNA stage Caudovirales Podoviridae unclassified Podoviridae Alteromonas phage vB_AmaP_AD45-P Alteromonas phage vB_AmaP_AD45-P1",82.4,PF03237.10 Terminase_6
,gene_3,1376,1932,3308,+,-,hypothetical protein,-,-,- -
,gene_4-partial,1474,3301,4775,+,YP_008059148.1,putative portal protein,"Viruses dsDNA viruses, no RNA stage unclassified dsDNA viruses unclassified archaeal dsDNA viruses Haloviruses Halovirus HCTV-5",190,PF04860.7 Phage_portal
4739_ETNP_6_30_revised_C4893402_1__length=188,,,,,,,,,,
,gene_1-partial,568,1,569,-,-,hypothetical protein,-,-,- -
,gene_2,269,544,813,-,-,hypothetical protein,-,-,- -
,gene_3,1277,823,2100,-,-,hypothetical protein,-,-,- -
,gene_4,911,2118,3029,-,YP_008059651.1,putative replication factor C small subunit,"Viruses dsDNA viruses, no RNA stage unclassified dsDNA viruses unclassified archaeal dsDNA viruses Haloviruses Halovirus HCTV-1",165,PF00004.24 AAA
,gene_5,245,3030,3275,-,-,hypothetical protein,-,-,- -
,gene_6,866,3275,4141,-,-,hypothetical protein,-,-,- -
,gene_7,284,4089,4373,-,-,hypothetical protein,-,-,- -
,gene_8,398,4433,4831,-,-,hypothetical protein,-,-,- -
,gene_9,491,4836,5327,-,-,hypothetical protein,-,-,- -
,gene_10,1571,5324,6895,-,YP_006908759.1,putative ATP-dependent DNA ligase,"Viruses dsDNA viruses, no RNA stage Herpesvirales unclassified Herpesvirales Abalone herpesvirus Victoria/AUS/2009",127,PF01068.16 DNA_ligase_A_M
,gene_11,236,7095,7331,-,-,hypothetical protein,-,-,- -
,gene_12,242,7282,7524,-,-,hypothetical protein,-,-,- -
,gene_13,401,7514,7915,-,-,hypothetical protein,-,-,- -
,gene_14,485,7900,8385,-,-,hypothetical protein,-,-,- -
,gene_15,191,8388,8579,-,-,hypothetical protein,-,-,- -
,gene_16,563,8579,9142,-,-,hypothetical protein,-,-,- -
,gene_17,356,9139,9495,-,-,hypothetical protein,-,-,- -
,gene_18,275,9488,9763,-,-,hypothetical protein,-,-,- -
,gene_19,248,9763,10011,-,-,hypothetical protein,-,-,- -
,gene_20,584,10008,10592,-,-,hypothetical protein,-,-,PF00899.16 ThiF
,gene_21,875,10594,11469,-,-,hypothetical protein,-,-,- -
,gene_22,1274,11498,12772,-,-,hypothetical protein,-,-,- -
,gene_23,278,12769,13047,-,-,hypothetical protein,-,-,- -
,gene_24,287,13013,13300,-,-,hypothetical protein,-,-,- -
,gene_25,1886,13297,15183,-,YP_001427319.1,hypothetical protein,"Viruses dsDNA viruses, no RNA stage Phycodnaviridae Chlorovirus Acanthocystis turfacea Chlorella virus 1",427,PF02867.10 Ribonuc_red_lgC
,gene_26,233,15312,15545,-,-,hypothetical protein,-,-,- -
,gene_27,269,15564,15833,-,-,hypothetical protein,-,-,- -
,gene_28,1178,15872,17050,-,-,hypothetical protein,-,-,- -
,gene_29,563,17047,17610,-,-,hypothetical protein,-,-,- -
,gene_30,254,17603,17857,-,-,hypothetical protein,-,-,- -
,gene_31,335,17858,18193,-,-,hypothetical protein,-,-,- -
,gene_32,191,18194,18385,-,-,hypothetical protein,-,-,- -
,gene_33,245,18544,18789,-,-,hypothetical protein,-,-,- -
4704_ETNP_2_300_revised_C3851131_1__length=12,,,,,,,,,,
,gene_1,254,94,348,+,-,hypothetical protein,-,-,- -
,gene_2,1190,365,1555,+,YP_008059213.1,putative terminase large subunit,"Viruses dsDNA viruses, no RNA stage unclassified dsDNA viruses unclassified archaeal dsDNA viruses Haloviruses Halovirus HGTV-1",199,PF03237.10 Terminase_6
,gene_3,365,1565,1930,+,-,hypothetical protein,-,-,- -
,gene_4,446,1920,2366,+,-,hypothetical protein,-,-,- -
,gene_5,614,2366,2980,+,-,hypothetical protein,-,-,- -
,gene_6,1106,2983,4089,+,YP_001429612.1,putative portal protein,"Viruses dsDNA viruses, no RNA stage Caudovirales Myoviridae unclassified Myoviridae Bacillus phage 0305phi8-36",50.8,PF04860.7 Phage_portal
,gene_7,1400,4089,5489,+,-,hypothetical protein,-,-,- -
,gene_8,233,5607,5840,+,-,hypothetical protein,-,-,- -
,gene_9,194,5830,6024,+,-,hypothetical protein,-,-,- -
,gene_10,401,6049,6450,+,-,hypothetical protein,-,-,- -
,gene_11,914,6450,7364,+,-,hypothetical protein,-,-,- -
,gene_12,212,7366,7578,+,-,hypothetical protein,-,-,- -
,gene_13,173,7556,7729,+,-,hypothetical protein,-,-,- -
,gene_14,842,7729,8571,+,-,hypothetical protein,-,-,PF13385.1 Laminin_G_3
,gene_15,1247,8758,10005,+,-,hypothetical protein,-,-,- -
,gene_16,194,10007,10201,+,-,hypothetical protein,-,-,- -
,gene_17,509,10374,10883,+,-,hypothetical protein,-,-,- -
,gene_18,140,11075,11215,+,-,hypothetical protein,-,-,- -
,gene_19,245,11414,11659,+,-,hypothetical protein,-,-,- -
4739_ETNP_6_30_revised_scaffold49485_1__lengt,,,,,,,,,,
,gene_1,605,102,707,-,-,hypothetical protein,-,-,- -
,gene_2,1319,704,2023,-,-,hypothetical protein,-,-,- -
,gene_3,695,2139,2834,-,-,hypothetical protein,-,-,PB000075 Pfam-B_75
,gene_4,1088,3102,4190,-,-,hypothetical protein,-,-,- -
,gene_5,317,4195,4512,-,-,hypothetical protein,-,-,- -
,gene_6,1028,4509,5537,-,-,hypothetical protein,-,-,PF12705.2 PDDEXK_1
,gene_7,182,5534,5716,-,-,hypothetical protein,-,-,- -
,gene_8,218,5713,5931,-,-,hypothetical protein,-,-,- -
,gene_9,2396,5936,8332,-,NP_861642.1,putative DNA-dependent DNA polymerase,"Viruses dsDNA viruses, no RNA stage unclassified dsDNA viruses unclassified archaeal dsDNA viruses Haloviruses Halovirus HF1",146,PF00136.16 DNA_pol_B
,gene_10,752,8332,9084,-,-,hypothetical protein,-,-,- -
,gene_11,968,9216,10184,-,-,hypothetical protein,-,-,- -
,gene_12,209,10186,10395,-,-,hypothetical protein,-,-,- -
,gene_13,1334,10388,11722,-,-,hypothetical protein,-,-,- -
,gene_14,938,11719,12657,-,YP_003969828.1,putative replication factor C subunit,"Viruses dsDNA viruses, no RNA stage Mimiviridae Cafeteriavirus Cafeteria roenbergensis virus Cafeteria roenbergensis virus BV-PW1",124,PF00004.24 AAA
,gene_15,425,12681,13106,-,-,hypothetical protein,-,-,- -
,gene_16,602,13093,13695,-,-,hypothetical protein,-,-,- -
,gene_17-partial,80,13685,13765,-,-,hypothetical protein,-,-,- -
4686_ETNP_2_130_revised_C3522550_1__length=37,,,,,,,,,,
,gene_1-partial,1154,1,1155,+,YP_008059213.1,putative terminase large subunit,"Viruses dsDNA viruses, no RNA stage unclassified dsDNA viruses unclassified archaeal dsDNA viruses Haloviruses Halovirus HGTV-1",173,PF03237.10 Terminase_6
,gene_2,365,1165,1530,+,-,hypothetical protein,-,-,- -
,gene_3,452,1520,1972,+,-,hypothetical protein,-,-,PF00565.12 SNase
,gene_4,464,1969,2433,+,-,hypothetical protein,-,-,- -
,gene_5,1097,2444,3541,+,YP_001429612.1,putative portal protein,"Viruses dsDNA viruses, no RNA stage Caudovirales Myoviridae unclassified Myoviridae Bacillus phage 0305phi8-36",58.9,PF04860.7 Phage_portal
,gene_6-partial,184,3543,3727,+,-,hypothetical protein,-,-,- -
4736_ETNP_6_100_revised_scaffold16009_3__leng,,,,,,,,,,
,gene_1-partial,383,2,385,+,-,hypothetical protein,-,-,- -
,gene_2,278,395,673,+,-,hypothetical protein,-,-,- -
,gene_3,1571,686,2257,+,YP_008059672.1,hypothetical protein,"Viruses dsDNA viruses, no RNA stage unclassified dsDNA viruses unclassified archaeal dsDNA viruses Haloviruses Halovirus HCTV-1",80.5,PF04586.12 Peptidase_U35
,gene_4,227,2337,2564,+,-,hypothetical protein,-,-,- -
,gene_5,254,2767,3021,+,NP_996657.1,hypothetical protein,"Viruses dsDNA viruses, no RNA stage Caudovirales Podoviridae Bppunalikevirus unclassified Bpp-1-like viruses Bordetella phage BIP-1",67.4,PF11753.3 DUF3310
,gene_6,164,3002,3166,+,-,hypothetical protein,-,-,- -
,gene_7,152,3294,3446,+,-,hypothetical protein,-,-,- -
,gene_8,185,3665,3850,+,-,hypothetical protein,-,-,- -
,gene_9,452,4002,4454,+,-,hypothetical protein,-,-,- -
,gene_10,329,6103,6432,+,-,hypothetical protein,-,-,- -
,gene_11,170,6429,6599,+,-,hypothetical protein,-,-,- -
,gene_12-partial,163,6596,6759,+,-,hypothetical protein,-,-,- -
4736_ETNP_6_100_revised_scaffold84589_1__leng,,,,,,,,,,
,gene_1,2231,110,2341,-,YP_009000951.1,putative DNA polymerase delta catalytic subunit,"Viruses dsDNA viruses, no RNA stage unclassified dsDNA viruses Pithovirus sibericum",73.2,PF03104.14 DNA_pol_B_exo1
,gene_2,266,2338,2604,-,-,hypothetical protein,-,-,- -
,gene_3,212,2601,2813,-,-,hypothetical protein,-,-,PF01176.14 eIF-1a
,gene_4,1442,2878,4320,-,YP_008058518.1,hypothetical protein,"Viruses dsDNA viruses, no RNA stage unclassified dsDNA viruses unclassified archaeal dsDNA viruses Haloviruses Halovirus HRTV-5",83.2,- -
,gene_5,623,4317,4940,-,-,hypothetical protein,-,-,- -
,gene_6,200,5005,5205,-,-,hypothetical protein,-,-,- -
,gene_7,263,5248,5511,-,-,hypothetical protein,-,-,- -
,gene_8,296,5508,5804,-,-,hypothetical protein,-,-,- -
,gene_9,293,5797,6090,-,-,hypothetical protein,-,-,- -
,gene_10-partial,290,6291,6581,-,-,hypothetical protein,-,-,- -
4739_ETNP_6_30_revised_scaffold50322_2__lengt,,,,,,,,,,
,gene_1-partial,137,3,140,+,-,hypothetical protein,-,-,- -
,gene_2,587,127,714,-,YP_004322192.1,putative ferrochelatase,"Viruses dsDNA viruses, no RNA stage Caudovirales Myoviridae unclassified Myoviridae Synechococcus phage S-SM2",92.4,PB016838 Pfam-B_16838
,gene_3,539,702,1241,-,YP_009008176.1,putative 2OG-Fe(II) oxygenase,"Viruses dsDNA viruses, no RNA stage Caudovirales Myoviridae Tevenvirinae T4likevirus unclassified T4-like viruses Synechococcus phage S-MbCM7",85.9,PF13640.1 2OG-FeII_Oxy_3
,gene_4-partial,608,1232,1840,-,YP_007379119.1,hypothetical protein,"Viruses dsDNA viruses, no RNA stage unclassified dsDNA viruses unclassified archaeal dsDNA viruses Haloviruses Halovirus HSTV-2",105,- -
4686_ETNP_2_130_revised_scaffold369_1__length,,,,,,,,,,
,gene_1-partial,494,1,495,+,-,hypothetical protein,-,-,- -
,gene_2,1337,446,1783,+,YP_008059213.1,putative terminase large subunit,"Viruses dsDNA viruses, no RNA stage unclassified dsDNA viruses unclassified archaeal dsDNA viruses Haloviruses Halovirus HGTV-1",200,PF03237.10 Terminase_6
,gene_3,215,1710,1925,+,-,hypothetical protein,-,-,- -
,gene_4-partial,1456,2045,3501,+,YP_874016.1,putative portal protein,"Viruses dsDNA viruses, no RNA stage Caudovirales Myoviridae unclassified Myoviridae Thermus phage phiYS40",105,PF04860.7 Phage_portal
4704_ETNP_2_300_revised_C3839793_1__length=26,,,,,,,,,,
,gene_1,719,40,759,-,-,hypothetical protein,-,-,- -
,gene_2,260,749,1009,-,-,hypothetical protein,-,-,- -
,gene_3,659,1000,1659,-,YP_008083102.1,putative adenine methyltransferase,"Viruses dsDNA viruses, no RNA stage unclassified dsDNA viruses unclassified archaeal dsDNA viruses Haloviruses Halovirus HSTV-1",72.0,PF01555.13 N6_N4_Mtase
,gene_4,785,1652,2437,-,YP_004306909.1,hypothetical protein,"Viruses dsDNA viruses, no RNA stage Caudovirales Siphoviridae unclassified Siphoviridae Streptococcus phage Dp-1",50.8,- -
,gene_5-partial,167,2439,2606,-,-,hypothetical protein,-,-,- -
4739_ETNP_6_30_revised_scaffold43556_1__lengt,,,,,,,,,,
,gene_1-partial,185,1,186,+,-,hypothetical protein,-,-,- -
,gene_2,251,1833,2084,+,-,hypothetical protein,-,-,- -
,gene_3,299,2110,2409,+,-,hypothetical protein,-,-,- -
,gene_4,185,2406,2591,+,-,hypothetical protein,-,-,- -
,gene_5,638,2725,3363,+,YP_009016184.1,putative gp03,"Viruses dsDNA viruses, no RNA stage Caudovirales Siphoviridae unclassified Siphoviridae Rhodococcus phage ReqiPine5",55.1,- -
,gene_6,287,3363,3650,+,-,hypothetical protein,-,-,- -
,gene_7,191,3650,3841,+,-,hypothetical protein,-,-,- -
,gene_8,317,4107,4424,+,-,hypothetical protein,-,-,- -
,gene_9,137,4684,4821,+,-,hypothetical protein,-,-,- -
,gene_10,326,4800,5126,+,-,hypothetical protein,-,-,- -
,gene_11,179,5237,5416,+,-,hypothetical protein,-,-,- -
,gene_12,1400,5418,6818,+,YP_007379017.1,hypothetical protein,"Viruses dsDNA viruses, no RNA stage unclassified dsDNA viruses unclassified archaeal dsDNA viruses Haloviruses Halovirus HVTV-1",104,PF04860.7 Phage_portal
,gene_13-partial,661,6905,7566,+,YP_004934604.1,putative major capsid protein,"Viruses dsDNA viruses, no RNA stage Caudovirales Siphoviridae unclassified Siphoviridae Synechococcus phage S-CBS1",84.0,- -
4703_ETNP_2_60_revised_scaffold29476_1__lengt,,,,,,,,,,
,gene_1-partial,665,1,666,+,YP_008059651.1,putative replication factor C small subunit,"Viruses dsDNA viruses, no RNA stage unclassified dsDNA viruses unclassified archaeal dsDNA viruses Haloviruses Halovirus HCTV-1",98.6,PF13177.1 DNA_pol3_delta2
,gene_2,1238,805,2043,+,-,hypothetical protein,-,-,- -
,gene_3,296,2040,2336,+,-,hypothetical protein,-,-,- -
,gene_4,860,2314,3174,+,-,hypothetical protein,-,-,- -
,gene_5,782,3171,3953,+,-,hypothetical protein,-,-,- -
,gene_6,1655,3958,5613,+,YP_007673071.1,putative DNA polymerase,"Viruses dsDNA viruses, no RNA stage Caudovirales Myoviridae unclassified Myoviridae Synechococcus phage S-CAM1",91.7,PF00136.16 DNA_pol_B
4736_ETNP_6_100_revised_scaffold24572_1__leng,,,,,,,,,,
,gene_1,338,374,712,+,YP_003856798.1,hypothetical protein,"Viruses dsDNA viruses, no RNA stage Caudovirales Siphoviridae unclassified Siphoviridae Clostridium phage phiCTP1",54.7,- -
,gene_2,1112,630,1742,-,YP_008058636.1,putative DNA polymerase II small subunit,"Viruses dsDNA viruses, no RNA stage unclassified dsDNA viruses unclassified archaeal dsDNA viruses Haloviruses Halovirus HRTV-8",70.9,PB001945 Pfam-B_1945
,gene_3,272,1742,2014,-,-,hypothetical protein,-,-,- -
,gene_4,212,2198,2410,-,-,hypothetical protein,-,-,- -
,gene_5,221,2552,2773,-,-,hypothetical protein,-,-,PF14090.1 HTH_39
,gene_6,317,2760,3077,-,-,hypothetical protein,-,-,- -
,gene_7,230,3074,3304,-,-,hypothetical protein,-,-,- -
,gene_8,197,3279,3476,-,-,hypothetical protein,-,-,- -
,gene_9-partial,65,3726,3791,-,-,hypothetical protein,-,-,- -
4740_ETNP_6_85_revised_scaffold15099_3__lengt,,,,,,,,,,
,gene_1-partial,412,1,413,-,-,hypothetical protein,-,-,- -
,gene_2,530,413,943,-,YP_009008176.1,putative 2OG-Fe(II) oxygenase,"Viruses dsDNA viruses, no RNA stage Caudovirales Myoviridae Tevenvirinae T4likevirus unclassified T4-like viruses Synechococcus phage S-MbCM7",97.4,PF13640.1 2OG-FeII_Oxy_3
,gene_3,689,940,1629,-,YP_007379119.1,hypothetical protein,"Viruses dsDNA viruses, no RNA stage unclassified dsDNA viruses unclassified archaeal dsDNA viruses Haloviruses Halovirus HSTV-2",109,- -
,gene_4,614,1622,2236,-,YP_007677394.1,hypothetical protein,"Viruses dsDNA viruses, no RNA stage Caudovirales Myoviridae unclassified Myoviridae Synechococcus phage S-SSM4",57.4,PF13759.1 2OG-FeII_Oxy_5
,gene_5,617,2220,2837,-,-,hypothetical protein,-,-,PF13759.1 2OG-FeII_Oxy_5
4736_ETNP_6_100_revised_scaffold41345_2__leng,,,,,,,,,,
,gene_1-partial,1236,1,1237,-,YP_004934628.1,hypothetical protein,"Viruses dsDNA viruses, no RNA stage Caudovirales Siphoviridae unclassified Siphoviridae Synechococcus phage S-CBS1",99.0,PB001945 Pfam-B_1945
,gene_2,1079,1351,2430,-,-,hypothetical protein,-,-,- -
,gene_3,1961,2430,4391,-,YP_008059148.1,putative portal protein,"Viruses dsDNA viruses, no RNA stage unclassified dsDNA viruses unclassified archaeal dsDNA viruses Haloviruses Halovirus HCTV-5",140,PF04860.7 Phage_portal
,gene_4-partial,131,4392,4523,-,-,hypothetical protein,-,-,- -
4739_ETNP_6_30_revised_scaffold10297_2__lengt,,,,,,,,,,
,gene_1-partial,114,1,115,-,-,hypothetical protein,-,-,- -
,gene_2,269,108,377,-,-,hypothetical protein,-,-,- -
,gene_3,917,454,1371,-,YP_007379001.1,putative replication factor C small subunit,"Viruses dsDNA viruses, no RNA stage unclassified dsDNA viruses unclassified archaeal dsDNA viruses Haloviruses Halovirus HVTV-1",177,PF00004.24 AAA
,gene_4,821,1368,2189,-,-,hypothetical protein,-,-,- -
,gene_5,821,2296,3117,-,-,hypothetical protein,-,-,- -
,gene_6,341,3107,3448,-,-,hypothetical protein,-,-,- -
,gene_7,455,3448,3903,-,-,hypothetical protein,-,-,- -
,gene_8,1550,3941,5491,-,YP_293911.1,putative DNA ligase,"Viruses dsDNA viruses, no RNA stage Phycodnaviridae Coccolithovirus Emiliania huxleyi virus 86",115,PF01068.16 DNA_ligase_A_M
,gene_9,230,5478,5708,-,-,hypothetical protein,-,-,- -
,gene_10,401,5705,6106,-,-,hypothetical protein,-,-,- -
,gene_11,491,6103,6594,-,-,hypothetical protein,-,-,- -
,gene_12,344,6591,6935,-,-,hypothetical protein,-,-,- -
,gene_13,356,6936,7292,-,-,hypothetical protein,-,-,- -
,gene_14,230,7285,7515,-,-,hypothetical protein,-,-,- -
,gene_15,506,7512,8018,-,-,hypothetical protein,-,-,- -
,gene_16,146,8021,8167,-,-,hypothetical protein,-,-,- -
,gene_17,239,8168,8407,-,-,hypothetical protein,-,-,- -
,gene_18,278,8410,8688,-,-,hypothetical protein,-,-,- -
,gene_19,152,8685,8837,-,-,hypothetical protein,-,-,- -
,gene_20,230,8834,9064,-,-,hypothetical protein,-,-,- -
,gene_21,293,9061,9354,-,-,hypothetical protein,-,-,- -
,gene_22,590,9351,9941,-,-,hypothetical protein,-,-,PF00899.16 ThiF
,gene_23,896,9938,10834,-,-,hypothetical protein,-,-,PF08271.7 TF_Zn_Ribbon
,gene_24,1301,10813,12114,-,-,hypothetical protein,-,-,- -
,gene_25,329,12065,12394,-,-,hypothetical protein,-,-,- -
,gene_26,1901,12395,14296,-,YP_001427319.1,hypothetical protein,"Viruses dsDNA viruses, no RNA stage Phycodnaviridae Chlorovirus Acanthocystis turfacea Chlorella virus 1",410,PF02867.10 Ribonuc_red_lgC
,gene_27,200,14456,14656,-,-,hypothetical protein,-,-,- -
,gene_28,278,14682,14960,-,-,hypothetical protein,-,-,- -
,gene_29-partial,797,14962,15759,-,-,hypothetical protein,-,-,- -
4686_ETNP_2_130_revised_C3519606_1__length=30,,,,,,,,,,
,gene_1-partial,1739,1,1740,+,YP_007378996.1,putative DNA polymerase,"Viruses dsDNA viruses, no RNA stage unclassified dsDNA viruses unclassified archaeal dsDNA viruses Haloviruses Halovirus HVTV-1",120,PF00136.16 DNA_pol_B
,gene_2,464,1712,2176,+,YP_009006083.1,putative deoxycytidylate deaminase,"Viruses dsDNA viruses, no RNA stage Caudovirales Siphoviridae unclassified Siphoviridae Vibrio phage VH7D",116,PF00383.17 dCMP_cyt_deam_1
,gene_3,218,2173,2391,+,-,hypothetical protein,-,-,- -
,gene_4,221,2394,2615,+,-,hypothetical protein,-,-,PF09723.5 CxxC_CxxC_SSSS
,gene_5-partial,402,2645,3047,+,-,hypothetical protein,-,-,PF12705.2 PDDEXK_1
4736_ETNP_6_100_revised_scaffold83955_1__leng,,,,,,,,,,
,gene_1-partial,386,2,388,+,YP_004324985.1,putative clamp loader subunit,"Viruses dsDNA viruses, no RNA stage Caudovirales Myoviridae unclassified Myoviridae Prochlorococcus phage P-SSM7",62.8,- -
,gene_2,305,385,690,+,-,hypothetical protein,-,-,PF00166.16 Cpn10
,gene_3,158,692,850,+,-,hypothetical protein,-,-,- -
,gene_4,251,850,1101,+,-,hypothetical protein,-,-,- -
,gene_5,221,1101,1322,+,-,hypothetical protein,-,-,PF09723.5 CxxC_CxxC_SSSS
,gene_6,419,1319,1738,+,-,hypothetical protein,-,-,PB007932 Pfam-B_7932
,gene_7,386,1735,2121,+,-,hypothetical protein,-,-,- -
,gene_8,224,2109,2333,+,-,hypothetical protein,-,-,- -
,gene_9,764,2311,3075,+,YP_008059390.1,hypothetical protein,"Viruses dsDNA viruses, no RNA stage unclassified dsDNA viruses unclassified archaeal dsDNA viruses Haloviruses Halovirus HGTV-1",95.1,PB001248 Pfam-B_1248
,gene_10-partial,567,3068,3635,+,-,hypothetical protein,-,-,PF12705.2 PDDEXK_1
4736_ETNP_6_100_revised_scaffold84676_1__leng,,,,,,,,,,
,gene_1-partial,410,1,411,-,-,hypothetical protein,-,-,- -
,gene_2,926,414,1340,-,YP_008059651.1,putative replication factor C small subunit,"Viruses dsDNA viruses, no RNA stage unclassified dsDNA viruses unclassified archaeal dsDNA viruses Haloviruses Halovirus HCTV-1",175,PF13177.1 DNA_pol3_delta2
,gene_3,221,1340,1561,-,-,hypothetical protein,-,-,- -
,gene_4,251,1564,1815,-,-,hypothetical protein,-,-,- -
,gene_5,401,1815,2216,-,-,hypothetical protein,-,-,- -
,gene_6,329,2203,2532,-,-,hypothetical protein,-,-,- -
,gene_7,458,2540,2998,-,-,hypothetical protein,-,-,- -
,gene_8,1547,2995,4542,-,YP_293911.1,putative DNA ligase,"Viruses dsDNA viruses, no RNA stage Phycodnaviridae Coccolithovirus Emiliania huxleyi virus 86",147,PF01068.16 DNA_ligase_A_M
,gene_9,206,4529,4735,-,-,hypothetical protein,-,-,- -
,gene_10,254,4732,4986,-,-,hypothetical protein,-,-,- -
,gene_11,227,4979,5206,-,-,hypothetical protein,-,-,- -
,gene_12,236,5172,5408,-,-,hypothetical protein,-,-,- -
,gene_13,389,5405,5794,-,-,hypothetical protein,-,-,- -
,gene_14-partial,986,5791,6777,-,YP_008242330.1,putative chaperonin GroEL,"Viruses dsDNA viruses, no RNA stage Caudovirales Podoviridae unclassified Podoviridae Cellulophaga phage phi14:2",132,PF00118.19 Cpn60_TCP1
4736_ETNP_6_100_revised_C4230797_1__length=43,,,,,,,,,,
,gene_1-partial,1154,1,1155,+,YP_008059213.1,putative terminase large subunit,"Viruses dsDNA viruses, no RNA stage unclassified dsDNA viruses unclassified archaeal dsDNA viruses Haloviruses Halovirus HGTV-1",173,PF03237.10 Terminase_6
,gene_2,365,1165,1530,+,-,hypothetical protein,-,-,- -
,gene_3,452,1520,1972,+,-,hypothetical protein,-,-,PF00565.12 SNase
,gene_4,464,1969,2433,+,-,hypothetical protein,-,-,- -
,gene_5,1097,2444,3541,+,YP_001429612.1,putative portal protein,"Viruses dsDNA viruses, no RNA stage Caudovirales Myoviridae unclassified Myoviridae Bacillus phage 0305phi8-36",58.9,PF04860.7 Phage_portal
,gene_6-partial,760,3543,4303,+,-,hypothetical protein,-,-,- -
4739_ETNP_6_30_revised_scaffold13654_1__lengt,,,,,,,,,,
,gene_1-partial,970,1,971,-,-,hypothetical protein,-,-,- -
,gene_2,2396,981,3377,-,-,hypothetical protein,-,-,- -
,gene_3,695,3394,4089,-,-,hypothetical protein,-,-,- -
,gene_4,674,4086,4760,-,-,hypothetical protein,-,-,- -
,gene_5,671,4769,5440,-,-,hypothetical protein,-,-,- -
,gene_6,410,5684,6094,-,-,hypothetical protein,-,-,- -
,gene_7,305,6106,6411,-,-,hypothetical protein,-,-,- -
,gene_8,485,6424,6909,-,-,hypothetical protein,-,-,- -
,gene_9,356,6983,7339,-,-,hypothetical protein,-,-,- -
,gene_10,1358,7349,8707,-,YP_008059673.1,putative major capsid protein,"Viruses dsDNA viruses, no RNA stage unclassified dsDNA viruses unclassified archaeal dsDNA viruses Haloviruses Halovirus HCTV-1",105,- -
,gene_11,1184,8719,9903,-,YP_008059672.1,hypothetical protein,"Viruses dsDNA viruses, no RNA stage unclassified dsDNA viruses unclassified archaeal dsDNA viruses Haloviruses Halovirus HCTV-1",83.6,PF04586.12 Peptidase_U35
,gene_12,2528,9955,12483,-,NP_663277.1,putative DNA ligase,"Viruses dsDNA viruses, no RNA stage Baculoviridae Betabaculovirus Phthorimaea operculella granulovirus",61.2,PF01068.16 DNA_ligase_A_M
,gene_13,197,12490,12687,-,-,hypothetical protein,-,-,- -
,gene_14,227,12692,12919,-,-,hypothetical protein,-,-,- -
,gene_15,329,12916,13245,-,-,hypothetical protein,-,-,- -
,gene_16,2207,13298,15505,-,-,hypothetical protein,-,-,- -
,gene_17,233,15514,15747,-,-,hypothetical protein,-,-,- -
,gene_18,236,15744,15980,-,-,hypothetical protein,-,-,- -
,gene_19,245,15986,16231,-,-,hypothetical protein,-,-,- -
,gene_20,1649,16224,17873,-,YP_008059148.1,putative portal protein,"Viruses dsDNA viruses, no RNA stage unclassified dsDNA viruses unclassified archaeal dsDNA viruses Haloviruses Halovirus HCTV-5",205,PF04860.7 Phage_portal
,gene_21,1358,17873,19231,-,-,hypothetical protein,-,-,- -
,gene_22,1436,19243,20679,-,YP_009043772.1,hypothetical protein,"Viruses dsDNA viruses, no RNA stage Caudovirales Podoviridae N4likevirus unclassified N4likevirus Dinoroseobacter phage DFL12phi1",70.5,PF03237.10 Terminase_6
,gene_23,533,20681,21214,-,-,hypothetical protein,-,-,- -
,gene_24-partial,1697,21219,22916,-,-,hypothetical protein,-,-,- -
4703_ETNP_2_60_revised_C4695385_1__length=742,,,,,,,,,,
,gene_1-partial,287,1,288,+,-,hypothetical protein,-,-,- -
,gene_2,1214,281,1495,+,-,hypothetical protein,-,-,- -
,gene_3,1469,1511,2980,+,YP_008125994.1,hypothetical protein,"Viruses dsDNA viruses, no RNA stage Caudovirales Podoviridae unclassified Podoviridae Alteromonas phage vB_AmaP_AD45-P Alteromonas phage vB_AmaP_AD45-P1",71.6,PF03237.10 Terminase_6
,gene_4,1307,3019,4326,+,-,hypothetical protein,-,-,- -
,gene_5,1775,4329,6104,+,YP_007379017.1,hypothetical protein,"Viruses dsDNA viruses, no RNA stage unclassified dsDNA viruses unclassified archaeal dsDNA viruses Haloviruses Halovirus HVTV-1",197,PF04860.7 Phage_portal
,gene_6,338,6140,6478,+,-,hypothetical protein,-,-,- -
,gene_7,368,6490,6858,+,-,hypothetical protein,-,-,- -
,gene_8,431,6872,7303,+,-,hypothetical protein,-,-,- -
,gene_9-partial,109,7319,7428,+,-,hypothetical protein,-,-,- -
4739_ETNP_6_30_revised_C4887908_1__length=332,,,,,,,,,,
,gene_1-partial,443,1,444,+,-,hypothetical protein,-,-,- -
,gene_2,197,451,648,+,-,hypothetical protein,-,-,- -
,gene_3,308,602,910,+,-,hypothetical protein,-,-,- -
,gene_4,281,897,1178,+,-,hypothetical protein,-,-,- -
,gene_5,737,1180,1917,+,YP_008770166.1,putative ParB nuclease,"Viruses dsDNA viruses, no RNA stage Caudovirales Siphoviridae unclassified Siphoviridae Lactobacillus phage phiLdb",168,PF02195.13 ParBc
,gene_6,851,1907,2758,+,YP_008060331.1,hypothetical protein,"Viruses dsDNA viruses, no RNA stage unclassified dsDNA viruses unclassified archaeal dsDNA viruses Haloviruses Halovirus HHTV-2",229,- -
,gene_7,356,2774,3130,+,-,hypothetical protein,-,-,- -
4703_ETNP_2_60_revised_C4695427_1__length=757,,,,,,,,,,
,gene_1,1190,3,1193,+,YP_008125994.1,hypothetical protein,"Viruses dsDNA viruses, no RNA stage Caudovirales Podoviridae unclassified Podoviridae Alteromonas phage vB_AmaP_AD45-P Alteromonas phage vB_AmaP_AD45-P1",70.1,PF03237.10 Terminase_6
,gene_2,284,1203,1487,+,-,hypothetical protein,-,-,- -
,gene_3,1355,1492,2847,+,-,hypothetical protein,-,-,- -
,gene_4,1622,2993,4615,+,YP_008059148.1,putative portal protein,"Viruses dsDNA viruses, no RNA stage unclassified dsDNA viruses unclassified archaeal dsDNA viruses Haloviruses Halovirus HCTV-5",224,PF04860.7 Phage_portal
,gene_5,227,4617,4844,+,-,hypothetical protein,-,-,- -
,gene_6,1730,4855,6585,+,-,hypothetical protein,-,-,- -
,gene_7,332,6588,6920,+,-,hypothetical protein,-,-,- -
,gene_8,242,6917,7159,+,-,hypothetical protein,-,-,- -
,gene_9,233,7156,7389,+,-,hypothetical protein,-,-,- -
,gene_10-partial,172,7399,7571,+,-,hypothetical protein,-,-,- -
4704_ETNP_2_300_revised_C3829551_1__length=18,,,,,,,,,,
,gene_1,617,87,704,+,-,hypothetical protein,-,-,PF13759.1 2OG-FeII_Oxy_5
,gene_2,614,688,1302,+,YP_007677394.1,hypothetical protein,"Viruses dsDNA viruses, no RNA stage Caudovirales Myoviridae unclassified Myoviridae Synechococcus phage S-SSM4",57.4,PF13759.1 2OG-FeII_Oxy_5
,gene_3-partial,588,1295,1883,+,YP_007379119.1,hypothetical protein,"Viruses dsDNA viruses, no RNA stage unclassified dsDNA viruses unclassified archaeal dsDNA viruses Haloviruses Halovirus HSTV-2",110,- -
4739_ETNP_6_30_revised_scaffold23020_1__lengt,,,,,,,,,,
,gene_1,365,9,374,+,YP_004300616.1,hypothetical protein,"Viruses dsDNA viruses, no RNA stage Caudovirales Myoviridae Tevenvirinae T4likevirus Acinetobacter phage 133",72.0,PB013602 Pfam-B_13602
,gene_2,284,371,655,+,-,hypothetical protein,-,-,- -
,gene_3,287,652,939,+,-,hypothetical protein,-,-,- -
,gene_4,143,1082,1225,+,-,hypothetical protein,-,-,- -
,gene_5,407,1222,1629,+,-,hypothetical protein,-,-,PF12957.2 DUF3846
,gene_6,188,1626,1814,+,-,hypothetical protein,-,-,- -
,gene_7,194,1817,2011,+,-,hypothetical protein,-,-,- -
,gene_8,233,2011,2244,+,-,hypothetical protein,-,-,- -
,gene_9,1052,2237,3289,+,-,hypothetical protein,-,-,PB005363 Pfam-B_5363
,gene_10,269,3291,3560,+,-,hypothetical protein,-,-,- -
,gene_11,200,3563,3763,+,-,hypothetical protein,-,-,- -
,gene_12,1868,3928,5796,+,YP_001427319.1,hypothetical protein,"Viruses dsDNA viruses, no RNA stage Phycodnaviridae Chlorovirus Acanthocystis turfacea Chlorella virus 1",424,PF02867.10 Ribonuc_red_lgC
,gene_13,377,5786,6163,+,-,hypothetical protein,-,-,- -
,gene_14,1334,6120,7454,+,-,hypothetical protein,-,-,- -
,gene_15,881,7447,8328,+,-,hypothetical protein,-,-,- -
,gene_16,608,8325,8933,+,-,hypothetical protein,-,-,PF00899.16 ThiF
,gene_17,248,9128,9376,+,-,hypothetical protein,-,-,- -
,gene_18,263,9378,9641,+,-,hypothetical protein,-,-,- -
,gene_19,524,9643,10167,+,-,hypothetical protein,-,-,- -
,gene_20,254,10287,10541,+,-,hypothetical protein,-,-,- -
,gene_21,731,10546,11277,+,-,hypothetical protein,-,-,- -
,gene_22,413,11274,11687,+,-,hypothetical protein,-,-,- -
,gene_23,224,11668,11892,+,-,hypothetical protein,-,-,- -
,gene_24,1520,11879,13399,+,YP_293911.1,putative DNA ligase,"Viruses dsDNA viruses, no RNA stage Phycodnaviridae Coccolithovirus Emiliania huxleyi virus 86",119,PF01068.16 DNA_ligase_A_M
,gene_25,284,13577,13861,+,-,hypothetical protein,-,-,- -
,gene_26,257,13858,14115,+,-,hypothetical protein,-,-,- -
,gene_27,383,14163,14546,+,-,hypothetical protein,-,-,- -
,gene_28,323,14546,14869,+,-,hypothetical protein,-,-,- -
,gene_29,854,14829,15683,+,-,hypothetical protein,-,-,- -
,gene_30,911,15685,16596,+,YP_008059651.1,putative replication factor C small subunit,"Viruses dsDNA viruses, no RNA stage unclassified dsDNA viruses unclassified archaeal dsDNA viruses Haloviruses Halovirus HCTV-1",181,PF00004.24 AAA
,gene_31,1328,16533,17861,+,-,hypothetical protein,-,-,- -
,gene_32,311,17871,18182,+,-,hypothetical protein,-,-,- -
,gene_33,896,18145,19041,+,-,hypothetical protein,-,-,- -
,gene_34,800,19038,19838,+,-,hypothetical protein,-,-,- -
,gene_35,1721,19840,21561,+,YP_008058501.1,putative DNA polymerase elongation subunit (family B),"Viruses dsDNA viruses, no RNA stage unclassified dsDNA viruses unclassified archaeal dsDNA viruses Haloviruses Halovirus HRTV-5",120,PF00136.16 DNA_pol_B
,gene_36,887,21558,22445,+,YP_007378996.1,putative DNA polymerase,"Viruses dsDNA viruses, no RNA stage unclassified dsDNA viruses unclassified archaeal dsDNA viruses Haloviruses Halovirus HVTV-1",53.9,PF00136.16 DNA_pol_B
,gene_37,899,22644,23543,+,-,hypothetical protein,-,-,PF12705.2 PDDEXK_1
,gene_38,374,23599,23973,+,-,hypothetical protein,-,-,- -
,gene_39,890,24008,24898,+,-,hypothetical protein,-,-,- -
,gene_40,695,24987,25682,+,-,hypothetical protein,-,-,PF12826.2 HHH_2
,gene_41,1445,25685,27130,+,-,hypothetical protein,-,-,- -
,gene_42,245,27136,27381,+,-,hypothetical protein,-,-,- -
,gene_43,599,27485,28084,+,-,hypothetical protein,-,-,- -
,gene_44,164,28084,28248,+,-,hypothetical protein,-,-,- -
,gene_45,296,28703,28999,-,-,hypothetical protein,-,-,- -
,gene_46,293,29051,29344,-,-,hypothetical protein,-,-,PB018132 Pfam-B_18132
,gene_47,755,29344,30099,-,-,hypothetical protein,-,-,- -
4739_ETNP_6_30_revised_C4891038_1__length=480,,,,,,,,,,
,gene_1-partial,347,1,348,+,YP_007673166.1,hypothetical protein,"Viruses dsDNA viruses, no RNA stage Caudovirales Podoviridae unclassified Podoviridae Synechococcus phage S-RIP2",52.8,- -
,gene_2,1445,426,1871,+,-,hypothetical protein,-,-,- -
,gene_3,1832,1871,3703,+,YP_008059148.1,putative portal protein,"Viruses dsDNA viruses, no RNA stage unclassified dsDNA viruses unclassified archaeal dsDNA viruses Haloviruses Halovirus HCTV-5",213,PF04860.7 Phage_portal
,gene_4,341,3741,4082,+,-,hypothetical protein,-,-,- -
,gene_5,350,4079,4429,+,-,hypothetical protein,-,-,- -
,gene_6,347,4426,4773,+,-,hypothetical protein,-,-,- -
4702_ETNP_2_30_revised_scaffold11466_3__lengt,,,,,,,,,,
,gene_1,293,25,318,-,-,hypothetical protein,-,-,- -
,gene_2,242,320,562,-,-,hypothetical protein,-,-,- -
,gene_3,374,546,920,-,-,hypothetical protein,-,-,- -
,gene_4,2282,920,3202,-,-,hypothetical protein,-,-,- -
,gene_5,227,3214,3441,-,-,hypothetical protein,-,-,- -
,gene_6,1637,3443,5080,-,YP_008059148.1,putative portal protein,"Viruses dsDNA viruses, no RNA stage unclassified dsDNA viruses unclassified archaeal dsDNA viruses Haloviruses Halovirus HCTV-5",217,PF04860.7 Phage_portal
,gene_7,413,5122,5535,-,-,hypothetical protein,-,-,- -
,gene_8,386,5540,5926,-,-,hypothetical protein,-,-,- -
,gene_9,473,5932,6405,-,-,hypothetical protein,-,-,- -
,gene_10,281,6411,6692,-,-,hypothetical protein,-,-,PB011362 Pfam-B_11362
,gene_11-partial,158,6676,6834,-,YP_008320325.1,hypothetical protein,"Viruses dsDNA viruses, no RNA stage Caudovirales Podoviridae unclassified Podoviridae Puniceispirillum phage HMO-2011",67.8,PB011362 Pfam-B_11362
4740_ETNP_6_85_revised_C6835605_1__length=740,,,,,,,,,,
,gene_1,155,36,191,+,-,hypothetical protein,-,-,- -
,gene_2,518,178,696,+,-,hypothetical protein,-,-,PF03838.9 RecU
,gene_3,341,689,1030,+,-,hypothetical protein,-,-,- -
,gene_4,278,1011,1289,+,-,hypothetical protein,-,-,- -
,gene_5,287,1228,1515,+,-,hypothetical protein,-,-,- -
,gene_6,275,1493,1768,+,-,hypothetical protein,-,-,- -
,gene_7,290,1768,2058,+,-,hypothetical protein,-,-,- -
,gene_8,206,2116,2322,+,-,hypothetical protein,-,-,- -
,gene_9,623,2387,3010,+,-,hypothetical protein,-,-,- -
,gene_10,1433,3007,4440,+,NP_861624.1,hypothetical protein,"Viruses dsDNA viruses, no RNA stage unclassified dsDNA viruses unclassified archaeal dsDNA viruses Haloviruses Halovirus HF1",88.6,PB003050 Pfam-B_3050
,gene_11,299,4418,4717,+,-,hypothetical protein,-,-,PF01176.14 eIF-1a
,gene_12,260,4714,4974,+,-,hypothetical protein,-,-,- -
,gene_13,2189,5019,7208,+,YP_009000951.1,putative DNA polymerase delta catalytic subunit,"Viruses dsDNA viruses, no RNA stage unclassified dsDNA viruses Pithovirus sibericum",72.8,PF03104.14 DNA_pol_B_exo1
,gene_14,149,7205,7354,+,-,hypothetical protein,-,-,- -
4738_ETNP_6_300_revised_C1575107_1__length=12,,,,,,,,,,
,gene_1-partial,610,1,611,-,-,hypothetical protein,-,-,- -
,gene_2,401,611,1012,-,-,hypothetical protein,-,-,- -
,gene_3,194,1037,1231,-,-,hypothetical protein,-,-,- -
,gene_4,233,1221,1454,-,-,hypothetical protein,-,-,- -
,gene_5,1400,1572,2972,-,-,hypothetical protein,-,-,- -
,gene_6,1106,2972,4078,-,YP_001429612.1,putative portal protein,"Viruses dsDNA viruses, no RNA stage Caudovirales Myoviridae unclassified Myoviridae Bacillus phage 0305phi8-36",50.8,PF04860.7 Phage_portal
,gene_7,614,4081,4695,-,-,hypothetical protein,-,-,- -
,gene_8,446,4695,5141,-,-,hypothetical protein,-,-,- -
,gene_9,365,5131,5496,-,-,hypothetical protein,-,-,- -
,gene_10,1190,5506,6696,-,YP_008059213.1,putative terminase large subunit,"Viruses dsDNA viruses, no RNA stage unclassified dsDNA viruses unclassified archaeal dsDNA viruses Haloviruses Halovirus HGTV-1",199,PF03237.10 Terminase_6
,gene_11,254,6713,6967,-,-,hypothetical protein,-,-,- -
,gene_12,245,7662,7907,-,-,hypothetical protein,-,-,- -
,gene_13,170,8106,8276,-,-,hypothetical protein,-,-,- -
,gene_14,509,8438,8947,-,-,hypothetical protein,-,-,- -
,gene_15,194,9120,9314,-,-,hypothetical protein,-,-,- -
,gene_16,1247,9316,10563,-,-,hypothetical protein,-,-,- -
,gene_17,842,10750,11592,-,-,hypothetical protein,-,-,PF13385.1 Laminin_G_3
,gene_18,173,11592,11765,-,-,hypothetical protein,-,-,- -
,gene_19,212,11743,11955,-,-,hypothetical protein,-,-,- -
,gene_20,299,11957,12256,-,-,hypothetical protein,-,-,- -
4738_ETNP_6_300_revised_scaffold41028_2__leng,,,,,,,,,,
,gene_1-partial,632,1,633,-,YP_002241682.1,putative gp98,"Viruses dsDNA viruses, no RNA stage Caudovirales Siphoviridae unclassified Siphoviridae Mycobacterium phage Pacc40",61.6,- -
,gene_2,758,633,1391,-,-,hypothetical protein,-,-,PF13521.1 AAA_28
,gene_3,764,1408,2172,-,YP_008059630.1,putative QueE,"Viruses dsDNA viruses, no RNA stage unclassified dsDNA viruses unclassified archaeal dsDNA viruses Haloviruses Halovirus HCTV-1",124,PF13394.1 Fer4_14
,gene_4,728,2225,2953,+,YP_006988343.1,putative PhoH-like protein,"Viruses dsDNA viruses, no RNA stage Caudovirales Siphoviridae unclassified Siphoviridae Caulobacter phage CcrColossus",120,PF02562.11 PhoH
,gene_5-partial,107,2954,3061,-,-,hypothetical protein,-,-,- -
4704_ETNP_2_300_revised_scaffold20758_1__leng,,,,,,,,,,
,gene_1,335,85,420,+,-,hypothetical protein,-,-,- -
,gene_2,176,1033,1209,+,-,hypothetical protein,-,-,- -
,gene_3,254,1369,1623,+,-,hypothetical protein,-,-,- -
,gene_4,1316,1623,2939,+,YP_008059213.1,putative terminase large subunit,"Viruses dsDNA viruses, no RNA stage unclassified dsDNA viruses unclassified archaeal dsDNA viruses Haloviruses Halovirus HGTV-1",113,PF03237.10 Terminase_6
,gene_5,362,2948,3310,+,-,hypothetical protein,-,-,- -
,gene_6,434,3310,3744,+,-,hypothetical protein,-,-,PF00565.12 SNase
,gene_7,668,3747,4415,+,-,hypothetical protein,-,-,- -
,gene_8,1106,4417,5523,+,YP_001429612.1,putative portal protein,"Viruses dsDNA viruses, no RNA stage Caudovirales Myoviridae unclassified Myoviridae Bacillus phage 0305phi8-36",52.8,PF04860.7 Phage_portal
,gene_9,1193,5523,6716,+,-,hypothetical protein,-,-,- -
,gene_10,152,6713,6865,+,-,hypothetical protein,-,-,PF12841.2 YvrJ
,gene_11,281,6867,7148,+,-,hypothetical protein,-,-,- -
,gene_12-partial,196,7302,7498,+,-,hypothetical protein,-,-,- -
4740_ETNP_6_85_revised_C6815061_1__length=287,,,,,,,,,,
,gene_1-partial,398,1,399,+,-,hypothetical protein,-,-,- -
,gene_2,731,396,1127,-,YP_007006110.1,putative phosphate starvation-inducible protein,"Viruses dsDNA viruses, no RNA stage Caudovirales Myoviridae unclassified Myoviridae Cyanophage S-TIM5",109,PF02562.11 PhoH
,gene_3,755,1178,1933,+,YP_007378978.1,putative radical SAM family-like protein,"Viruses dsDNA viruses, no RNA stage unclassified dsDNA viruses unclassified archaeal dsDNA viruses Haloviruses Halovirus HVTV-1",132,PF13394.1 Fer4_14
,gene_4,758,1949,2707,+,-,hypothetical protein,-,-,PF13521.1 AAA_28
,gene_5-partial,172,2704,2876,+,-,hypothetical protein,-,-,- -
4739_ETNP_6_30_revised_C4828421_1__length=108,,,,,,,,,,
,gene_1-partial,121,1,122,-,-,hypothetical protein,-,-,- -
,gene_2,275,187,462,-,-,hypothetical protein,-,-,PB011362 Pfam-B_11362
,gene_3,233,462,695,-,YP_008320325.1,hypothetical protein,"Viruses dsDNA viruses, no RNA stage Caudovirales Podoviridae unclassified Podoviridae Puniceispirillum phage HMO-2011",79.3,PB011362 Pfam-B_11362
,gene_4-partial,404,685,1089,-,YP_008058485.1,putative ribonucleotide reductase,"Viruses dsDNA viruses, no RNA stage unclassified dsDNA viruses unclassified archaeal dsDNA viruses Haloviruses Halovirus HRTV-5",80.5,PF02867.10 Ribonuc_red_lgC
4739_ETNP_6_30_revised_C4883292_1__length=255,,,,,,,,,,
,gene_1,749,104,853,+,NP_861657.1,hypothetical protein,"Viruses dsDNA viruses, no RNA stage unclassified dsDNA viruses unclassified archaeal dsDNA viruses Haloviruses Halovirus HF1",106,- -
,gene_2,563,844,1407,+,YP_009008176.1,putative 2OG-Fe(II) oxygenase,"Viruses dsDNA viruses, no RNA stage Caudovirales Myoviridae Tevenvirinae T4likevirus unclassified T4-like viruses Synechococcus phage S-MbCM7",95.1,PF13640.1 2OG-FeII_Oxy_3
,gene_3,563,1395,1958,+,YP_004324990.1,putative ferrochelatase,"Viruses dsDNA viruses, no RNA stage Caudovirales Myoviridae unclassified Myoviridae Prochlorococcus phage P-SSM7",96.7,PB016838 Pfam-B_16838
,gene_4,227,1962,2189,+,-,hypothetical protein,-,-,- -
,gene_5-partial,318,2232,2550,+,-,hypothetical protein,-,-,- -
4739_ETNP_6_30_revised_C4892266_1__length=648,,,,,,,,,,
,gene_1-partial,1142,3,1145,+,YP_008125994.1,hypothetical protein,"Viruses dsDNA viruses, no RNA stage Caudovirales Podoviridae unclassified Podoviridae Alteromonas phage vB_AmaP_AD45-P Alteromonas phage vB_AmaP_AD45-P1",63.5,PF03237.10 Terminase_6
,gene_2,2225,1147,3372,+,-,hypothetical protein,-,-,PF00293.23 NUDIX
,gene_3,164,3377,3541,+,-,hypothetical protein,-,-,- -
,gene_4,410,3544,3954,+,-,hypothetical protein,-,-,- -
,gene_5,1640,3985,5625,+,YP_008059148.1,putative portal protein,"Viruses dsDNA viruses, no RNA stage unclassified dsDNA viruses unclassified archaeal dsDNA viruses Haloviruses Halovirus HCTV-5",179,PF04860.7 Phage_portal
,gene_6,287,5627,5914,+,-,hypothetical protein,-,-,- -
,gene_7,203,5917,6120,+,-,hypothetical protein,-,-,- -
,gene_8-partial,359,6126,6485,+,-,hypothetical protein,-,-,- -
4736_ETNP_6_100_revised_scaffold21120_1__leng,,,,,,,,,,
,gene_1-partial,435,1,436,-,-,hypothetical protein,-,-,PF13521.1 AAA_28
,gene_2,755,452,1207,-,YP_007378978.1,putative radical SAM family-like protein,"Viruses dsDNA viruses, no RNA stage unclassified dsDNA viruses unclassified archaeal dsDNA viruses Haloviruses Halovirus HVTV-1",137,PF13394.1 Fer4_14
,gene_3,722,1259,1981,+,YP_007006110.1,putative phosphate starvation-inducible protein,"Viruses dsDNA viruses, no RNA stage Caudovirales Myoviridae unclassified Myoviridae Cyanophage S-TIM5",107,PF02562.11 PhoH
,gene_4,617,1982,2599,-,YP_007673452.1,putative 6-pyruvoyl tetrahydrobiopterin synthase,"Viruses dsDNA viruses, no RNA stage Caudovirales Siphoviridae unclassified Siphoviridae Cellulophaga phage phiST",118,PF01242.14 PTPS
,gene_5-partial,74,2596,2670,-,-,hypothetical protein,-,-,- -
4740_ETNP_6_85_revised_C6832747_1__length=571,,,,,,,,,,
,gene_1-partial,221,1,222,-,-,hypothetical protein,-,-,- -
,gene_2,209,230,439,-,-,hypothetical protein,-,-,- -
,gene_3,1643,441,2084,-,YP_008059666.1,putative portal protein,"Viruses dsDNA viruses, no RNA stage unclassified dsDNA viruses unclassified archaeal dsDNA viruses Haloviruses Halovirus HCTV-1",191,PF04860.7 Phage_portal
,gene_4,1325,2085,3410,-,-,hypothetical protein,-,-,- -
,gene_5,1442,3422,4864,-,YP_008125994.1,hypothetical protein,"Viruses dsDNA viruses, no RNA stage Caudovirales Podoviridae unclassified Podoviridae Alteromonas phage vB_AmaP_AD45-P Alteromonas phage vB_AmaP_AD45-P1",63.5,PF03237.10 Terminase_6
,gene_6,857,4855,5712,-,YP_655873.1,putative gp8,"Viruses dsDNA viruses, no RNA stage Caudovirales Siphoviridae unclassified Siphoviridae Mycobacterium phage Wildcat",70.5,PF12627.2 PolyA_pol_RNAbd
4703_ETNP_2_60_revised_C4696163_1__length=142,,,,,,,,,,
,gene_1-partial,500,1,501,-,-,hypothetical protein,-,-,PB000075 Pfam-B_75
,gene_2,269,488,757,-,-,hypothetical protein,-,-,- -
,gene_3,1085,760,1845,-,-,hypothetical protein,-,-,- -
,gene_4,296,1859,2155,-,-,hypothetical protein,-,-,- -
,gene_5,1004,2158,3162,-,-,hypothetical protein,-,-,PF12705.2 PDDEXK_1
,gene_6,233,3296,3529,-,YP_009008522.1,hypothetical protein,"Viruses dsDNA viruses, no RNA stage Caudovirales unclassified Caudovirales Acinetobacter phage IME_AB3",51.6,- -
,gene_7,2405,3660,6065,-,YP_008059129.1,putative DNA polymerase elongation subunit (family B),"Viruses dsDNA viruses, no RNA stage unclassified dsDNA viruses unclassified archaeal dsDNA viruses Haloviruses Halovirus HCTV-5",139,PF00136.16 DNA_pol_B
,gene_8,749,6065,6814,-,-,hypothetical protein,-,-,- -
,gene_9,290,6795,7085,-,-,hypothetical protein,-,-,- -
,gene_10,956,7198,8154,-,-,hypothetical protein,-,-,- -
,gene_11,167,8157,8324,-,-,hypothetical protein,-,-,- -
,gene_12,1301,8293,9594,-,-,hypothetical protein,-,-,- -
,gene_13,929,9591,10520,-,NP_077667.1,putative EsV-1-182,"Viruses dsDNA viruses, no RNA stage Phycodnaviridae Phaeovirus Ectocarpus siliculosus virus 1",126,PF00004.24 AAA
,gene_14,389,10549,10938,-,-,hypothetical protein,-,-,- -
,gene_15,1214,10931,12145,-,-,hypothetical protein,-,-,- -
,gene_16,350,12145,12495,-,-,hypothetical protein,-,-,- -
,gene_17,287,12461,12748,-,-,hypothetical protein,-,-,- -
,gene_18,713,12741,13454,-,-,hypothetical protein,-,-,- -
,gene_19,269,13432,13701,-,-,hypothetical protein,-,-,- -
,gene_20,164,13826,13990,-,-,hypothetical protein,-,-,- -
,gene_21,125,13977,14102,-,-,hypothetical protein,-,-,- -
4703_ETNP_2_60_revised_C4696167_1__length=143,,,,,,,,,,
,gene_1-partial,2018,1,2019,+,YP_008058620.1,putative DNA polymerase elongation subunit (family B),"Viruses dsDNA viruses, no RNA stage unclassified dsDNA viruses unclassified archaeal dsDNA viruses Haloviruses Halovirus HRTV-8",121,PF00136.16 DNA_pol_B
,gene_2,284,2121,2405,+,YP_006299893.1,hypothetical protein,"Viruses dsDNA viruses, no RNA stage Caudovirales Siphoviridae unclassified Siphoviridae Pseudomonas phage vB_Pae-Kakheti25",51.2,- -
,gene_3,980,2402,3382,+,-,hypothetical protein,-,-,PF12705.2 PDDEXK_1
,gene_4,287,3369,3656,+,-,hypothetical protein,-,-,- -
,gene_5,1100,3656,4756,+,YP_008059137.1,hypothetical protein,"Viruses dsDNA viruses, no RNA stage unclassified dsDNA viruses unclassified archaeal dsDNA viruses Haloviruses Halovirus HCTV-5",55.8,- -
,gene_6,533,4756,5289,+,-,hypothetical protein,-,-,- -
,gene_7,698,5276,5974,+,-,hypothetical protein,-,-,PB000075 Pfam-B_75
,gene_8,1412,6002,7414,+,-,hypothetical protein,-,-,- -
,gene_9,611,7414,8025,+,-,hypothetical protein,-,-,- -
,gene_10,1496,8022,9518,+,YP_008242330.1,putative chaperonin GroEL,"Viruses dsDNA viruses, no RNA stage Caudovirales Podoviridae unclassified Podoviridae Cellulophaga phage phi14:2",50.1,PF00118.19 Cpn60_TCP1
,gene_11,500,9718,10218,+,-,hypothetical protein,-,-,- -
,gene_12,1124,10223,11347,-,-,hypothetical protein,-,-,- -
,gene_13,344,11347,11691,-,-,hypothetical protein,-,-,- -
,gene_14,1427,11691,13118,-,-,hypothetical protein,-,-,- -
,gene_15,158,13118,13276,-,-,hypothetical protein,-,-,- -
,gene_16-partial,983,13389,14372,-,-,hypothetical protein,-,-,- -
4702_ETNP_2_30_revised_C5347880_1__length=751,,,,,,,,,,
,gene_1,482,142,624,+,-,hypothetical protein,-,-,- -
,gene_2,332,617,949,+,-,hypothetical protein,-,-,- -
,gene_3,398,942,1340,+,-,hypothetical protein,-,-,- -
,gene_4,215,1337,1552,+,-,hypothetical protein,-,-,- -
,gene_5,836,1549,2385,+,-,hypothetical protein,-,-,- -
,gene_6,905,2392,3297,+,YP_007379001.1,putative replication factor C small subunit,"Viruses dsDNA viruses, no RNA stage unclassified dsDNA viruses unclassified archaeal dsDNA viruses Haloviruses Halovirus HVTV-1",160,PF00004.24 AAA
,gene_7,269,3298,3567,+,-,hypothetical protein,-,-,- -
,gene_8,350,3564,3914,+,YP_008320283.1,putative MazG nucleotide pyrophosphohydrolase domainprotein,"Viruses dsDNA viruses, no RNA stage Caudovirales Podoviridae unclassified Podoviridae Puniceispirillum phage HMO-2011",111,PF03819.12 MazG
,gene_9,194,3911,4105,+,-,hypothetical protein,-,-,- -
,gene_10,1223,4248,5471,+,-,hypothetical protein,-,-,- -
,gene_11,251,5538,5789,+,-,hypothetical protein,-,-,- -
,gene_12,836,5773,6609,+,-,hypothetical protein,-,-,PF13479.1 AAA_24
,gene_13,779,6606,7385,+,-,hypothetical protein,-,-,- -
,gene_14-partial,128,7390,7518,+,-,hypothetical protein,-,-,- -
4739_ETNP_6_30_revised_C4888978_1__length=364,,,,,,,,,,
,gene_1-partial,497,1,498,+,-,hypothetical protein,-,-,- -
,gene_2,440,505,945,+,-,hypothetical protein,-,-,- -
,gene_3,746,965,1711,+,NP_861657.1,hypothetical protein,"Viruses dsDNA viruses, no RNA stage unclassified dsDNA viruses unclassified archaeal dsDNA viruses Haloviruses Halovirus HF1",106,- -
,gene_4,581,1702,2283,+,YP_009008176.1,putative 2OG-Fe(II) oxygenase,"Viruses dsDNA viruses, no RNA stage Caudovirales Myoviridae Tevenvirinae T4likevirus unclassified T4-like viruses Synechococcus phage S-MbCM7",103,PF13640.1 2OG-FeII_Oxy_3
,gene_5,560,2271,2831,+,YP_195269.1,putative Ferrochelatase,"Viruses dsDNA viruses, no RNA stage Caudovirales Myoviridae Tevenvirinae T4likevirus unclassified T4-like viruses Synechococcus phage S-PM2",102,PB016838 Pfam-B_16838
,gene_6,245,2833,3078,+,-,hypothetical protein,-,-,- -
,gene_7,479,3059,3538,+,-,hypothetical protein,-,-,- -
,gene_8-partial,84,3562,3646,+,-,hypothetical protein,-,-,- -
4736_ETNP_6_100_revised_scaffold53994_1__leng,,,,,,,,,,
,gene_1,263,213,476,+,-,hypothetical protein,-,-,- -
,gene_2,203,476,679,+,-,hypothetical protein,-,-,- -
,gene_3,512,672,1184,+,-,hypothetical protein,-,-,- -
,gene_4,224,1185,1409,+,-,hypothetical protein,-,-,- -
,gene_5,392,1410,1802,+,-,hypothetical protein,-,-,- -
,gene_6,218,1795,2013,+,-,hypothetical protein,-,-,- -
,gene_7,251,2222,2473,+,-,hypothetical protein,-,-,- -
,gene_8,128,2470,2598,+,-,hypothetical protein,-,-,- -
,gene_9,233,2595,2828,+,-,hypothetical protein,-,-,- -
,gene_10,233,3161,3394,+,-,hypothetical protein,-,-,- -
,gene_11,1517,3410,4927,+,YP_293911.1,putative DNA ligase,"Viruses dsDNA viruses, no RNA stage Phycodnaviridae Coccolithovirus Emiliania huxleyi virus 86",132,PF01068.16 DNA_ligase_A_M
,gene_12,485,4930,5415,+,-,hypothetical protein,-,-,- -
,gene_13,356,5472,5828,+,-,hypothetical protein,-,-,- -
,gene_14,407,5806,6213,+,-,hypothetical protein,-,-,- -
,gene_15,836,6225,7061,+,-,hypothetical protein,-,-,PF13207.1 AAA_17
,gene_16,911,7064,7975,+,YP_007379001.1,putative replication factor C small subunit,"Viruses dsDNA viruses, no RNA stage unclassified dsDNA viruses unclassified archaeal dsDNA viruses Haloviruses Halovirus HVTV-1",169,PF00004.24 AAA
,gene_17,1247,7998,9245,+,-,hypothetical protein,-,-,- -
,gene_18,878,9370,10248,+,-,hypothetical protein,-,-,- -
,gene_19-partial,770,10383,11153,+,-,hypothetical protein,-,-,- -
4739_ETNP_6_30_revised_scaffold24932_1__lengt,,,,,,,,,,
,gene_1-partial,1671,1,1672,-,-,hypothetical protein,-,-,- -
,gene_2,353,1684,2037,-,-,hypothetical protein,-,-,- -
,gene_3,344,2034,2378,-,-,hypothetical protein,-,-,- -
,gene_4,341,2383,2724,-,-,hypothetical protein,-,-,- -
,gene_5,1748,2766,4514,-,YP_008059148.1,putative portal protein,"Viruses dsDNA viruses, no RNA stage unclassified dsDNA viruses unclassified archaeal dsDNA viruses Haloviruses Halovirus HCTV-5",212,PF04860.7 Phage_portal
,gene_6,1397,4598,5995,-,-,hypothetical protein,-,-,- -
,gene_7,587,6132,6719,-,-,hypothetical protein,-,-,- -
,gene_8,410,6719,7129,-,YP_007676373.1,hypothetical protein,"Viruses dsDNA viruses, no RNA stage unclassified dsDNA phages Cyanophage KBS-P-1A",53.5,- -
,gene_9,212,7313,7525,-,-,hypothetical protein,-,-,- -
,gene_10-partial,431,7585,8016,-,-,hypothetical protein,-,-,- -
4740_ETNP_6_85_revised_C6815809_1__length=292,,,,,,,,,,
,gene_1-partial,74,1,75,+,-,hypothetical protein,-,-,- -
,gene_2,617,72,689,+,YP_007673452.1,putative 6-pyruvoyl tetrahydrobiopterin synthase,"Viruses dsDNA viruses, no RNA stage Caudovirales Siphoviridae unclassified Siphoviridae Cellulophaga phage phiST",118,PF01242.14 PTPS
,gene_3,722,690,1412,-,YP_007006110.1,putative phosphate starvation-inducible protein,"Viruses dsDNA viruses, no RNA stage Caudovirales Myoviridae unclassified Myoviridae Cyanophage S-TIM5",107,PF02562.11 PhoH
,gene_4,755,1464,2219,+,YP_007378978.1,putative radical SAM family-like protein,"Viruses dsDNA viruses, no RNA stage unclassified dsDNA viruses unclassified archaeal dsDNA viruses Haloviruses Halovirus HVTV-1",137,PF13394.1 Fer4_14
,gene_5-partial,691,2235,2926,+,-,hypothetical protein,-,-,PF13521.1 AAA_28
4703_ETNP_2_60_revised_scaffold6973_1__length,,,,,,,,,,
,gene_1-partial,91,1,92,-,-,hypothetical protein,-,-,- -
,gene_2,1661,163,1824,-,YP_007379017.1,hypothetical protein,"Viruses dsDNA viruses, no RNA stage unclassified dsDNA viruses unclassified archaeal dsDNA viruses Haloviruses Halovirus HVTV-1",206,PF04860.7 Phage_portal
,gene_3,299,1827,2126,-,YP_006560922.1,hypothetical protein,"Viruses dsDNA viruses, no RNA stage Caudovirales unclassified Caudovirales Celeribacter phage P12053L",82.0,- -
,gene_4,200,2119,2319,-,YP_008320325.1,hypothetical protein,"Viruses dsDNA viruses, no RNA stage Caudovirales Podoviridae unclassified Podoviridae Puniceispirillum phage HMO-2011",86.3,PB011362 Pfam-B_11362
,gene_5,260,2316,2576,-,-,hypothetical protein,-,-,PB011362 Pfam-B_11362
,gene_6,1325,2573,3898,-,-,hypothetical protein,-,-,- -
,gene_7-partial,446,3910,4356,-,-,hypothetical protein,-,-,- -
4702_ETNP_2_30_revised_C5341710_1__length=284,,,,,,,,,,
,gene_1-partial,530,2,532,+,-,hypothetical protein,-,-,PF13759.1 2OG-FeII_Oxy_5
,gene_2,686,525,1211,+,YP_007379119.1,hypothetical protein,"Viruses dsDNA viruses, no RNA stage unclassified dsDNA viruses unclassified archaeal dsDNA viruses Haloviruses Halovirus HSTV-2",111,- -
,gene_3,581,1208,1789,+,-,hypothetical protein,-,-,- -
,gene_4,404,1780,2184,-,-,hypothetical protein,-,-,- -
,gene_5,626,2195,2821,-,YP_007674975.1,hypothetical protein,"Viruses dsDNA viruses, no RNA stage unclassified dsDNA phages Cyanophage KBS-S-2A",79.7,PF07484.7 Collar
4702_ETNP_2_30_revised_C5348090_1__length=852,,,,,,,,,,
,gene_1-partial,1331,3,1334,+,YP_004934603.1,putative lambda-like phage portal protein,"Viruses dsDNA viruses, no RNA stage Caudovirales Siphoviridae unclassified Siphoviridae Synechococcus phage S-CBS1",103,PF05136.8 Phage_portal_2
,gene_2,2045,1357,3402,+,YP_008059219.1,putative prohead protease,"Viruses dsDNA viruses, no RNA stage unclassified dsDNA viruses unclassified archaeal dsDNA viruses Haloviruses Halovirus HGTV-1",120,- -
,gene_3,368,3423,3791,+,-,hypothetical protein,-,-,- -
,gene_4,917,3812,4729,+,-,hypothetical protein,-,-,PB004598 Pfam-B_4598
,gene_5,320,4810,5130,+,-,hypothetical protein,-,-,- -
,gene_6,776,5133,5909,+,-,hypothetical protein,-,-,- -
,gene_7,350,5956,6306,+,-,hypothetical protein,-,-,- -
,gene_8,374,6319,6693,+,-,hypothetical protein,-,-,- -
,gene_9,611,6698,7309,+,-,hypothetical protein,-,-,- -
,gene_10-partial,1226,7302,8528,+,YP_001468722.1,putative Tmp,"Viruses dsDNA viruses, no RNA stage Caudovirales Siphoviridae unclassified Siphoviridae Listeria phage B054",63.5,- -
4740_ETNP_6_85_revised_scaffold19842_1__lengt,,,,,,,,,,
,gene_1-partial,155,2,157,+,-,hypothetical protein,-,-,- -
,gene_2,1244,150,1394,+,-,hypothetical protein,-,-,- -
,gene_3,716,1398,2114,+,-,hypothetical protein,-,-,- -
,gene_4,437,2111,2548,+,YP_006383810.1,putative dUTP diphosphatase,Viruses unclassified phages Acinetobacter bacteriophage AP22,121,PF00692.14 dUTPase
,gene_5-partial,501,2552,3053,+,YP_008059651.1,putative replication factor C small subunit,"Viruses dsDNA viruses, no RNA stage unclassified dsDNA viruses unclassified archaeal dsDNA viruses Haloviruses Halovirus HCTV-1",160,PF00004.24 AAA
4740_ETNP_6_85_revised_scaffold26335_2__lengt,,,,,,,,,,
,gene_1-partial,383,3,386,+,-,hypothetical protein,-,-,- -
,gene_2,278,396,674,+,-,hypothetical protein,-,-,- -
,gene_3,1571,687,2258,+,YP_008059672.1,hypothetical protein,"Viruses dsDNA viruses, no RNA stage unclassified dsDNA viruses unclassified archaeal dsDNA viruses Haloviruses Halovirus HCTV-1",80.5,PF04586.12 Peptidase_U35
,gene_4,227,2338,2565,+,-,hypothetical protein,-,-,- -
,gene_5,254,2768,3022,+,NP_996657.1,hypothetical protein,"Viruses dsDNA viruses, no RNA stage Caudovirales Podoviridae Bppunalikevirus unclassified Bpp-1-like viruses Bordetella phage BIP-1",67.4,PF11753.3 DUF3310
,gene_6,164,3003,3167,+,-,hypothetical protein,-,-,- -
,gene_7,152,3295,3447,+,-,hypothetical protein,-,-,- -
,gene_8,185,3666,3851,+,-,hypothetical protein,-,-,- -
,gene_9,452,4003,4455,+,-,hypothetical protein,-,-,- -
,gene_10,329,6104,6433,+,-,hypothetical protein,-,-,- -
,gene_11,170,6430,6600,+,-,hypothetical protein,-,-,- -
4686_ETNP_2_130_revised_scaffold2739_1__lengt,,,,,,,,,,
,gene_1-partial,98,1,99,+,-,hypothetical protein,-,-,- -
,gene_2,800,112,912,+,YP_003212854.1,hypothetical protein,"Viruses dsDNA viruses, no RNA stage Phycodnaviridae unclassified Phycodnaviridae Ostreococcus tauri virus 1",125,PF02562.11 PhoH
,gene_3,191,895,1086,-,-,hypothetical protein,-,-,- -
,gene_4,758,1091,1849,-,-,hypothetical protein,-,-,PF13521.1 AAA_28
,gene_5,770,1870,2640,-,YP_007378978.1,putative radical SAM family-like protein,"Viruses dsDNA viruses, no RNA stage unclassified dsDNA viruses unclassified archaeal dsDNA viruses Haloviruses Halovirus HVTV-1",142,PF13394.1 Fer4_14
,gene_6,164,2597,2761,-,-,hypothetical protein,-,-,- -
,gene_7,275,2845,3120,-,-,hypothetical protein,-,-,- -
,gene_8,125,3129,3254,-,-,hypothetical protein,-,-,- -
,gene_9-partial,169,3435,3604,+,-,hypothetical protein,-,-,- -
4704_ETNP_2_300_revised_C3850707_1__length=89,,,,,,,,,,
,gene_1-partial,68,1,69,-,-,hypothetical protein,-,-,- -
,gene_2,230,69,299,-,-,hypothetical protein,-,-,- -
,gene_3,236,289,525,-,-,hypothetical protein,-,-,- -
,gene_4,290,622,912,-,-,hypothetical protein,-,-,- -
,gene_5,1091,912,2003,-,YP_008060348.1,putative major capsid protein,"Viruses dsDNA viruses, no RNA stage unclassified dsDNA viruses unclassified archaeal dsDNA viruses Haloviruses Halovirus HHTV-2",97.8,PF05065.8 Phage_capsid
,gene_6,1013,2006,3019,-,-,hypothetical protein,-,-,PF04586.12 Peptidase_U35
,gene_7,182,3078,3260,-,-,hypothetical protein,-,-,- -
,gene_8,1349,3232,4581,-,YP_003084174.1,putative minor head protein,"Viruses dsDNA viruses, no RNA stage Caudovirales Siphoviridae unclassified Siphoviridae Cyanophage PSS2",92.8,PF06414.7 Zeta_toxin
,gene_9,479,4625,5104,-,NP_569813.1,hypothetical protein,"Viruses dsDNA viruses, no RNA stage Caudovirales Siphoviridae unclassified Siphoviridae Mycobacterium phage TM4",72.4,PF10263.4 SprT-like
,gene_10,161,5101,5262,-,-,hypothetical protein,-,-,- -
,gene_11,224,5347,5571,-,-,hypothetical protein,-,-,- -
,gene_12,2213,5558,7771,-,YP_008083053.1,putative portal,"Viruses dsDNA viruses, no RNA stage unclassified dsDNA viruses unclassified archaeal dsDNA viruses Haloviruses Halovirus HSTV-1",95.9,PF04860.7 Phage_portal
,gene_13-partial,980,7946,8926,-,YP_008059213.1,putative terminase large subunit,"Viruses dsDNA viruses, no RNA stage unclassified dsDNA viruses unclassified archaeal dsDNA viruses Haloviruses Halovirus HGTV-1",105,PF03237.10 Terminase_6
4739_ETNP_6_30_revised_C4877822_1__length=210,,,,,,,,,,
,gene_1,587,32,619,-,YP_008125571.1,hypothetical protein,"Viruses dsDNA viruses, no RNA stage Caudovirales Myoviridae unclassified Myoviridae Synechococcus phage S-CAM8",92.0,PB016838 Pfam-B_16838
,gene_2,575,607,1182,-,YP_009008176.1,putative 2OG-Fe(II) oxygenase,"Viruses dsDNA viruses, no RNA stage Caudovirales Myoviridae Tevenvirinae T4likevirus unclassified T4-like viruses Synechococcus phage S-MbCM7",84.0,PF13640.1 2OG-FeII_Oxy_3
,gene_3,788,1173,1961,-,NP_861657.1,hypothetical protein,"Viruses dsDNA viruses, no RNA stage unclassified dsDNA viruses unclassified archaeal dsDNA viruses Haloviruses Halovirus HF1",96.7,- -
,gene_4-partial,110,1992,2102,-,-,hypothetical protein,-,-,- -
4704_ETNP_2_300_revised_scaffold21230_1__leng,,,,,,,,,,
,gene_1-partial,953,1,954,+,YP_008059134.1,putative replication factor C small subunit,"Viruses dsDNA viruses, no RNA stage unclassified dsDNA viruses unclassified archaeal dsDNA viruses Haloviruses Halovirus HCTV-5",196,PF00004.24 AAA
,gene_2,659,959,1618,+,NP_817764.1,putative gp3,"Viruses dsDNA viruses, no RNA stage Caudovirales Siphoviridae unclassified Siphoviridae Mycobacterium phage Rosebush",145,PF06508.8 ExsB
,gene_3,461,1623,2084,+,YP_004306889.1,putative QueF,"Viruses dsDNA viruses, no RNA stage Caudovirales Siphoviridae unclassified Siphoviridae Streptococcus phage Dp-1",91.7,PF01227.17 GTP_cyclohydroI
,gene_4-partial,1619,2265,3884,+,-,hypothetical protein,-,-,- -
4736_ETNP_6_100_revised_scaffold16200_1__leng,,,,,,,,,,
,gene_1-partial,299,1,300,+,-,hypothetical protein,-,-,- -
,gene_2,1091,399,1490,+,YP_009013859.1,putative AAA protein,"Viruses dsDNA viruses, no RNA stage Caudovirales Siphoviridae unclassified Siphoviridae Rhodococcus phage ReqiDocB7",140,PF07728.9 AAA_5
,gene_3,2246,1483,3729,+,YP_004934772.1,hypothetical protein,"Viruses dsDNA viruses, no RNA stage Caudovirales Siphoviridae unclassified Siphoviridae Gordonia phage GTE7",126,- -
,gene_4,254,3837,4091,+,-,hypothetical protein,-,-,- -
,gene_5,212,4110,4322,+,-,hypothetical protein,-,-,- -
,gene_6,170,4312,4482,+,-,hypothetical protein,-,-,- -
,gene_7,401,4479,4880,+,-,hypothetical protein,-,-,- -
,gene_8,854,4919,5773,+,YP_008059090.1,putative AdoMet-MTase,"Viruses dsDNA viruses, no RNA stage unclassified dsDNA viruses unclassified archaeal dsDNA viruses Haloviruses Halovirus HCTV-5",143,PF02086.10 MethyltransfD12
,gene_9-partial,250,5770,6020,+,-,hypothetical protein,-,-,- -
4703_ETNP_2_60_revised_C4672839_1__length=182,,,,,,,,,,
,gene_1-partial,454,1,455,-,YP_112491.1,putative terminase large subunit,"Viruses dsDNA viruses, no RNA stage Caudovirales Siphoviridae unclassified Siphoviridae Flavobacterium phage 11b",147,PF04466.8 Terminase_3
,gene_2,353,445,798,-,-,hypothetical protein,-,-,PB017750 Pfam-B_17750
,gene_3,821,798,1619,-,YP_008060331.1,hypothetical protein,"Viruses dsDNA viruses, no RNA stage unclassified dsDNA viruses unclassified archaeal dsDNA viruses Haloviruses Halovirus HHTV-2",212,- -
,gene_4-partial,191,1636,1827,-,YP_008770166.1,putative ParB nuclease,"Viruses dsDNA viruses, no RNA stage Caudovirales Siphoviridae unclassified Siphoviridae Lactobacillus phage phiLdb",73.2,- -
4703_ETNP_2_60_revised_C4695589_1__length=819,,,,,,,,,,
,gene_1,269,2,271,+,-,hypothetical protein,-,-,- -
,gene_2,227,277,504,+,-,hypothetical protein,-,-,- -
,gene_3,1679,514,2193,+,-,hypothetical protein,-,-,- -
,gene_4,347,2190,2537,+,-,hypothetical protein,-,-,- -
,gene_5,230,2667,2897,+,-,hypothetical protein,-,-,- -
,gene_6,482,2903,3385,+,-,hypothetical protein,-,-,- -
,gene_7,2594,3400,5994,+,YP_003429426.1,putative DNA ligase,"Viruses dsDNA viruses, no RNA stage Baculoviridae Betabaculovirus unclassified Betabaculovirus Pieris rapae granulovirus",62.8,PF01068.16 DNA_ligase_A_M
,gene_8,1205,6038,7243,+,YP_008059672.1,hypothetical protein,"Viruses dsDNA viruses, no RNA stage unclassified dsDNA viruses unclassified archaeal dsDNA viruses Haloviruses Halovirus HCTV-1",79.3,PF04586.12 Peptidase_U35
,gene_9-partial,930,7267,8197,+,-,hypothetical protein,-,-,- -
4736_ETNP_6_100_revised_scaffold62285_1__leng,,,,,,,,,,
,gene_1,800,237,1037,+,YP_007674869.1,putative PhoH family protein,"Viruses dsDNA viruses, no RNA stage unclassified dsDNA viruses Ostreococcus lucimarinus virus OlV5",122,PF02562.11 PhoH
,gene_2,191,1020,1211,-,-,hypothetical protein,-,-,- -
,gene_3,758,1216,1974,-,-,hypothetical protein,-,-,PF13521.1 AAA_28
,gene_4-partial,743,1995,2738,-,YP_007378978.1,putative radical SAM family-like protein,"Viruses dsDNA viruses, no RNA stage unclassified dsDNA viruses unclassified archaeal dsDNA viruses Haloviruses Halovirus HVTV-1",145,PF13394.1 Fer4_14
4704_ETNP_2_300_revised_C3843003_1__length=30,,,,,,,,,,
,gene_1-partial,269,2,271,+,-,hypothetical protein,-,-,- -
,gene_2,401,280,681,+,-,hypothetical protein,-,-,- -
,gene_3,536,678,1214,-,YP_008125571.1,hypothetical protein,"Viruses dsDNA viruses, no RNA stage Caudovirales Myoviridae unclassified Myoviridae Synechococcus phage S-CAM8",100,PB016838 Pfam-B_16838
,gene_4,542,1202,1744,-,YP_009008176.1,putative 2OG-Fe(II) oxygenase,"Viruses dsDNA viruses, no RNA stage Caudovirales Myoviridae Tevenvirinae T4likevirus unclassified T4-like viruses Synechococcus phage S-MbCM7",91.7,PF13640.1 2OG-FeII_Oxy_3
,gene_5,689,1741,2430,-,YP_007379119.1,hypothetical protein,"Viruses dsDNA viruses, no RNA stage unclassified dsDNA viruses unclassified archaeal dsDNA viruses Haloviruses Halovirus HSTV-2",115,- -
,gene_6-partial,632,2420,3052,-,-,hypothetical protein,-,-,PF13759.1 2OG-FeII_Oxy_5
4739_ETNP_6_30_revised_scaffold50547_1__lengt,,,,,,,,,,
,gene_1-partial,422,3,425,+,-,hypothetical protein,-,-,PF04233.9 Phage_Mu_F
,gene_2,233,501,734,+,-,hypothetical protein,-,-,- -
,gene_3,344,734,1078,+,YP_006560700.1,"putative phage protein, HK97 gp10",Viruses unclassified phages Staphylococcus phage SpaA1,50.1,PF04883.7 DUF646
,gene_4,287,1169,1456,+,-,hypothetical protein,-,-,- -
,gene_5,281,1457,1738,+,-,hypothetical protein,-,-,- -
,gene_6,218,1738,1956,+,-,hypothetical protein,-,-,- -
,gene_7,149,1953,2102,+,-,hypothetical protein,-,-,- -
,gene_8,1016,2201,3217,+,-,hypothetical protein,-,-,- -
,gene_9,1151,3220,4371,+,YP_008059673.1,putative major capsid protein,"Viruses dsDNA viruses, no RNA stage unclassified dsDNA viruses unclassified archaeal dsDNA viruses Haloviruses Halovirus HCTV-1",128,- -
,gene_10,299,4393,4692,+,-,hypothetical protein,-,-,- -
,gene_11,383,4692,5075,+,-,hypothetical protein,-,-,- -
,gene_12,1202,5129,6331,+,-,hypothetical protein,-,-,- -
,gene_13-partial,80,6328,6408,+,-,hypothetical protein,-,-,- -
4740_ETNP_6_85_revised_C6784544_1__length=180,,,,,,,,,,
,gene_1-partial,59,2,61,+,-,hypothetical protein,-,-,- -
,gene_2,128,95,223,+,-,hypothetical protein,-,-,- -
,gene_3,182,324,506,+,YP_009042673.1,hypothetical protein,Viruses unclassified phages Enterococcus phage IME-EFm1,55.1,PF00462.19 Glutaredoxin
,gene_4,440,525,965,+,-,hypothetical protein,-,-,- -
,gene_5-partial,837,971,1808,+,YP_008059666.1,putative portal protein,"Viruses dsDNA viruses, no RNA stage unclassified dsDNA viruses unclassified archaeal dsDNA viruses Haloviruses Halovirus HCTV-1",77.8,- -
4702_ETNP_2_30_revised_C5345262_1__length=396,,,,,,,,,,
,gene_1-partial,608,1,609,+,-,hypothetical protein,-,-,- -
,gene_2,470,611,1081,+,-,hypothetical protein,-,-,- -
,gene_3,725,1097,1822,+,NP_861657.1,hypothetical protein,"Viruses dsDNA viruses, no RNA stage unclassified dsDNA viruses unclassified archaeal dsDNA viruses Haloviruses Halovirus HF1",99.8,- -
,gene_4,233,1823,2056,+,-,hypothetical protein,-,-,- -
,gene_5,458,2037,2495,+,YP_214466.1,putative DNA endonuclease V,"Viruses dsDNA viruses, no RNA stage Caudovirales Myoviridae Tevenvirinae T4likevirus unclassified T4-like viruses Prochlorococcus phage P-SSM2",53.9,- -
,gene_6,509,2501,3010,+,YP_007517900.1,putative DNA endonuclease V,"Viruses dsDNA viruses, no RNA stage Caudovirales Myoviridae unclassified Myoviridae Pelagibacter phage HTVC008M",98.6,- -
,gene_7-partial,939,3029,3968,+,-,hypothetical protein,-,-,- -
4736_ETNP_6_100_revised_C4233455_1__length=54,,,,,,,,,,
,gene_1-partial,362,2,364,+,-,hypothetical protein,-,-,- -
,gene_2,482,357,839,+,-,hypothetical protein,-,-,- -
,gene_3,482,836,1318,+,-,hypothetical protein,-,-,- -
,gene_4,509,1321,1830,+,-,hypothetical protein,-,-,- -
,gene_5,1679,1827,3506,+,YP_164067.1,putative large terminase subunit,"Viruses dsDNA viruses, no RNA stage Caudovirales Siphoviridae unclassified Siphoviridae Pseudomonas phage B3",58.2,- -
,gene_6,1841,3511,5352,+,YP_008059067.1,putative ribonucleotide reductase,"Viruses dsDNA viruses, no RNA stage unclassified dsDNA viruses unclassified archaeal dsDNA viruses Haloviruses Halovirus HCTV-5",350,PF02867.10 Ribonuc_red_lgC
4686_ETNP_2_130_revised_scaffold30979_2__leng,,,,,,,,,,
,gene_1-partial,596,2,598,+,-,hypothetical protein,-,-,PF13385.1 Laminin_G_3
,gene_2,161,605,766,+,-,hypothetical protein,-,-,- -
,gene_3,743,770,1513,+,-,hypothetical protein,-,-,- -
,gene_4,158,1722,1880,+,-,hypothetical protein,-,-,- -
,gene_5,239,2324,2563,+,-,hypothetical protein,-,-,- -
,gene_6,386,2663,3049,+,-,hypothetical protein,-,-,- -
,gene_7,206,3168,3374,+,-,hypothetical protein,-,-,- -
,gene_8,1235,4092,5327,+,YP_008059213.1,putative terminase large subunit,"Viruses dsDNA viruses, no RNA stage unclassified dsDNA viruses unclassified archaeal dsDNA viruses Haloviruses Halovirus HGTV-1",191,PF03237.10 Terminase_6
,gene_9,365,5333,5698,+,-,hypothetical protein,-,-,- -
,gene_10,422,5700,6122,+,-,hypothetical protein,-,-,- -
,gene_11,662,6124,6786,+,-,hypothetical protein,-,-,- -
,gene_12-partial,859,6788,7647,+,YP_001429612.1,putative portal protein,"Viruses dsDNA viruses, no RNA stage Caudovirales Myoviridae unclassified Myoviridae Bacillus phage 0305phi8-36",57.0,PF04860.7 Phage_portal
4686_ETNP_2_130_revised_scaffold21597_1__leng,,,,,,,,,,
,gene_1,872,55,927,-,-,hypothetical protein,-,-,- -
,gene_2,212,1077,1289,-,-,hypothetical protein,-,-,- -
,gene_3,626,1304,1930,-,-,hypothetical protein,-,-,- -
,gene_4,1322,1965,3287,-,YP_007674986.1,hypothetical protein,"Viruses dsDNA viruses, no RNA stage unclassified dsDNA phages Cyanophage KBS-S-2A",88.6,PB001945 Pfam-B_1945
,gene_5,2648,3389,6037,-,-,hypothetical protein,-,-,- -
,gene_6-partial,1751,6059,7810,-,YP_008059666.1,putative portal protein,"Viruses dsDNA viruses, no RNA stage unclassified dsDNA viruses unclassified archaeal dsDNA viruses Haloviruses Halovirus HCTV-1",147,PF04860.7 Phage_portal
4739_ETNP_6_30_revised_scaffold5891_2__length,,,,,,,,,,
,gene_1-partial,114,1,115,-,-,hypothetical protein,-,-,- -
,gene_2,197,102,299,-,-,hypothetical protein,-,-,- -
,gene_3,458,392,850,-,YP_006560414.1,hypothetical protein,"Viruses dsDNA viruses, no RNA stage unclassified dsDNA phages Persicivirga phage P12024L",62.8,- -
,gene_4,149,850,999,-,-,hypothetical protein,-,-,- -
,gene_5,464,996,1460,-,YP_008059219.1,putative prohead protease,"Viruses dsDNA viruses, no RNA stage unclassified dsDNA viruses unclassified archaeal dsDNA viruses Haloviruses Halovirus HGTV-1",97.8,- -
,gene_6,143,1462,1605,-,-,hypothetical protein,-,-,- -
,gene_7,467,1602,2069,-,YP_007517735.1,putative peptidase M15,"Viruses dsDNA viruses, no RNA stage Caudovirales Podoviridae unclassified Podoviridae Pelagibacter phage HTVC010P",96.7,PF08291.6 Peptidase_M15_3
,gene_8,254,2056,2310,-,-,hypothetical protein,-,-,- -
4702_ETNP_2_30_revised_scaffold15083_1__lengt,,,,,,,,,,
,gene_1-partial,692,1,693,-,YP_008242330.1,putative chaperonin GroEL,"Viruses dsDNA viruses, no RNA stage Caudovirales Podoviridae unclassified Podoviridae Cellulophaga phage phi14:2",53.1,PF00118.19 Cpn60_TCP1
,gene_2,611,705,1316,-,-,hypothetical protein,-,-,- -
,gene_3,1220,1461,2681,-,-,hypothetical protein,-,-,- -
,gene_4,740,2851,3591,-,-,hypothetical protein,-,-,PB000075 Pfam-B_75
,gene_5,263,3566,3829,-,-,hypothetical protein,-,-,- -
,gene_6,1109,3822,4931,-,-,hypothetical protein,-,-,- -
,gene_7,272,4915,5187,-,-,hypothetical protein,-,-,- -
,gene_8,953,5174,6127,-,-,hypothetical protein,-,-,PF12705.2 PDDEXK_1
,gene_9,512,6132,6644,-,-,hypothetical protein,-,-,- -
,gene_10,2390,6690,9080,-,YP_008059129.1,putative DNA polymerase elongation subunit (family B),"Viruses dsDNA viruses, no RNA stage unclassified dsDNA viruses unclassified archaeal dsDNA viruses Haloviruses Halovirus HCTV-5",150,PF00136.16 DNA_pol_B
,gene_11,350,9077,9427,-,-,hypothetical protein,-,-,- -
,gene_12,758,9544,10302,-,-,hypothetical protein,-,-,- -
,gene_13,1031,10308,11339,-,-,hypothetical protein,-,-,- -
,gene_14,242,11336,11578,-,-,hypothetical protein,-,-,- -
,gene_15,1250,11590,12840,-,-,hypothetical protein,-,-,- -
,gene_16,806,12837,13643,-,YP_008059134.1,putative replication factor C small subunit,"Viruses dsDNA viruses, no RNA stage unclassified dsDNA viruses unclassified archaeal dsDNA viruses Haloviruses Halovirus HCTV-5",102,PF00004.24 AAA
,gene_17,1457,13824,15281,-,-,hypothetical protein,-,-,- -
,gene_18,203,15278,15481,-,-,hypothetical protein,-,-,- -
,gene_19,266,15478,15744,-,-,hypothetical protein,-,-,- -
,gene_20,476,15827,16303,-,-,hypothetical protein,-,-,- -
,gene_21,530,16300,16830,-,YP_007006065.1,hypothetical protein,"Viruses dsDNA viruses, no RNA stage Caudovirales Myoviridae unclassified Myoviridae Cyanophage S-TIM5",111,PB013602 Pfam-B_13602
4703_ETNP_2_60_revised_C4696097_1__length=124,,,,,,,,,,
,gene_1-partial,650,3,653,+,-,hypothetical protein,-,-,PF13921.1 Myb_DNA-bind_6
,gene_2,383,654,1037,+,-,hypothetical protein,-,-,- -
,gene_3,560,1024,1584,+,-,hypothetical protein,-,-,- -
,gene_4,455,1581,2036,+,-,hypothetical protein,-,-,- -
,gene_5,413,2033,2446,+,-,hypothetical protein,-,-,- -
,gene_6,251,2436,2687,+,-,hypothetical protein,-,-,- -
,gene_7,236,2638,2874,+,-,hypothetical protein,-,-,- -
,gene_8,1532,2877,4409,+,YP_293911.1,putative DNA ligase,"Viruses dsDNA viruses, no RNA stage Phycodnaviridae Coccolithovirus Emiliania huxleyi virus 86",155,PF01068.16 DNA_ligase_A_M
,gene_9,473,4409,4882,+,-,hypothetical protein,-,-,- -
,gene_10,332,4901,5233,+,-,hypothetical protein,-,-,- -
,gene_11,398,5226,5624,+,-,hypothetical protein,-,-,- -
,gene_12,242,5624,5866,+,-,hypothetical protein,-,-,- -
,gene_13,842,5835,6677,+,-,hypothetical protein,-,-,- -
,gene_14,947,6683,7630,+,YP_008438487.1,putative replication factor small subunit,"Viruses dsDNA viruses, no RNA stage unclassified dsDNA viruses Pandoravirus salinus",141,PF00004.24 AAA
,gene_15,257,7632,7889,+,-,hypothetical protein,-,-,- -
,gene_16,1229,8033,9262,+,-,hypothetical protein,-,-,- -
,gene_17,248,9323,9571,+,-,hypothetical protein,-,-,- -
,gene_18,833,9558,10391,+,-,hypothetical protein,-,-,PF13479.1 AAA_24
,gene_19,800,10388,11188,+,-,hypothetical protein,-,-,- -
,gene_20-partial,1246,11193,12439,+,YP_007379123.1,putative DNA polymerase,"Viruses dsDNA viruses, no RNA stage unclassified dsDNA viruses unclassified archaeal dsDNA viruses Haloviruses Halovirus HSTV-2",74.7,PF03104.14 DNA_pol_B_exo1
4686_ETNP_2_130_revised_C3527708_1__length=87,,,,,,,,,,
,gene_1,218,410,628,-,-,hypothetical protein,-,-,- -
,gene_2,221,625,846,-,-,hypothetical protein,-,-,- -
,gene_3,149,901,1050,-,-,hypothetical protein,-,-,- -
,gene_4,662,1050,1712,-,-,hypothetical protein,-,-,- -
,gene_5,188,1713,1901,-,-,hypothetical protein,-,-,- -
,gene_6,158,1891,2049,-,-,hypothetical protein,-,-,- -
,gene_7,152,2051,2203,-,-,hypothetical protein,-,-,- -
,gene_8,872,2205,3077,-,YP_007517636.1,hypothetical protein,"Viruses dsDNA viruses, no RNA stage Caudovirales Siphoviridae unclassified Siphoviridae Bacillus phage Finn",68.2,PB001168 Pfam-B_1168
,gene_9,407,3077,3484,-,-,hypothetical protein,-,-,- -
,gene_10,305,3697,4002,-,-,hypothetical protein,-,-,- -
,gene_11,1127,4005,5132,-,-,hypothetical protein,-,-,- -
,gene_12,1124,5132,6256,-,YP_001429612.1,putative portal protein,"Viruses dsDNA viruses, no RNA stage Caudovirales Myoviridae unclassified Myoviridae Bacillus phage 0305phi8-36",57.8,PF04860.7 Phage_portal
,gene_13,632,6279,6911,-,-,hypothetical protein,-,-,- -
,gene_14,365,6912,7277,-,-,hypothetical protein,-,-,- -
,gene_15,134,7277,7411,-,-,hypothetical protein,-,-,- -
,gene_16,1319,7404,8723,-,YP_008059213.1,putative terminase large subunit,"Viruses dsDNA viruses, no RNA stage unclassified dsDNA viruses unclassified archaeal dsDNA viruses Haloviruses Halovirus HGTV-1",151,PF03237.10 Terminase_6
4739_ETNP_6_30_revised_C4856518_1__length=141,,,,,,,,,,
,gene_1-partial,328,1,329,-,YP_007379001.1,putative replication factor C small subunit,"Viruses dsDNA viruses, no RNA stage unclassified dsDNA viruses unclassified archaeal dsDNA viruses Haloviruses Halovirus HVTV-1",89.0,PF00004.24 AAA
,gene_2,491,329,820,-,AP_000367.1,putative ORF1,"Viruses dsDNA viruses, no RNA stage Adenoviridae Aviadenovirus Fowl aviadenovirus D",103,PF00692.14 dUTPase
,gene_3,461,867,1328,+,-,hypothetical protein,-,-,- -
,gene_4-partial,95,1318,1413,-,-,hypothetical protein,-,-,- -
4702_ETNP_2_30_revised_C5348426_1__length=109,,,,,,,,,,
,gene_1-partial,395,1,396,+,-,hypothetical protein,-,-,- -
,gene_2,1949,403,2352,+,-,hypothetical protein,-,-,- -
,gene_3,2444,2349,4793,+,-,hypothetical protein,-,-,- -
,gene_4,311,4771,5082,+,-,hypothetical protein,-,-,- -
,gene_5,446,5088,5534,+,-,hypothetical protein,-,-,- -
,gene_6,1439,5531,6970,+,YP_008125994.1,hypothetical protein,"Viruses dsDNA viruses, no RNA stage Caudovirales Podoviridae unclassified Podoviridae Alteromonas phage vB_AmaP_AD45-P Alteromonas phage vB_AmaP_AD45-P1",68.9,PF03237.10 Terminase_6
,gene_7,1316,6985,8301,+,-,hypothetical protein,-,-,- -
,gene_8,1652,8304,9956,+,YP_008059148.1,putative portal protein,"Viruses dsDNA viruses, no RNA stage unclassified dsDNA viruses unclassified archaeal dsDNA viruses Haloviruses Halovirus HCTV-5",219,PF04860.7 Phage_portal
,gene_9,650,9956,10606,+,-,hypothetical protein,-,-,- -
,gene_10,122,10608,10730,+,-,hypothetical protein,-,-,- -
,gene_11,212,10723,10935,+,-,hypothetical protein,-,-,- -
4686_ETNP_2_130_revised_C3524918_1__length=47,,,,,,,,,,
,gene_1-partial,236,2,238,+,-,hypothetical protein,-,-,- -
,gene_2,266,285,551,-,-,hypothetical protein,-,-,- -
,gene_3,854,548,1402,-,YP_008059090.1,putative AdoMet-MTase,"Viruses dsDNA viruses, no RNA stage unclassified dsDNA viruses unclassified archaeal dsDNA viruses Haloviruses Halovirus HCTV-5",143,PF02086.10 MethyltransfD12
,gene_4,401,1441,1842,-,-,hypothetical protein,-,-,- -
,gene_5,170,1839,2009,-,-,hypothetical protein,-,-,- -
,gene_6,212,1999,2211,-,-,hypothetical protein,-,-,- -
,gene_7,254,2230,2484,-,-,hypothetical protein,-,-,- -
,gene_8,2039,2592,4631,-,YP_004934772.1,hypothetical protein,"Viruses dsDNA viruses, no RNA stage Caudovirales Siphoviridae unclassified Siphoviridae Gordonia phage GTE7",125,- -
4686_ETNP_2_130_revised_scaffold28536_1__leng,,,,,,,,,,
,gene_1,308,64,372,-,-,hypothetical protein,-,-,PF06127.6 DUF962
,gene_2,422,369,791,-,-,hypothetical protein,-,-,- -
,gene_3,782,781,1563,-,YP_002225111.1,putative gp234,"Viruses dsDNA viruses, no RNA stage Caudovirales Myoviridae unclassified Myoviridae Mycobacterium phage Myrna",60.1,- -
,gene_4,722,1560,2282,-,-,hypothetical protein,-,-,PF13521.1 AAA_28
,gene_5,755,2298,3053,-,YP_007378978.1,putative radical SAM family-like protein,"Viruses dsDNA viruses, no RNA stage unclassified dsDNA viruses unclassified archaeal dsDNA viruses Haloviruses Halovirus HVTV-1",139,PF13394.1 Fer4_14
,gene_6,728,3104,3832,+,YP_007006110.1,putative phosphate starvation-inducible protein,"Viruses dsDNA viruses, no RNA stage Caudovirales Myoviridae unclassified Myoviridae Cyanophage S-TIM5",112,PF02562.11 PhoH
,gene_7-partial,71,3829,3900,-,-,hypothetical protein,-,-,- -
4705_ETNP_2_1000_revised_C4298449_1__length=2,,,,,,,,,,
,gene_1-partial,608,1,609,-,YP_008060022.1,hypothetical protein,"Viruses dsDNA viruses, no RNA stage unclassified dsDNA viruses unclassified archaeal dsDNA viruses Haloviruses Halovirus HRTV-7",117,- -
,gene_2,551,609,1160,-,-,hypothetical protein,-,-,- -
,gene_3,653,1166,1819,-,YP_007673822.1,hypothetical protein,"Viruses dsDNA viruses, no RNA stage Caudovirales Myoviridae unclassified Myoviridae Prochlorococcus phage MED4-213",54.3,PF13759.1 2OG-FeII_Oxy_5
,gene_4-partial,701,1812,2513,-,YP_007672830.1,hypothetical protein,"Viruses dsDNA viruses, no RNA stage Caudovirales Myoviridae unclassified Myoviridae Synechococcus phage KBS-M-1A",55.5,PF13759.1 2OG-FeII_Oxy_5
4740_ETNP_6_85_revised_C6791518_1__length=195,,,,,,,,,,
,gene_1,611,70,681,+,-,hypothetical protein,-,-,PF13759.1 2OG-FeII_Oxy_5
,gene_2,545,674,1219,+,YP_004324413.1,hypothetical protein,"Viruses dsDNA viruses, no RNA stage Caudovirales unclassified Caudovirales Prochlorococcus phage Syn1",59.7,PF13640.1 2OG-FeII_Oxy_3
,gene_3,686,1209,1895,+,YP_007379119.1,hypothetical protein,"Viruses dsDNA viruses, no RNA stage unclassified dsDNA viruses unclassified archaeal dsDNA viruses Haloviruses Halovirus HSTV-2",117,- -
,gene_4-partial,60,1892,1952,+,-,hypothetical protein,-,-,- -
4702_ETNP_2_30_revised_scaffold5819_1__length,,,,,,,,,,
,gene_1-partial,161,1,162,-,-,hypothetical protein,-,-,- -
,gene_2,779,210,989,-,YP_007378978.1,putative radical SAM family-like protein,"Viruses dsDNA viruses, no RNA stage unclassified dsDNA viruses unclassified archaeal dsDNA viruses Haloviruses Halovirus HVTV-1",120,PF13394.1 Fer4_14
,gene_3,716,1018,1734,+,YP_006988343.1,putative PhoH-like protein,"Viruses dsDNA viruses, no RNA stage Caudovirales Siphoviridae unclassified Siphoviridae Caulobacter phage CcrColossus",116,PF02562.11 PhoH
,gene_4-partial,341,1731,2072,-,-,hypothetical protein,-,-,- -
4739_ETNP_6_30_revised_scaffold19625_2__lengt,,,,,,,,,,
,gene_1-partial,578,3,581,+,-,hypothetical protein,-,-,- -
,gene_2,431,582,1013,+,-,hypothetical protein,-,-,- -
,gene_3,977,985,1962,+,YP_003987011.1,putative replication factor C small subunit,"Viruses dsDNA viruses, no RNA stage Mimiviridae Mimivirus Acanthamoeba polyphaga mimivirus",118,PF00004.24 AAA
,gene_4,1349,1959,3308,+,-,hypothetical protein,-,-,- -
,gene_5,194,3320,3514,+,-,hypothetical protein,-,-,- -
,gene_6,203,3507,3710,+,-,hypothetical protein,-,-,- -
,gene_7,1001,3710,4711,+,-,hypothetical protein,-,-,- -
,gene_8,752,4715,5467,+,-,hypothetical protein,-,-,- -
,gene_9,2477,5472,7949,+,YP_008059129.1,putative DNA polymerase elongation subunit (family B),"Viruses dsDNA viruses, no RNA stage unclassified dsDNA viruses unclassified archaeal dsDNA viruses Haloviruses Halovirus HCTV-5",138,PF00136.16 DNA_pol_B
,gene_10,254,8079,8333,+,YP_006299893.1,hypothetical protein,"Viruses dsDNA viruses, no RNA stage Caudovirales Siphoviridae unclassified Siphoviridae Pseudomonas phage vB_Pae-Kakheti25",50.1,- -
4740_ETNP_6_85_revised_scaffold23758_1__lengt,,,,,,,,,,
,gene_1-partial,1616,3,1619,+,YP_008059067.1,putative ribonucleotide reductase,"Viruses dsDNA viruses, no RNA stage unclassified dsDNA viruses unclassified archaeal dsDNA viruses Haloviruses Halovirus HCTV-5",318,PF02867.10 Ribonuc_red_lgC
,gene_2,446,1673,2119,+,-,hypothetical protein,-,-,- -
,gene_3,1967,2122,4089,+,YP_008059666.1,putative portal protein,"Viruses dsDNA viruses, no RNA stage unclassified dsDNA viruses unclassified archaeal dsDNA viruses Haloviruses Halovirus HCTV-1",141,PF04860.7 Phage_portal
,gene_4,3752,4073,7825,+,YP_009042441.1,putative tRNA nucleotidyltransferase,"Viruses dsDNA viruses, no RNA stage Caudovirales Myoviridae unclassified Myoviridae Cronobacter phage CR8",150,PF01743.15 PolyA_pol
,gene_5,1331,7957,9288,+,YP_004934628.1,hypothetical protein,"Viruses dsDNA viruses, no RNA stage Caudovirales Siphoviridae unclassified Siphoviridae Synechococcus phage S-CBS1",82.0,PB001945 Pfam-B_1945
,gene_6,620,9295,9915,+,-,hypothetical protein,-,-,- -
,gene_7,206,9929,10135,+,-,hypothetical protein,-,-,- -
,gene_8,827,10310,11137,+,-,hypothetical protein,-,-,- -
4739_ETNP_6_30_revised_C4891072_1__length=483,,,,,,,,,,
,gene_1-partial,301,1,302,-,-,hypothetical protein,-,-,- -
,gene_2,1721,333,2054,-,YP_007379017.1,hypothetical protein,"Viruses dsDNA viruses, no RNA stage unclassified dsDNA viruses unclassified archaeal dsDNA viruses Haloviruses Halovirus HVTV-1",211,PF04860.7 Phage_portal
,gene_3,1319,2054,3373,-,-,hypothetical protein,-,-,- -
,gene_4-partial,1406,3425,4831,-,YP_008125994.1,hypothetical protein,"Viruses dsDNA viruses, no RNA stage Caudovirales Podoviridae unclassified Podoviridae Alteromonas phage vB_AmaP_AD45-P Alteromonas phage vB_AmaP_AD45-P1",69.7,PF03237.10 Terminase_6
4740_ETNP_6_85_revised_C6812785_1__length=273,,,,,,,,,,
,gene_1-partial,59,2,61,+,-,hypothetical protein,-,-,- -
,gene_2,731,58,789,-,YP_007006110.1,putative phosphate starvation-inducible protein,"Viruses dsDNA viruses, no RNA stage Caudovirales Myoviridae unclassified Myoviridae Cyanophage S-TIM5",112,PF02562.11 PhoH
,gene_3,755,840,1595,+,YP_007378978.1,putative radical SAM family-like protein,"Viruses dsDNA viruses, no RNA stage unclassified dsDNA viruses unclassified archaeal dsDNA viruses Haloviruses Halovirus HVTV-1",128,PF13394.1 Fer4_14
,gene_4,758,1611,2369,+,-,hypothetical protein,-,-,PF13521.1 AAA_28
,gene_5-partial,364,2366,2730,+,-,hypothetical protein,-,-,- -
4739_ETNP_6_30_revised_C4892414_1__length=684,,,,,,,,,,
,gene_1,311,46,357,+,-,hypothetical protein,-,-,- -
,gene_2,1415,354,1769,+,YP_006560938.1,putative phage protein,"Viruses dsDNA viruses, no RNA stage Caudovirales unclassified Caudovirales Celeribacter phage P12053L",85.5,PF03237.10 Terminase_6
,gene_3,1337,1762,3099,+,-,hypothetical protein,-,-,- -
,gene_4,1784,3092,4876,+,YP_008059148.1,putative portal protein,"Viruses dsDNA viruses, no RNA stage unclassified dsDNA viruses unclassified archaeal dsDNA viruses Haloviruses Halovirus HCTV-5",198,PF04860.7 Phage_portal
,gene_5,371,4886,5257,+,-,hypothetical protein,-,-,- -
,gene_6,542,5267,5809,+,-,hypothetical protein,-,-,- -
,gene_7,329,5806,6135,+,-,hypothetical protein,-,-,- -
,gene_8-partial,745,6102,6847,+,-,hypothetical protein,-,-,- -
4740_ETNP_6_85_revised_C6834933_1__length=689,,,,,,,,,,
,gene_1-partial,491,1,492,+,-,hypothetical protein,-,-,- -
,gene_2,446,483,929,+,YP_006987292.1,putative nudix hydrolase,"Viruses dsDNA viruses, no RNA stage Caudovirales Myoviridae unclassified Myoviridae Cronobacter phage vB_CsaM_GAP32",50.4,PF00293.23 NUDIX
,gene_3,608,922,1530,+,-,hypothetical protein,-,-,PB005704 Pfam-B_5704
,gene_4,515,1532,2047,+,-,hypothetical protein,-,-,- -
,gene_5,419,2050,2469,+,-,hypothetical protein,-,-,- -
,gene_6,257,2502,2759,+,-,hypothetical protein,-,-,- -
,gene_7,362,2783,3145,+,-,hypothetical protein,-,-,- -
,gene_8,743,3072,3815,+,-,hypothetical protein,-,-,- -
,gene_9,350,3901,4251,+,-,hypothetical protein,-,-,- -
,gene_10,380,4663,5043,+,-,hypothetical protein,-,-,- -
,gene_11,980,5046,6026,+,YP_009052171.1,putative cytosine deaminase,"Viruses dsDNA viruses, no RNA stage Phycodnaviridae unclassified Phycodnaviridae Aureococcus anophagefferens virus",125,- -
,gene_12-partial,746,6148,6894,+,YP_008059390.1,hypothetical protein,"Viruses dsDNA viruses, no RNA stage unclassified dsDNA viruses unclassified archaeal dsDNA viruses Haloviruses Halovirus HGTV-1",187,PB001248 Pfam-B_1248
4740_ETNP_6_85_revised_scaffold8230_2__length,,,,,,,,,,
,gene_1,728,49,777,-,YP_007006110.1,putative phosphate starvation-inducible protein,"Viruses dsDNA viruses, no RNA stage Caudovirales Myoviridae unclassified Myoviridae Cyanophage S-TIM5",112,PF02562.11 PhoH
,gene_2,755,828,1583,+,YP_007378978.1,putative radical SAM family-like protein,"Viruses dsDNA viruses, no RNA stage unclassified dsDNA viruses unclassified archaeal dsDNA viruses Haloviruses Halovirus HVTV-1",139,PF13394.1 Fer4_14
,gene_3,722,1599,2321,+,-,hypothetical protein,-,-,PF13521.1 AAA_28
,gene_4,782,2318,3100,+,YP_002225111.1,putative gp234,"Viruses dsDNA viruses, no RNA stage Caudovirales Myoviridae unclassified Myoviridae Mycobacterium phage Myrna",60.1,- -
,gene_5,422,3090,3512,+,-,hypothetical protein,-,-,- -
,gene_6,308,3509,3817,+,-,hypothetical protein,-,-,PF06127.6 DUF962
4739_ETNP_6_30_revised_scaffold53252_2__lengt,,,,,,,,,,
,gene_1-partial,1133,1,1134,-,-,hypothetical protein,-,-,PB011087 Pfam-B_11087
,gene_2,785,1151,1936,-,YP_007676145.1,hypothetical protein,"Viruses dsDNA viruses, no RNA stage unclassified dsDNA viruses Micromonas pusilla virus 12T",207,PB006322 Pfam-B_6322
,gene_3,512,1929,2441,-,-,hypothetical protein,-,-,- -
,gene_4,782,2444,3226,-,NP_861657.1,hypothetical protein,"Viruses dsDNA viruses, no RNA stage unclassified dsDNA viruses unclassified archaeal dsDNA viruses Haloviruses Halovirus HF1",114,- -
,gene_5,275,3213,3488,-,-,hypothetical protein,-,-,- -
,gene_6,662,3481,4143,-,YP_004324879.1,hypothetical protein,"Viruses dsDNA viruses, no RNA stage Caudovirales Myoviridae unclassified Myoviridae Prochlorococcus phage P-SSM7",71.6,PF13759.1 2OG-FeII_Oxy_5
4736_ETNP_6_100_revised_C4209845_1__length=21,,,,,,,,,,
,gene_1-partial,746,3,749,+,YP_009006436.1,putative modification methylase BamHII,"Viruses dsDNA viruses, no RNA stage Caudovirales Siphoviridae unclassified Siphoviridae Vibrio phage SHOU24",73.9,PF01555.13 N6_N4_Mtase
,gene_2,275,753,1028,+,-,hypothetical protein,-,-,- -
,gene_3,716,1048,1764,+,-,hypothetical protein,-,-,- -
,gene_4-partial,343,1764,2107,+,YP_008059651.1,putative replication factor C small subunit,"Viruses dsDNA viruses, no RNA stage unclassified dsDNA viruses unclassified archaeal dsDNA viruses Haloviruses Halovirus HCTV-1",104,PF00004.24 AAA
4740_ETNP_6_85_revised_scaffold27170_2__lengt,,,,,,,,,,
,gene_1-partial,343,1,344,-,-,hypothetical protein,-,-,- -
,gene_2,926,347,1273,-,YP_008059651.1,putative replication factor C small subunit,"Viruses dsDNA viruses, no RNA stage unclassified dsDNA viruses unclassified archaeal dsDNA viruses Haloviruses Halovirus HCTV-1",175,PF13177.1 DNA_pol3_delta2
,gene_3,221,1273,1494,-,-,hypothetical protein,-,-,- -
,gene_4,251,1497,1748,-,-,hypothetical protein,-,-,- -
,gene_5,401,1748,2149,-,-,hypothetical protein,-,-,- -
,gene_6,329,2136,2465,-,-,hypothetical protein,-,-,- -
,gene_7,458,2473,2931,-,-,hypothetical protein,-,-,- -
,gene_8,1547,2928,4475,-,YP_293911.1,putative DNA ligase,"Viruses dsDNA viruses, no RNA stage Phycodnaviridae Coccolithovirus Emiliania huxleyi virus 86",147,PF01068.16 DNA_ligase_A_M
,gene_9,206,4462,4668,-,-,hypothetical protein,-,-,- -
,gene_10,254,4665,4919,-,-,hypothetical protein,-,-,- -
,gene_11,227,4912,5139,-,-,hypothetical protein,-,-,- -
,gene_12,236,5105,5341,-,-,hypothetical protein,-,-,- -
,gene_13,389,5338,5727,-,-,hypothetical protein,-,-,- -
4739_ETNP_6_30_revised_C4886854_1__length=307,,,,,,,,,,
,gene_1-partial,506,2,508,+,-,hypothetical protein,-,-,PF13759.1 2OG-FeII_Oxy_5
,gene_2,686,498,1184,+,YP_007379119.1,hypothetical protein,"Viruses dsDNA viruses, no RNA stage unclassified dsDNA viruses unclassified archaeal dsDNA viruses Haloviruses Halovirus HSTV-2",117,- -
,gene_3,536,1181,1717,+,YP_009008176.1,putative 2OG-Fe(II) oxygenase,"Viruses dsDNA viruses, no RNA stage Caudovirales Myoviridae Tevenvirinae T4likevirus unclassified T4-like viruses Synechococcus phage S-MbCM7",83.2,PF13640.1 2OG-FeII_Oxy_3
,gene_4,590,1705,2295,+,YP_004324646.1,putative ferrochelatase,"Viruses dsDNA viruses, no RNA stage Caudovirales Myoviridae unclassified Myoviridae Synechococcus phage S-SSM5",90.1,PB016838 Pfam-B_16838
,gene_5,446,2292,2738,-,-,hypothetical protein,-,-,- -
,gene_6-partial,335,2738,3073,-,-,hypothetical protein,-,-,- -
4740_ETNP_6_85_revised_C6835403_1__length=724,,,,,,,,,,
,gene_1,257,56,313,+,-,hypothetical protein,-,-,- -
,gene_2,134,954,1088,+,-,hypothetical protein,-,-,- -
,gene_3,494,1088,1582,+,-,hypothetical protein,-,-,- -
,gene_4,215,1579,1794,-,-,hypothetical protein,-,-,- -
,gene_5,530,1901,2431,+,-,hypothetical protein,-,-,PF13759.1 2OG-FeII_Oxy_5
,gene_6,872,2428,3300,+,YP_004324294.1,hypothetical protein,"Viruses dsDNA viruses, no RNA stage Caudovirales Myoviridae unclassified Myoviridae Synechococcus phage S-SSM7",57.4,PF13640.1 2OG-FeII_Oxy_3
,gene_7,626,3297,3923,+,YP_008052334.1,putative FkbM family methyltransferase,"Viruses dsDNA viruses, no RNA stage Phycodnaviridae Prymnesiovirus unclassified Prymnesiovirus Phaeocystis globosa virus",74.3,PF05050.7 Methyltransf_21
,gene_8,596,3920,4516,+,-,hypothetical protein,-,-,PF13759.1 2OG-FeII_Oxy_5
,gene_9,557,4506,5063,+,-,hypothetical protein,-,-,- -
,gene_10,686,5067,5753,+,NP_542571.1,hypothetical protein,"Viruses dsDNA viruses, no RNA stage unclassified dsDNA viruses unclassified archaeal dsDNA viruses Haloviruses Halorubrum phage HF2",116,- -
,gene_11,575,5754,6329,+,-,hypothetical protein,-,-,PF13640.1 2OG-FeII_Oxy_3
,gene_12,443,6320,6763,-,-,hypothetical protein,-,-,- -
,gene_13-partial,473,6772,7245,-,-,hypothetical protein,-,-,- -
4739_ETNP_6_30_revised_C4887850_1__length=331,,,,,,,,,,
,gene_1,587,59,646,-,YP_004508467.1,hypothetical protein,"Viruses dsDNA viruses, no RNA stage Caudovirales Myoviridae unclassified Myoviridae Synechococcus phage S-CRM01",122,- -
,gene_2,389,643,1032,-,-,hypothetical protein,-,-,- -
,gene_3,1526,1025,2551,-,YP_008059148.1,putative portal protein,"Viruses dsDNA viruses, no RNA stage unclassified dsDNA viruses unclassified archaeal dsDNA viruses Haloviruses Halovirus HCTV-5",194,PF04860.7 Phage_portal
,gene_4,716,2551,3267,-,-,hypothetical protein,-,-,- -
4740_ETNP_6_85_revised_C6829339_1__length=463,,,,,,,,,,
,gene_1-partial,1154,1,1155,+,YP_008059213.1,putative terminase large subunit,"Viruses dsDNA viruses, no RNA stage unclassified dsDNA viruses unclassified archaeal dsDNA viruses Haloviruses Halovirus HGTV-1",173,PF03237.10 Terminase_6
,gene_2,365,1165,1530,+,-,hypothetical protein,-,-,- -
,gene_3,452,1520,1972,+,-,hypothetical protein,-,-,PF00565.12 SNase
,gene_4,464,1969,2433,+,-,hypothetical protein,-,-,- -
,gene_5,1097,2444,3541,+,YP_001429612.1,putative portal protein,"Viruses dsDNA viruses, no RNA stage Caudovirales Myoviridae unclassified Myoviridae Bacillus phage 0305phi8-36",58.9,PF04860.7 Phage_portal
,gene_6-partial,1089,3543,4632,+,-,hypothetical protein,-,-,- -
4739_ETNP_6_30_revised_C4878244_1__length=213,,,,,,,,,,
,gene_1,386,33,419,+,-,hypothetical protein,-,-,- -
,gene_2,530,416,946,-,YP_008125571.1,hypothetical protein,"Viruses dsDNA viruses, no RNA stage Caudovirales Myoviridae unclassified Myoviridae Synechococcus phage S-CAM8",87.0,PB016838 Pfam-B_16838
,gene_3,530,934,1464,-,YP_009008176.1,putative 2OG-Fe(II) oxygenase,"Viruses dsDNA viruses, no RNA stage Caudovirales Myoviridae Tevenvirinae T4likevirus unclassified T4-like viruses Synechococcus phage S-MbCM7",82.0,PF13640.1 2OG-FeII_Oxy_3
,gene_4-partial,671,1461,2132,-,YP_007379119.1,hypothetical protein,"Viruses dsDNA viruses, no RNA stage unclassified dsDNA viruses unclassified archaeal dsDNA viruses Haloviruses Halovirus HSTV-2",115,- -
4740_ETNP_6_85_revised_scaffold15645_4__lengt,,,,,,,,,,
,gene_1,758,70,828,-,-,hypothetical protein,-,-,PF13521.1 AAA_28
,gene_2,764,845,1609,-,YP_008059630.1,putative QueE,"Viruses dsDNA viruses, no RNA stage unclassified dsDNA viruses unclassified archaeal dsDNA viruses Haloviruses Halovirus HCTV-1",124,PF13394.1 Fer4_14
,gene_3-partial,448,1662,2110,+,YP_006988343.1,putative PhoH-like protein,"Viruses dsDNA viruses, no RNA stage Caudovirales Siphoviridae unclassified Siphoviridae Caulobacter phage CcrColossus",73.9,PF02562.11 PhoH
4703_ETNP_2_60_revised_C4692733_1__length=422,,,,,,,,,,
,gene_1,536,42,578,+,YP_006908759.1,putative ATP-dependent DNA ligase,"Viruses dsDNA viruses, no RNA stage Herpesvirales unclassified Herpesvirales Abalone herpesvirus Victoria/AUS/2009",80.1,PF04679.10 DNA_ligase_A_C
,gene_2,449,578,1027,+,-,hypothetical protein,-,-,- -
,gene_3,446,1024,1470,+,-,hypothetical protein,-,-,- -
,gene_4,359,1473,1832,+,-,hypothetical protein,-,-,- -
,gene_5,398,1825,2223,+,-,hypothetical protein,-,-,- -
,gene_6,854,2223,3077,+,-,hypothetical protein,-,-,- -
,gene_7,278,3070,3348,+,-,hypothetical protein,-,-,- -
,gene_8-partial,892,3335,4227,+,YP_008059651.1,putative replication factor C small subunit,"Viruses dsDNA viruses, no RNA stage unclassified dsDNA viruses unclassified archaeal dsDNA viruses Haloviruses Halovirus HCTV-1",166,PF13177.1 DNA_pol3_delta2
4702_ETNP_2_30_revised_C5333902_1__length=202,,,,,,,,,,
,gene_1-partial,104,1,105,+,-,hypothetical protein,-,-,- -
,gene_2,755,149,904,+,NP_861657.1,hypothetical protein,"Viruses dsDNA viruses, no RNA stage unclassified dsDNA viruses unclassified archaeal dsDNA viruses Haloviruses Halovirus HF1",113,- -
,gene_3,566,895,1461,+,YP_009008176.1,putative 2OG-Fe(II) oxygenase,"Viruses dsDNA viruses, no RNA stage Caudovirales Myoviridae Tevenvirinae T4likevirus unclassified T4-like viruses Synechococcus phage S-MbCM7",105,PF13640.1 2OG-FeII_Oxy_3
,gene_4,542,1449,1991,+,YP_007517934.1,putative ferrochelatase,"Viruses dsDNA viruses, no RNA stage Caudovirales Myoviridae unclassified Myoviridae Pelagibacter phage HTVC008M",103,PB016838 Pfam-B_16838
4703_ETNP_2_60_revised_C4695895_1__length=100,,,,,,,,,,
,gene_1-partial,770,2,772,+,YP_008059134.1,putative replication factor C small subunit,"Viruses dsDNA viruses, no RNA stage unclassified dsDNA viruses unclassified archaeal dsDNA viruses Haloviruses Halovirus HCTV-5",122,PF13177.1 DNA_pol3_delta2
,gene_2,272,941,1213,+,-,hypothetical protein,-,-,- -
,gene_3,1223,1355,2578,+,-,hypothetical protein,-,-,- -
,gene_4,242,2645,2887,+,-,hypothetical protein,-,-,- -
,gene_5,869,2865,3734,+,-,hypothetical protein,-,-,- -
,gene_6,764,3734,4498,+,-,hypothetical protein,-,-,- -
,gene_7,1661,4503,6164,+,YP_004508575.1,putative DNA polymerase,"Viruses dsDNA viruses, no RNA stage Caudovirales Myoviridae unclassified Myoviridae Synechococcus phage S-CRM01",111,PF00136.16 DNA_pol_B
,gene_8,245,6303,6548,+,-,hypothetical protein,-,-,- -
,gene_9,911,6667,7578,+,-,hypothetical protein,-,-,PF00136.16 DNA_pol_B
,gene_10,851,7581,8432,+,-,hypothetical protein,-,-,PF12705.2 PDDEXK_1
,gene_11,368,8429,8797,+,-,hypothetical protein,-,-,- -
,gene_12,953,8769,9722,+,-,hypothetical protein,-,-,- -
,gene_13-partial,336,9715,10051,+,-,hypothetical protein,-,-,PB000075 Pfam-B_75
4739_ETNP_6_30_revised_scaffold49617_1__lengt,,,,,,,,,,
,gene_1-partial,544,1,545,-,-,hypothetical protein,-,-,- -
,gene_2,230,586,816,-,-,hypothetical protein,-,-,- -
,gene_3,542,797,1339,-,YP_007517934.1,putative ferrochelatase,"Viruses dsDNA viruses, no RNA stage Caudovirales Myoviridae unclassified Myoviridae Pelagibacter phage HTVC008M",96.7,PB016838 Pfam-B_16838
,gene_4,587,1327,1914,-,YP_009008176.1,putative 2OG-Fe(II) oxygenase,"Viruses dsDNA viruses, no RNA stage Caudovirales Myoviridae Tevenvirinae T4likevirus unclassified T4-like viruses Synechococcus phage S-MbCM7",85.5,PF13640.1 2OG-FeII_Oxy_3
,gene_5,755,1890,2645,-,YP_007379119.1,hypothetical protein,"Viruses dsDNA viruses, no RNA stage unclassified dsDNA viruses unclassified archaeal dsDNA viruses Haloviruses Halovirus HSTV-2",105,- -
,gene_6,446,2695,3141,-,-,hypothetical protein,-,-,- -
,gene_7,752,3143,3895,-,-,hypothetical protein,-,-,- -
4736_ETNP_6_100_revised_scaffold56968_2__leng,,,,,,,,,,
,gene_1-partial,348,1,349,-,-,hypothetical protein,-,-,- -
,gene_2,149,393,542,-,-,hypothetical protein,-,-,- -
,gene_3,170,539,709,-,-,hypothetical protein,-,-,- -
,gene_4,152,809,961,-,-,hypothetical protein,-,-,- -
,gene_5,1277,961,2238,-,-,hypothetical protein,-,-,- -
,gene_6,338,2390,2728,-,YP_007418589.1,putative thioredoxin-like protein,"Viruses dsDNA viruses, no RNA stage Mimiviridae unclassified Mimiviridae Megavirus lba",71.6,PF00085.15 Thioredoxin
,gene_7,1337,2732,4069,-,YP_004934628.1,hypothetical protein,"Viruses dsDNA viruses, no RNA stage Caudovirales Siphoviridae unclassified Siphoviridae Synechococcus phage S-CBS1",92.4,PB001945 Pfam-B_1945
,gene_8,1421,4175,5596,-,YP_008052401.1,putative phosphoesterase PA-phosphatase related protein,"Viruses dsDNA viruses, no RNA stage Phycodnaviridae Prymnesiovirus unclassified Prymnesiovirus Phaeocystis globosa virus",68.9,PF01569.16 PAP2
,gene_9,191,5605,5796,-,-,hypothetical protein,-,-,- -
,gene_10,2018,5780,7798,-,YP_008059666.1,putative portal protein,"Viruses dsDNA viruses, no RNA stage unclassified dsDNA viruses unclassified archaeal dsDNA viruses Haloviruses Halovirus HCTV-1",129,PF04860.7 Phage_portal
,gene_11,443,7802,8245,-,-,hypothetical protein,-,-,- -
,gene_12,1895,8278,10173,-,YP_007378927.1,putative ribonucleotide reductase alpha subunit,"Viruses dsDNA viruses, no RNA stage unclassified dsDNA viruses unclassified archaeal dsDNA viruses Haloviruses Halovirus HVTV-1",359,PF02867.10 Ribonuc_red_lgC
,gene_13-partial,1223,10186,11409,-,-,hypothetical protein,-,-,- -
4740_ETNP_6_85_revised_C6835145_1__length=705,,,,,,,,,,
,gene_1-partial,293,1,294,+,-,hypothetical protein,-,-,PF11284.3 DUF3085
,gene_2,227,303,530,+,-,hypothetical protein,-,-,- -
,gene_3,227,579,806,+,-,hypothetical protein,-,-,- -
,gene_4,761,833,1594,+,-,hypothetical protein,-,-,- -
,gene_5,842,1595,2437,+,-,hypothetical protein,-,-,- -
,gene_6,197,2687,2884,+,-,hypothetical protein,-,-,- -
,gene_7,230,2859,3089,+,-,hypothetical protein,-,-,- -
,gene_8,317,3086,3403,+,-,hypothetical protein,-,-,- -
,gene_9,221,3390,3611,+,-,hypothetical protein,-,-,PF14090.1 HTH_39
,gene_10,212,3753,3965,+,-,hypothetical protein,-,-,- -
,gene_11,272,4149,4421,+,-,hypothetical protein,-,-,- -
,gene_12,1112,4421,5533,+,YP_008058636.1,putative DNA polymerase II small subunit,"Viruses dsDNA viruses, no RNA stage unclassified dsDNA viruses unclassified archaeal dsDNA viruses Haloviruses Halovirus HRTV-8",70.9,PB001945 Pfam-B_1945
,gene_13,338,5451,5789,-,YP_003856798.1,hypothetical protein,"Viruses dsDNA viruses, no RNA stage Caudovirales Siphoviridae unclassified Siphoviridae Clostridium phage phiCTP1",54.7,- -
4702_ETNP_2_30_revised_C5347518_1__length=647,,,,,,,,,,
,gene_1-partial,1103,1,1104,+,-,hypothetical protein,-,-,- -
,gene_2,1049,1104,2153,+,-,hypothetical protein,-,-,- -
,gene_3,1451,2180,3631,+,YP_008125994.1,hypothetical protein,"Viruses dsDNA viruses, no RNA stage Caudovirales Podoviridae unclassified Podoviridae Alteromonas phage vB_AmaP_AD45-P Alteromonas phage vB_AmaP_AD45-P1",74.7,PF03237.10 Terminase_6
,gene_4,1307,3661,4968,+,-,hypothetical protein,-,-,- -
,gene_5-partial,1509,4968,6477,+,YP_007379017.1,hypothetical protein,"Viruses dsDNA viruses, no RNA stage unclassified dsDNA viruses unclassified archaeal dsDNA viruses Haloviruses Halovirus HVTV-1",195,PF04860.7 Phage_portal
4703_ETNP_2_60_revised_scaffold16001_1__lengt,,,,,,,,,,
,gene_1-partial,770,3,773,+,YP_007379001.1,putative replication factor C small subunit,"Viruses dsDNA viruses, no RNA stage unclassified dsDNA viruses unclassified archaeal dsDNA viruses Haloviruses Halovirus HVTV-1",134,PF13177.1 DNA_pol3_delta2
,gene_2,1238,923,2161,+,-,hypothetical protein,-,-,- -
,gene_3,245,2239,2484,+,-,hypothetical protein,-,-,- -
,gene_4,872,2468,3340,+,-,hypothetical protein,-,-,- -
,gene_5,791,3346,4137,+,-,hypothetical protein,-,-,- -
,gene_6,1640,4139,5779,+,YP_004323523.1,putative DNA polymerase,"Viruses dsDNA viruses, no RNA stage Caudovirales Myoviridae unclassified Myoviridae Prochlorococcus phage P-HM2",87.0,PF00136.16 DNA_pol_B
,gene_7,155,5779,5934,+,-,hypothetical protein,-,-,- -
4703_ETNP_2_60_revised_scaffold24034_1__lengt,,,,,,,,,,
,gene_1-partial,455,1,456,+,-,hypothetical protein,-,-,- -
,gene_2,440,456,896,+,-,hypothetical protein,-,-,- -
,gene_3,668,896,1564,+,-,hypothetical protein,-,-,- -
,gene_4,437,1582,2019,+,YP_006988324.1,hypothetical protein,"Viruses dsDNA viruses, no RNA stage Caudovirales Siphoviridae unclassified Siphoviridae Caulobacter phage CcrColossus",51.2,- -
,gene_5,1103,2100,3203,+,-,hypothetical protein,-,-,- -
,gene_6,1346,3225,4571,+,YP_007672654.1,hypothetical protein,"Viruses dsDNA viruses, no RNA stage Caudovirales Podoviridae unclassified Podoviridae Prochlorococcus phage P-SSP10",68.6,- -
,gene_7,419,4576,4995,+,-,hypothetical protein,-,-,- -
,gene_8,764,5035,5799,+,YP_007379119.1,hypothetical protein,"Viruses dsDNA viruses, no RNA stage unclassified dsDNA viruses unclassified archaeal dsDNA viruses Haloviruses Halovirus HSTV-2",96.3,- -
,gene_9-partial,319,5790,6109,+,-,hypothetical protein,-,-,- -
4705_ETNP_2_1000_revised_C4290639_1__length=1,,,,,,,,,,
,gene_1-partial,182,1,183,+,YP_195269.1,putative Ferrochelatase,"Viruses dsDNA viruses, no RNA stage Caudovirales Myoviridae Tevenvirinae T4likevirus unclassified T4-like viruses Synechococcus phage S-PM2",61.6,PB016838 Pfam-B_16838
,gene_2,218,180,398,+,-,hypothetical protein,-,-,- -
,gene_3,749,385,1134,+,YP_007379119.1,hypothetical protein,"Viruses dsDNA viruses, no RNA stage unclassified dsDNA viruses unclassified archaeal dsDNA viruses Haloviruses Halovirus HSTV-2",77.0,- -
,gene_4-partial,126,1248,1374,+,-,hypothetical protein,-,-,- -
4686_ETNP_2_130_revised_scaffold32498_1__leng,,,,,,,,,,
,gene_1-partial,63,1,64,-,-,hypothetical protein,-,-,- -
,gene_2,614,66,680,-,-,hypothetical protein,-,-,- -
,gene_3,443,680,1123,-,YP_214660.1,hypothetical protein,"Viruses dsDNA viruses, no RNA stage Caudovirales Myoviridae Tevenvirinae T4likevirus unclassified T4-like viruses Prochlorococcus phage P-SSM4",53.1,- -
,gene_4,356,1113,1469,-,-,hypothetical protein,-,-,- -
,gene_5,1280,1595,2875,-,YP_008059213.1,putative terminase large subunit,"Viruses dsDNA viruses, no RNA stage unclassified dsDNA viruses unclassified archaeal dsDNA viruses Haloviruses Halovirus HGTV-1",158,PF03237.10 Terminase_6
,gene_6,158,2844,3002,-,-,hypothetical protein,-,-,- -
,gene_7,221,2990,3211,-,-,hypothetical protein,-,-,- -
4686_ETNP_2_130_revised_C3527692_1__length=87,,,,,,,,,,
,gene_1-partial,1616,1,1617,+,YP_008059067.1,putative ribonucleotide reductase,"Viruses dsDNA viruses, no RNA stage unclassified dsDNA viruses unclassified archaeal dsDNA viruses Haloviruses Halovirus HCTV-5",318,PF02867.10 Ribonuc_red_lgC
,gene_2,446,1671,2117,+,-,hypothetical protein,-,-,- -
,gene_3,1967,2120,4087,+,YP_008059666.1,putative portal protein,"Viruses dsDNA viruses, no RNA stage unclassified dsDNA viruses unclassified archaeal dsDNA viruses Haloviruses Halovirus HCTV-1",141,PF04860.7 Phage_portal
,gene_4,3752,4071,7823,+,YP_009042441.1,putative tRNA nucleotidyltransferase,"Viruses dsDNA viruses, no RNA stage Caudovirales Myoviridae unclassified Myoviridae Cronobacter phage CR8",150,PF01743.15 PolyA_pol
,gene_5-partial,754,7955,8709,+,YP_004934628.1,hypothetical protein,"Viruses dsDNA viruses, no RNA stage Caudovirales Siphoviridae unclassified Siphoviridae Synechococcus phage S-CBS1",60.8,PB001945 Pfam-B_1945
4739_ETNP_6_30_revised_scaffold53295_2__lengt,,,,,,,,,,
,gene_1-partial,545,1,546,-,-,hypothetical protein,-,-,PF13521.1 AAA_28
,gene_2,758,562,1320,-,YP_007378978.1,putative radical SAM family-like protein,"Viruses dsDNA viruses, no RNA stage unclassified dsDNA viruses unclassified archaeal dsDNA viruses Haloviruses Halovirus HVTV-1",131,PF13394.1 Fer4_14
,gene_3,728,1372,2100,+,YP_004062114.1,hypothetical protein,"Viruses dsDNA viruses, no RNA stage Phycodnaviridae Prasinovirus unclassified Prasinovirus Micromonas sp. RCC1109 virus MpV1",110,PF02562.11 PhoH
,gene_4-partial,131,2097,2228,-,-,hypothetical protein,-,-,- -
4740_ETNP_6_85_revised_C6820919_1__length=334,,,,,,,,,,
,gene_1-partial,81,1,82,-,-,hypothetical protein,-,-,- -
,gene_2,206,97,303,-,-,hypothetical protein,-,-,- -
,gene_3,152,359,511,-,-,hypothetical protein,-,-,- -
,gene_4,398,687,1085,-,-,hypothetical protein,-,-,PF05766.7 NinG
,gene_5,197,1072,1269,-,-,hypothetical protein,-,-,- -
,gene_6,458,1362,1820,-,YP_006560414.1,hypothetical protein,"Viruses dsDNA viruses, no RNA stage unclassified dsDNA phages Persicivirga phage P12024L",62.8,- -
,gene_7,149,1820,1969,-,-,hypothetical protein,-,-,- -
,gene_8,464,1966,2430,-,YP_008059219.1,putative prohead protease,"Viruses dsDNA viruses, no RNA stage unclassified dsDNA viruses unclassified archaeal dsDNA viruses Haloviruses Halovirus HGTV-1",97.8,- -
,gene_9,143,2432,2575,-,-,hypothetical protein,-,-,- -
,gene_10,467,2572,3039,-,YP_007517735.1,putative peptidase M15,"Viruses dsDNA viruses, no RNA stage Caudovirales Podoviridae unclassified Podoviridae Pelagibacter phage HTVC010P",96.7,PF08291.6 Peptidase_M15_3
,gene_11,254,3026,3280,-,-,hypothetical protein,-,-,- -
4740_ETNP_6_85_revised_C6833417_1__length=600,,,,,,,,,,
,gene_1,1994,3,1997,+,YP_008059666.1,putative portal protein,"Viruses dsDNA viruses, no RNA stage unclassified dsDNA viruses unclassified archaeal dsDNA viruses Haloviruses Halovirus HCTV-1",140,PF04860.7 Phage_portal
,gene_2,716,2014,2730,+,-,hypothetical protein,-,-,- -
,gene_3,1331,2862,4193,+,YP_004934628.1,hypothetical protein,"Viruses dsDNA viruses, no RNA stage Caudovirales Siphoviridae unclassified Siphoviridae Synechococcus phage S-CBS1",67.4,PB001945 Pfam-B_1945
,gene_4,527,4200,4727,+,-,hypothetical protein,-,-,- -
,gene_5,206,4739,4945,+,-,hypothetical protein,-,-,- -
,gene_6,827,5126,5953,+,-,hypothetical protein,-,-,- -
4703_ETNP_2_60_revised_C4694511_1__length=564,,,,,,,,,,
,gene_1-partial,510,1,511,-,YP_008059672.1,hypothetical protein,"Viruses dsDNA viruses, no RNA stage unclassified dsDNA viruses unclassified archaeal dsDNA viruses Haloviruses Halovirus HCTV-1",79.0,PF04586.12 Peptidase_U35
,gene_2,2516,554,3070,-,YP_004821507.1,putative ATP-dependent DNA ligase,"Viruses dsDNA viruses, no RNA stage Poxviridae Chordopoxvirinae Orthopoxvirus unclassified Orthopoxvirus Yoka poxvirus",72.4,PF01068.16 DNA_ligase_A_M
,gene_3,236,3073,3309,-,-,hypothetical protein,-,-,- -
,gene_4,239,3309,3548,-,-,hypothetical protein,-,-,- -
,gene_5,335,3541,3876,-,-,hypothetical protein,-,-,- -
,gene_6-partial,1760,3880,5640,-,-,hypothetical protein,-,-,- -
4703_ETNP_2_60_revised_C4672257_1__length=180,,,,,,,,,,
,gene_1-partial,104,3,107,+,-,hypothetical protein,-,-,- -
,gene_2,749,127,876,+,NP_861657.1,hypothetical protein,"Viruses dsDNA viruses, no RNA stage unclassified dsDNA viruses unclassified archaeal dsDNA viruses Haloviruses Halovirus HF1",105,- -
,gene_3,584,867,1451,+,YP_009008176.1,putative 2OG-Fe(II) oxygenase,"Viruses dsDNA viruses, no RNA stage Caudovirales Myoviridae Tevenvirinae T4likevirus unclassified T4-like viruses Synechococcus phage S-MbCM7",95.1,PF13640.1 2OG-FeII_Oxy_3
,gene_4-partial,370,1439,1809,+,YP_007517934.1,putative ferrochelatase,"Viruses dsDNA viruses, no RNA stage Caudovirales Myoviridae unclassified Myoviridae Pelagibacter phage HTVC008M",73.9,PB016838 Pfam-B_16838
4736_ETNP_6_100_revised_C4227485_1__length=35,,,,,,,,,,
,gene_1,422,3,425,-,-,hypothetical protein,-,-,- -
,gene_2,782,415,1197,-,YP_002225111.1,putative gp234,"Viruses dsDNA viruses, no RNA stage Caudovirales Myoviridae unclassified Myoviridae Mycobacterium phage Myrna",60.1,- -
,gene_3,722,1194,1916,-,-,hypothetical protein,-,-,PF13521.1 AAA_28
,gene_4,755,1932,2687,-,YP_007378978.1,putative radical SAM family-like protein,"Viruses dsDNA viruses, no RNA stage unclassified dsDNA viruses unclassified archaeal dsDNA viruses Haloviruses Halovirus HVTV-1",139,PF13394.1 Fer4_14
,gene_5,728,2738,3466,+,YP_007006110.1,putative phosphate starvation-inducible protein,"Viruses dsDNA viruses, no RNA stage Caudovirales Myoviridae unclassified Myoviridae Cyanophage S-TIM5",112,PF02562.11 PhoH
,gene_6-partial,116,3463,3579,-,-,hypothetical protein,-,-,- -
4702_ETNP_2_30_revised_scaffold36353_1__lengt,,,,,,,,,,
,gene_1-partial,485,1,486,+,YP_008059673.1,putative major capsid protein,"Viruses dsDNA viruses, no RNA stage unclassified dsDNA viruses unclassified archaeal dsDNA viruses Haloviruses Halovirus HCTV-1",93.2,- -
,gene_2,398,517,915,+,-,hypothetical protein,-,-,- -
,gene_3,389,936,1325,+,-,hypothetical protein,-,-,- -
,gene_4,347,1325,1672,+,-,hypothetical protein,-,-,- -
,gene_5,173,1684,1857,+,-,hypothetical protein,-,-,- -
,gene_6,299,1873,2172,+,-,hypothetical protein,-,-,- -
,gene_7,1604,2172,3776,+,-,hypothetical protein,-,-,- -
,gene_8,350,3776,4126,+,-,hypothetical protein,-,-,- -
,gene_9,446,4126,4572,+,-,hypothetical protein,-,-,- -
,gene_10,2183,4584,6767,+,-,hypothetical protein,-,-,- -
,gene_11,521,6779,7300,+,-,hypothetical protein,-,-,PF02037.22 SAP
,gene_12,371,7254,7625,+,-,hypothetical protein,-,-,- -
,gene_13,278,7622,7900,+,-,hypothetical protein,-,-,- -
,gene_14,1310,7900,9210,+,YP_001469636.1,hypothetical protein,"Viruses dsDNA viruses, no RNA stage Caudovirales Siphoviridae unclassified Siphoviridae Corynebacterium phage BFK20",77.8,- -
,gene_15,1223,9213,10436,+,-,hypothetical protein,-,-,- -
,gene_16-partial,7600,10446,18046,+,-,hypothetical protein,-,-,- -
4736_ETNP_6_100_revised_scaffold6736_1__lengt,,,,,,,,,,
,gene_1-partial,756,1,757,-,YP_004934628.1,hypothetical protein,"Viruses dsDNA viruses, no RNA stage Caudovirales Siphoviridae unclassified Siphoviridae Synechococcus phage S-CBS1",60.8,PB001945 Pfam-B_1945
,gene_2,3752,889,4641,-,YP_009042441.1,putative tRNA nucleotidyltransferase,"Viruses dsDNA viruses, no RNA stage Caudovirales Myoviridae unclassified Myoviridae Cronobacter phage CR8",150,PF01743.15 PolyA_pol
,gene_3,1967,4625,6592,-,YP_008059666.1,putative portal protein,"Viruses dsDNA viruses, no RNA stage unclassified dsDNA viruses unclassified archaeal dsDNA viruses Haloviruses Halovirus HCTV-1",141,PF04860.7 Phage_portal
,gene_4,446,6595,7041,-,-,hypothetical protein,-,-,- -
,gene_5,1940,7095,9035,-,YP_008059067.1,putative ribonucleotide reductase,"Viruses dsDNA viruses, no RNA stage unclassified dsDNA viruses unclassified archaeal dsDNA viruses Haloviruses Halovirus HCTV-5",367,PF02867.10 Ribonuc_red_lgC
,gene_6,1667,9060,10727,-,-,hypothetical protein,-,-,- -
,gene_7,500,10730,11230,-,-,hypothetical protein,-,-,- -
,gene_8-partial,371,11232,11603,-,-,hypothetical protein,-,-,- -
4737_ETNP_6_1000_revised_C7839163_1__length=1,,,,,,,,,,
,gene_1-partial,243,1,244,-,-,hypothetical protein,-,-,- -
,gene_2,689,241,930,-,YP_007379119.1,hypothetical protein,"Viruses dsDNA viruses, no RNA stage unclassified dsDNA viruses unclassified archaeal dsDNA viruses Haloviruses Halovirus HSTV-2",119,- -
,gene_3,650,920,1570,-,YP_007672830.1,hypothetical protein,"Viruses dsDNA viruses, no RNA stage Caudovirales Myoviridae unclassified Myoviridae Synechococcus phage KBS-M-1A",52.0,PF13759.1 2OG-FeII_Oxy_5
,gene_4-partial,263,1567,1830,-,-,hypothetical protein,-,-,- -
4739_ETNP_6_30_revised_scaffold15425_3__lengt,,,,,,,,,,
,gene_1-partial,512,2,514,+,-,hypothetical protein,-,-,- -
,gene_2,1475,519,1994,+,YP_004323947.1,putative terminase DNA packaging enzyme large subunit,"Viruses dsDNA viruses, no RNA stage Caudovirales Myoviridae unclassified Myoviridae Synechococcus phage Syn19",73.6,PF03237.10 Terminase_6
,gene_3,305,2003,2308,+,YP_007673166.1,hypothetical protein,"Viruses dsDNA viruses, no RNA stage Caudovirales Podoviridae unclassified Podoviridae Synechococcus phage S-RIP2",55.5,- -
,gene_4,1223,2395,3618,+,-,hypothetical protein,-,-,- -
,gene_5,1727,3618,5345,+,YP_008059148.1,putative portal protein,"Viruses dsDNA viruses, no RNA stage unclassified dsDNA viruses unclassified archaeal dsDNA viruses Haloviruses Halovirus HCTV-5",212,PF04860.7 Phage_portal
,gene_6,317,5421,5738,+,-,hypothetical protein,-,-,- -
,gene_7,338,5748,6086,+,-,hypothetical protein,-,-,- -
4686_ETNP_2_130_revised_C3519236_1__length=29,,,,,,,,,,
,gene_1,743,76,819,-,YP_007378978.1,putative radical SAM family-like protein,"Viruses dsDNA viruses, no RNA stage unclassified dsDNA viruses unclassified archaeal dsDNA viruses Haloviruses Halovirus HVTV-1",148,PF13394.1 Fer4_14
,gene_2,737,870,1607,+,YP_009006252.1,putative PhoH-like protein,"Viruses dsDNA viruses, no RNA stage Caudovirales Siphoviridae unclassified Siphoviridae Vibrio phage VH7D",116,PF02562.11 PhoH
,gene_3,191,1586,1777,-,-,hypothetical protein,-,-,- -
,gene_4,851,1778,2629,-,YP_007673452.1,putative 6-pyruvoyl tetrahydrobiopterin synthase,"Viruses dsDNA viruses, no RNA stage Caudovirales Siphoviridae unclassified Siphoviridae Cellulophaga phage phiST",114,PF01242.14 PTPS
,gene_5-partial,317,2667,2984,-,-,hypothetical protein,-,-,- -
4740_ETNP_6_85_revised_C6832591_1__length=565,,,,,,,,,,
,gene_1-partial,1351,1,1352,-,YP_008059148.1,putative portal protein,"Viruses dsDNA viruses, no RNA stage unclassified dsDNA viruses unclassified archaeal dsDNA viruses Haloviruses Halovirus HCTV-5",206,PF04860.7 Phage_portal
,gene_2,1295,1474,2769,-,-,hypothetical protein,-,-,- -
,gene_3,374,2830,3204,-,-,hypothetical protein,-,-,- -
,gene_4,1499,3215,4714,-,YP_008125994.1,hypothetical protein,"Viruses dsDNA viruses, no RNA stage Caudovirales Podoviridae unclassified Podoviridae Alteromonas phage vB_AmaP_AD45-P Alteromonas phage vB_AmaP_AD45-P1",67.4,PF03237.10 Terminase_6
,gene_5-partial,938,4719,5657,-,-,hypothetical protein,-,-,- -
4740_ETNP_6_85_revised_C6799539_1__length=216,,,,,,,,,,
,gene_1-partial,354,1,355,-,-,hypothetical protein,-,-,- -
,gene_2,782,358,1140,-,NP_861657.1,hypothetical protein,"Viruses dsDNA viruses, no RNA stage unclassified dsDNA viruses unclassified archaeal dsDNA viruses Haloviruses Halovirus HF1",114,- -
,gene_3,275,1127,1402,-,-,hypothetical protein,-,-,- -
,gene_4,662,1395,2057,-,YP_004324879.1,hypothetical protein,"Viruses dsDNA viruses, no RNA stage Caudovirales Myoviridae unclassified Myoviridae Prochlorococcus phage P-SSM7",71.6,PF13759.1 2OG-FeII_Oxy_5
4686_ETNP_2_130_revised_C3516406_1__length=26,,,,,,,,,,
,gene_1-partial,376,1,377,-,YP_007673450.1,putative GTP cyclohydrolase,"Viruses dsDNA viruses, no RNA stage Caudovirales Siphoviridae unclassified Siphoviridae Cellulophaga phage phiST",115,- -
,gene_2,212,381,593,-,-,hypothetical protein,-,-,- -
,gene_3,308,595,903,-,-,hypothetical protein,-,-,PF00166.16 Cpn10
,gene_4,812,907,1719,-,YP_008059630.1,putative QueE,"Viruses dsDNA viruses, no RNA stage unclassified dsDNA viruses unclassified archaeal dsDNA viruses Haloviruses Halovirus HCTV-1",164,PF13394.1 Fer4_14
,gene_5,476,1712,2188,-,YP_007673452.1,putative 6-pyruvoyl tetrahydrobiopterin synthase,"Viruses dsDNA viruses, no RNA stage Caudovirales Siphoviridae unclassified Siphoviridae Cellulophaga phage phiST",124,PF01242.14 PTPS
,gene_6,299,2249,2548,-,-,hypothetical protein,-,-,- -
4740_ETNP_6_85_revised_C6817759_1__length=306,,,,,,,,,,
,gene_1-partial,324,1,325,-,YP_007003638.1,putative bacteriophage lambda NinG protein,"Viruses dsDNA viruses, no RNA stage Caudovirales Siphoviridae unclassified Siphoviridae Riemerella phage RAP44",52.4,PF05766.7 NinG
,gene_2,260,434,694,-,-,hypothetical protein,-,-,- -
,gene_3,665,710,1375,-,YP_008083102.1,putative adenine methyltransferase,"Viruses dsDNA viruses, no RNA stage unclassified dsDNA viruses unclassified archaeal dsDNA viruses Haloviruses Halovirus HSTV-1",92.8,PF01555.13 N6_N4_Mtase
,gene_4,392,1372,1764,-,-,hypothetical protein,-,-,- -
,gene_5,122,1757,1879,-,-,hypothetical protein,-,-,- -
,gene_6,590,1872,2462,-,YP_006382298.1,putative phage regulatory protein,"Viruses dsDNA viruses, no RNA stage Caudovirales Siphoviridae unclassified Siphoviridae Staphylococcus phage TEM123",85.1,- -
,gene_7,368,2455,2823,-,-,hypothetical protein,-,-,- -
,gene_8-partial,236,2826,3062,-,-,hypothetical protein,-,-,- -
4686_ETNP_2_130_revised_scaffold13920_3__leng,,,,,,,,,,
,gene_1-partial,398,1,399,-,YP_008059651.1,putative replication factor C small subunit,"Viruses dsDNA viruses, no RNA stage unclassified dsDNA viruses unclassified archaeal dsDNA viruses Haloviruses Halovirus HCTV-1",114,PF00004.24 AAA
,gene_2,485,396,881,-,YP_008719844.1,putative ORF1,"Viruses dsDNA viruses, no RNA stage Adenoviridae Aviadenovirus unclassified Aviadenovirus Turkey adenovirus 5",120,PF00692.14 dUTPase
,gene_3,461,928,1389,+,-,hypothetical protein,-,-,- -
,gene_4,872,1379,2251,-,-,hypothetical protein,-,-,- -
,gene_5,1388,2248,3636,-,-,hypothetical protein,-,-,- -
,gene_6-partial,356,3643,3999,-,-,hypothetical protein,-,-,- -
4686_ETNP_2_130_revised_C3516792_1__length=26,,,,,,,,,,
,gene_1-partial,101,2,103,+,-,hypothetical protein,-,-,- -
,gene_2,617,191,808,+,YP_007673452.1,putative 6-pyruvoyl tetrahydrobiopterin synthase,"Viruses dsDNA viruses, no RNA stage Caudovirales Siphoviridae unclassified Siphoviridae Cellulophaga phage phiST",118,PF01242.14 PTPS
,gene_3,722,809,1531,-,YP_007006110.1,putative phosphate starvation-inducible protein,"Viruses dsDNA viruses, no RNA stage Caudovirales Myoviridae unclassified Myoviridae Cyanophage S-TIM5",107,PF02562.11 PhoH
,gene_4,755,1583,2338,+,YP_007378978.1,putative radical SAM family-like protein,"Viruses dsDNA viruses, no RNA stage unclassified dsDNA viruses unclassified archaeal dsDNA viruses Haloviruses Halovirus HVTV-1",137,PF13394.1 Fer4_14
,gene_5-partial,300,2354,2654,+,-,hypothetical protein,-,-,PF13521.1 AAA_28
4686_ETNP_2_130_revised_scaffold16205_1__leng,,,,,,,,,,
,gene_1-partial,194,2,196,+,-,hypothetical protein,-,-,- -
,gene_2,785,198,983,+,YP_004306909.1,hypothetical protein,"Viruses dsDNA viruses, no RNA stage Caudovirales Siphoviridae unclassified Siphoviridae Streptococcus phage Dp-1",50.4,- -
,gene_3,659,976,1635,+,YP_008083102.1,putative adenine methyltransferase,"Viruses dsDNA viruses, no RNA stage unclassified dsDNA viruses unclassified archaeal dsDNA viruses Haloviruses Halovirus HSTV-1",72.0,PF01555.13 N6_N4_Mtase
,gene_4,260,1626,1886,+,-,hypothetical protein,-,-,- -
,gene_5,719,1876,2595,+,-,hypothetical protein,-,-,- -
,gene_6,221,2680,2901,-,-,hypothetical protein,-,-,- -
4737_ETNP_6_1000_revised_C7843805_1__length=2,,,,,,,,,,
,gene_1-partial,774,1,775,-,-,hypothetical protein,-,-,- -
,gene_2,800,834,1634,+,YP_007674869.1,putative PhoH family protein,"Viruses dsDNA viruses, no RNA stage unclassified dsDNA viruses Ostreococcus lucimarinus virus OlV5",123,PF02562.11 PhoH
,gene_3,191,1617,1808,-,-,hypothetical protein,-,-,- -
,gene_4,758,1813,2571,-,-,hypothetical protein,-,-,PF13521.1 AAA_28
,gene_5-partial,317,2592,2909,-,YP_008059630.1,putative QueE,"Viruses dsDNA viruses, no RNA stage unclassified dsDNA viruses unclassified archaeal dsDNA viruses Haloviruses Halovirus HCTV-1",80.1,- -
4740_ETNP_6_85_revised_C6828859_1__length=449,,,,,,,,,,
,gene_1-partial,232,1,233,-,-,hypothetical protein,-,-,- -
,gene_2,266,249,515,-,-,hypothetical protein,-,-,- -
,gene_3,1334,610,1944,-,YP_008059673.1,putative major capsid protein,"Viruses dsDNA viruses, no RNA stage unclassified dsDNA viruses unclassified archaeal dsDNA viruses Haloviruses Halovirus HCTV-1",79.7,- -
,gene_4,809,1985,2794,-,-,hypothetical protein,-,-,- -
,gene_5,218,2957,3175,-,-,hypothetical protein,-,-,- -
,gene_6,491,3200,3691,-,-,hypothetical protein,-,-,- -
,gene_7-partial,761,3736,4497,-,YP_004934628.1,hypothetical protein,"Viruses dsDNA viruses, no RNA stage Caudovirales Siphoviridae unclassified Siphoviridae Synechococcus phage S-CBS1",60.8,PB001945 Pfam-B_1945
4702_ETNP_2_30_revised_scaffold12619_1__lengt,,,,,,,,,,
,gene_1-partial,685,1,686,-,YP_007379025.1,putative major capsid protein,"Viruses dsDNA viruses, no RNA stage unclassified dsDNA viruses unclassified archaeal dsDNA viruses Haloviruses Halovirus HVTV-1",103,- -
,gene_2,1403,726,2129,-,YP_007379024.1,putative prohead protease,"Viruses dsDNA viruses, no RNA stage unclassified dsDNA viruses unclassified archaeal dsDNA viruses Haloviruses Halovirus HVTV-1",80.1,PF04586.12 Peptidase_U35
,gene_3,5462,2165,7627,-,-,hypothetical protein,-,-,- -
,gene_4,1010,7614,8624,-,-,hypothetical protein,-,-,- -
,gene_5,329,8621,8950,-,-,hypothetical protein,-,-,- -
,gene_6,359,8961,9320,-,-,hypothetical protein,-,-,- -
,gene_7,1610,9365,10975,-,YP_007379017.1,hypothetical protein,"Viruses dsDNA viruses, no RNA stage unclassified dsDNA viruses unclassified archaeal dsDNA viruses Haloviruses Halovirus HVTV-1",192,PF04860.7 Phage_portal
,gene_8,1226,11062,12288,-,-,hypothetical protein,-,-,- -
,gene_9,449,12311,12760,-,-,hypothetical protein,-,-,- -
,gene_10,182,12777,12959,-,-,hypothetical protein,-,-,- -
,gene_11,1235,12947,14182,-,YP_007676483.1,hypothetical protein,"Viruses dsDNA viruses, no RNA stage Caudovirales Podoviridae unclassified Podoviridae Synechococcus phage S-RIP1",65.5,- -
,gene_12,1484,14179,15663,-,YP_009007962.1,putative terminase DNA packaging enzyme,"Viruses dsDNA viruses, no RNA stage Caudovirales Myoviridae Tevenvirinae T4likevirus unclassified T4-like viruses Synechococcus phage S-MbCM100",76.3,PF03237.10 Terminase_6
,gene_13,407,15660,16067,-,-,hypothetical protein,-,-,- -
,gene_14,200,16088,16288,-,-,hypothetical protein,-,-,- -
,gene_15,2297,16928,19225,-,-,hypothetical protein,-,-,- -
,gene_16,1478,19222,20700,-,-,hypothetical protein,-,-,- -
,gene_17,401,20693,21094,-,-,hypothetical protein,-,-,- -
,gene_18,713,21094,21807,-,-,hypothetical protein,-,-,- -
,gene_19,251,22069,22320,-,-,hypothetical protein,-,-,- -
,gene_20,653,22330,22983,-,-,hypothetical protein,-,-,- -
,gene_21,884,22989,23873,-,-,hypothetical protein,-,-,- -
,gene_22-partial,224,24167,24391,-,-,hypothetical protein,-,-,- -
Contig Id,Gene Id,Length,Start,Stop,Strand,Best BLAST hit id,predicted function,predicted taxonomy,Best BLAST hit bitscore,PFAM affiliation
4739_ETNP_6_30_revised_scaffold20240_1__lengt,,,,,,,,,,
,gene_1-partial,389,2,391,+,-,hypothetical protein,-,-,- -
,gene_2,401,388,789,+,-,hypothetical protein,-,-,- -
,gene_3,287,794,1081,+,-,hypothetical protein,-,-,- -
,gene_4,1637,1134,2771,+,YP_008059148.1,putative portal protein,"Viruses dsDNA viruses, no RNA stage unclassified dsDNA viruses unclassified archaeal dsDNA viruses Haloviruses Halovirus HCTV-5",216,PF04860.7 Phage_portal
,gene_5,221,2771,2992,+,-,hypothetical protein,-,-,- -
,gene_6-partial,421,3064,3485,+,-,hypothetical protein,-,-,- -
4702_ETNP_2_30_revised_C5341344_1__length=277,,,,,,,,,,
,gene_1-partial,209,1,210,-,-,hypothetical protein,-,-,- -
,gene_2,326,213,539,-,-,hypothetical protein,-,-,- -
,gene_3,458,541,999,-,-,hypothetical protein,-,-,- -
,gene_4,362,1012,1374,-,-,hypothetical protein,-,-,- -
,gene_5-partial,1361,1409,2770,-,YP_008059148.1,putative portal protein,"Viruses dsDNA viruses, no RNA stage unclassified dsDNA viruses unclassified archaeal dsDNA viruses Haloviruses Halovirus HCTV-5",172,PF04860.7 Phage_portal
4704_ETNP_2_300_revised_scaffold20522_1__leng,,,,,,,,,,
,gene_1,194,56,250,-,-,hypothetical protein,-,-,- -
,gene_2,1064,247,1311,-,-,hypothetical protein,-,-,PF04860.7 Phage_portal
,gene_3,644,1313,1957,-,-,hypothetical protein,-,-,- -
,gene_4,371,1957,2328,-,-,hypothetical protein,-,-,- -
,gene_5,167,2328,2495,-,-,hypothetical protein,-,-,- -
,gene_6-partial,1109,2498,3607,-,YP_008059213.1,putative terminase large subunit,"Viruses dsDNA viruses, no RNA stage unclassified dsDNA viruses unclassified archaeal dsDNA viruses Haloviruses Halovirus HGTV-1",93.2,PF03237.10 Terminase_6
4740_ETNP_6_85_revised_scaffold25052_1__lengt,,,,,,,,,,
,gene_1-partial,192,1,193,-,-,hypothetical protein,-,-,- -
,gene_2,263,203,466,-,-,hypothetical protein,-,-,- -
,gene_3,713,567,1280,-,-,hypothetical protein,-,-,- -
,gene_4-partial,458,1389,1847,-,YP_007379025.1,putative major capsid protein,"Viruses dsDNA viruses, no RNA stage unclassified dsDNA viruses unclassified archaeal dsDNA viruses Haloviruses Halovirus HVTV-1",72.8,- -
4703_ETNP_2_60_revised_C4679545_1__length=212,,,,,,,,,,
,gene_1,299,23,322,-,-,hypothetical protein,-,-,- -
,gene_2,194,338,532,-,-,hypothetical protein,-,-,- -
,gene_3,281,546,827,-,-,hypothetical protein,-,-,- -
,gene_4,413,832,1245,-,-,hypothetical protein,-,-,- -
,gene_5,428,1257,1685,-,-,hypothetical protein,-,-,- -
,gene_6-partial,398,1720,2118,-,YP_008059673.1,putative major capsid protein,"Viruses dsDNA viruses, no RNA stage unclassified dsDNA viruses unclassified archaeal dsDNA viruses Haloviruses Halovirus HCTV-1",87.8,- -
4702_ETNP_2_30_revised_scaffold5445_2__length,,,,,,,,,,
,gene_1,896,42,938,+,-,hypothetical protein,-,-,- -
,gene_2,1166,954,2120,+,YP_008059673.1,putative major capsid protein,"Viruses dsDNA viruses, no RNA stage unclassified dsDNA viruses unclassified archaeal dsDNA viruses Haloviruses Halovirus HCTV-1",186,PF05065.8 Phage_capsid
,gene_3,416,2158,2574,+,-,hypothetical protein,-,-,- -
,gene_4,398,2586,2984,+,-,hypothetical protein,-,-,- -
,gene_5,308,2984,3292,+,-,hypothetical protein,-,-,- -
,gene_6,203,3304,3507,+,-,hypothetical protein,-,-,- -
,gene_7,281,3518,3799,+,-,hypothetical protein,-,-,- -
,gene_8-partial,833,3802,4635,+,-,hypothetical protein,-,-,- -
4740_ETNP_6_85_revised_scaffold18740_1__lengt,,,,,,,,,,
,gene_1-partial,128,1,129,+,-,hypothetical protein,-,-,- -
,gene_2,362,126,488,+,-,hypothetical protein,-,-,- -
,gene_3,584,489,1073,+,YP_008059213.1,putative terminase large subunit,"Viruses dsDNA viruses, no RNA stage unclassified dsDNA viruses unclassified archaeal dsDNA viruses Haloviruses Halovirus HGTV-1",80.5,- -
,gene_4-partial,778,1136,1914,+,-,hypothetical protein,-,-,- -
4703_ETNP_2_60_revised_C4690853_1__length=349,,,,,,,,,,
,gene_1,167,2,169,+,-,hypothetical protein,-,-,- -
,gene_2,152,114,266,+,-,hypothetical protein,-,-,- -
,gene_3,908,266,1174,+,YP_008059651.1,putative replication factor C small subunit,"Viruses dsDNA viruses, no RNA stage unclassified dsDNA viruses unclassified archaeal dsDNA viruses Haloviruses Halovirus HCTV-1",176,PF00004.24 AAA
,gene_4,1217,1213,2430,+,-,hypothetical protein,-,-,- -
,gene_5,257,2514,2771,+,-,hypothetical protein,-,-,- -
,gene_6-partial,715,2777,3492,+,-,hypothetical protein,-,-,- -
4739_ETNP_6_30_revised_scaffold54230_1__lengt,,,,,,,,,,
,gene_1-partial,1616,2,1618,+,YP_007379017.1,hypothetical protein,"Viruses dsDNA viruses, no RNA stage unclassified dsDNA viruses unclassified archaeal dsDNA viruses Haloviruses Halovirus HVTV-1",192,PF04860.7 Phage_portal
,gene_2,359,1663,2022,+,-,hypothetical protein,-,-,- -
,gene_3,329,2033,2362,+,-,hypothetical protein,-,-,- -
,gene_4,1010,2359,3369,+,-,hypothetical protein,-,-,- -
,gene_5-partial,1913,3356,5269,+,-,hypothetical protein,-,-,- -
4736_ETNP_6_100_revised_C4225841_1__length=33,,,,,,,,,,
,gene_1-partial,257,2,259,+,-,hypothetical protein,-,-,- -
,gene_2,1292,281,1573,+,YP_007379024.1,putative prohead protease,"Viruses dsDNA viruses, no RNA stage unclassified dsDNA viruses unclassified archaeal dsDNA viruses Haloviruses Halovirus HVTV-1",84.0,PF04586.12 Peptidase_U35
,gene_3,1358,1586,2944,+,YP_008059673.1,putative major capsid protein,"Viruses dsDNA viruses, no RNA stage unclassified dsDNA viruses unclassified archaeal dsDNA viruses Haloviruses Halovirus HCTV-1",102,- -
,gene_4-partial,371,2955,3326,+,-,hypothetical protein,-,-,- -
4736_ETNP_6_100_revised_scaffold78496_1__leng,,,,,,,,,,
,gene_1,224,41,265,-,-,hypothetical protein,-,-,- -
,gene_2,158,455,613,-,-,hypothetical protein,-,-,- -
,gene_3,1379,644,2023,-,-,hypothetical protein,-,-,- -
,gene_4,1889,2030,3919,-,YP_007379024.1,putative prohead protease,"Viruses dsDNA viruses, no RNA stage unclassified dsDNA viruses unclassified archaeal dsDNA viruses Haloviruses Halovirus HVTV-1",74.7,PF04586.12 Peptidase_U35
,gene_5-partial,227,3921,4148,-,-,hypothetical protein,-,-,- -
4740_ETNP_6_85_revised_scaffold27206_1__lengt,,,,,,,,,,
,gene_1-partial,785,1,786,+,-,hypothetical protein,-,-,- -
,gene_2,1490,787,2277,+,YP_004324947.1,putative terminase DNA packaging enzyme large subunit,"Viruses dsDNA viruses, no RNA stage Caudovirales Myoviridae unclassified Myoviridae Prochlorococcus phage P-SSM7",68.9,PF03237.10 Terminase_6
,gene_3,1313,2325,3638,+,-,hypothetical protein,-,-,- -
,gene_4,1817,3638,5455,+,YP_007379017.1,hypothetical protein,"Viruses dsDNA viruses, no RNA stage unclassified dsDNA viruses unclassified archaeal dsDNA viruses Haloviruses Halovirus HVTV-1",200,PF04860.7 Phage_portal
,gene_5,356,5476,5832,+,-,hypothetical protein,-,-,- -
,gene_6,371,5844,6215,+,-,hypothetical protein,-,-,- -
,gene_7,425,6217,6642,+,-,hypothetical protein,-,-,- -
,gene_8,5369,6658,12027,+,-,hypothetical protein,-,-,- -
,gene_9,1352,12065,13417,+,YP_007379024.1,putative prohead protease,"Viruses dsDNA viruses, no RNA stage unclassified dsDNA viruses unclassified archaeal dsDNA viruses Haloviruses Halovirus HVTV-1",81.3,PF04586.12 Peptidase_U35
,gene_10,1127,13435,14562,+,YP_007379025.1,putative major capsid protein,"Viruses dsDNA viruses, no RNA stage unclassified dsDNA viruses unclassified archaeal dsDNA viruses Haloviruses Halovirus HVTV-1",176,- -
,gene_11-partial,398,14597,14995,+,-,hypothetical protein,-,-,- -
4740_ETNP_6_85_revised_C6830803_1__length=502,,,,,,,,,,
,gene_1-partial,149,1,150,+,-,hypothetical protein,-,-,- -
,gene_2,764,183,947,+,-,hypothetical protein,-,-,- -
,gene_3,524,986,1510,+,-,hypothetical protein,-,-,- -
,gene_4,1382,1510,2892,+,YP_008059213.1,putative terminase large subunit,"Viruses dsDNA viruses, no RNA stage unclassified dsDNA viruses unclassified archaeal dsDNA viruses Haloviruses Halovirus HGTV-1",162,PF03237.10 Terminase_6
,gene_5,1610,2923,4533,+,-,hypothetical protein,-,-,- -
,gene_6-partial,502,4523,5025,+,-,hypothetical protein,-,-,- -
4686_ETNP_2_130_revised_scaffold5917_2__lengt,,,,,,,,,,
,gene_1,269,130,399,-,-,hypothetical protein,-,-,- -
,gene_2,362,401,763,-,-,hypothetical protein,-,-,- -
,gene_3,482,763,1245,-,-,hypothetical protein,-,-,- -
,gene_4,125,1242,1367,-,-,hypothetical protein,-,-,- -
,gene_5,203,1426,1629,-,-,hypothetical protein,-,-,- -
,gene_6,287,1626,1913,-,-,hypothetical protein,-,-,- -
,gene_7,446,1885,2331,-,-,hypothetical protein,-,-,- -
,gene_8,518,2524,3042,-,-,hypothetical protein,-,-,- -
,gene_9,191,3530,3721,-,-,hypothetical protein,-,-,- -
,gene_10,269,3897,4166,-,-,hypothetical protein,-,-,- -
,gene_11,1541,4177,5718,-,YP_007379024.1,putative prohead protease,"Viruses dsDNA viruses, no RNA stage unclassified dsDNA viruses unclassified archaeal dsDNA viruses Haloviruses Halovirus HVTV-1",75.5,PF04586.12 Peptidase_U35
,gene_12,1052,5734,6786,-,-,hypothetical protein,-,-,- -
,gene_13,263,6799,7062,-,-,hypothetical protein,-,-,- -
4740_ETNP_6_85_revised_C6834601_1__length=667,,,,,,,,,,
,gene_1-partial,1325,2,1327,+,-,hypothetical protein,-,-,- -
,gene_2,1436,1337,2773,+,NP_665920.1,hypothetical protein,"Viruses dsDNA viruses, no RNA stage Caudovirales Myoviridae unclassified Myoviridae Natrialba phage PhiCh1",84.7,PF03237.10 Terminase_6
,gene_3,1241,2766,4007,+,-,hypothetical protein,-,-,- -
,gene_4,1802,4000,5802,+,YP_008059148.1,putative portal protein,"Viruses dsDNA viruses, no RNA stage unclassified dsDNA viruses unclassified archaeal dsDNA viruses Haloviruses Halovirus HCTV-5",188,PF04860.7 Phage_portal
,gene_5,338,5833,6171,+,-,hypothetical protein,-,-,- -
,gene_6,440,6175,6615,+,-,hypothetical protein,-,-,- -
4703_ETNP_2_60_revised_scaffold9165_1__length,,,,,,,,,,
,gene_1,350,173,523,+,-,hypothetical protein,-,-,- -
,gene_2,377,533,910,+,-,hypothetical protein,-,-,- -
,gene_3,350,915,1265,+,-,hypothetical protein,-,-,- -
,gene_4,5867,1278,7145,+,-,hypothetical protein,-,-,- -
,gene_5,1391,7174,8565,+,YP_007379024.1,putative prohead protease,"Viruses dsDNA viruses, no RNA stage unclassified dsDNA viruses unclassified archaeal dsDNA viruses Haloviruses Halovirus HVTV-1",78.6,PF04586.12 Peptidase_U35
,gene_6-partial,1122,8579,9701,+,YP_008059673.1,putative major capsid protein,"Viruses dsDNA viruses, no RNA stage unclassified dsDNA viruses unclassified archaeal dsDNA viruses Haloviruses Halovirus HCTV-1",166,PF05065.8 Phage_capsid
4736_ETNP_6_100_revised_scaffold84102_1__leng,,,,,,,,,,
,gene_1-partial,167,1,168,+,-,hypothetical protein,-,-,- -
,gene_2,1697,161,1858,+,-,hypothetical protein,-,-,- -
,gene_3,1922,1883,3805,+,YP_008058603.1,putative ribonucleotide reductase,"Viruses dsDNA viruses, no RNA stage unclassified dsDNA viruses unclassified archaeal dsDNA viruses Haloviruses Halovirus HRTV-8",343,PF02867.10 Ribonuc_red_lgC
,gene_4,1337,3859,5196,+,-,hypothetical protein,-,-,- -
,gene_5,179,5378,5557,+,-,hypothetical protein,-,-,- -
,gene_6-partial,212,5568,5780,+,-,hypothetical protein,-,-,- -
4736_ETNP_6_100_revised_scaffold48752_2__leng,,,,,,,,,,
,gene_1-partial,1340,2,1342,+,YP_007379024.1,putative prohead protease,"Viruses dsDNA viruses, no RNA stage unclassified dsDNA viruses unclassified archaeal dsDNA viruses Haloviruses Halovirus HVTV-1",77.8,PF04586.12 Peptidase_U35
,gene_2,1130,1345,2475,+,YP_008059673.1,putative major capsid protein,"Viruses dsDNA viruses, no RNA stage unclassified dsDNA viruses unclassified archaeal dsDNA viruses Haloviruses Halovirus HCTV-1",203,PF05065.8 Phage_capsid
,gene_3,437,2517,2954,+,-,hypothetical protein,-,-,- -
,gene_4,380,2964,3344,+,-,hypothetical protein,-,-,- -
,gene_5,284,3354,3638,+,-,hypothetical protein,-,-,- -
,gene_6,419,3650,4069,+,-,hypothetical protein,-,-,- -
,gene_7-partial,268,4075,4343,+,-,hypothetical protein,-,-,- -
4703_ETNP_2_60_revised_C4682175_1__length=228,,,,,,,,,,
,gene_1,224,27,251,-,-,hypothetical protein,-,-,- -
,gene_2,425,265,690,-,-,hypothetical protein,-,-,- -
,gene_3,212,696,908,-,-,hypothetical protein,-,-,- -
,gene_4,407,971,1378,-,-,hypothetical protein,-,-,- -
,gene_5,335,1473,1808,-,-,hypothetical protein,-,-,- -
,gene_6-partial,467,1821,2288,-,YP_007379025.1,putative major capsid protein,"Viruses dsDNA viruses, no RNA stage unclassified dsDNA viruses unclassified archaeal dsDNA viruses Haloviruses Halovirus HVTV-1",75.1,- -
4703_ETNP_2_60_revised_C4693487_1__length=468,,,,,,,,,,
,gene_1-partial,152,2,154,+,-,hypothetical protein,-,-,- -
,gene_2,1637,166,1803,+,YP_008059148.1,putative portal protein,"Viruses dsDNA viruses, no RNA stage unclassified dsDNA viruses unclassified archaeal dsDNA viruses Haloviruses Halovirus HCTV-5",219,PF04860.7 Phage_portal
,gene_3,797,1805,2602,+,-,hypothetical protein,-,-,- -
,gene_4-partial,2067,2613,4680,+,-,hypothetical protein,-,-,- -
4740_ETNP_6_85_revised_scaffold26485_2__lengt,,,,,,,,,,
,gene_1-partial,155,1,156,+,-,hypothetical protein,-,-,- -
,gene_2,176,158,334,+,-,hypothetical protein,-,-,- -
,gene_3,317,345,662,-,-,hypothetical protein,-,-,- -
,gene_4,1526,652,2178,-,YP_006906634.1,putative terminase large subunit,"Viruses dsDNA viruses, no RNA stage Caudovirales Siphoviridae unclassified Siphoviridae Salmonella phage SSU5",73.9,- -
,gene_5,689,2117,2806,-,-,hypothetical protein,-,-,- -
,gene_6,884,2820,3704,-,YP_008060331.1,hypothetical protein,"Viruses dsDNA viruses, no RNA stage unclassified dsDNA viruses unclassified archaeal dsDNA viruses Haloviruses Halovirus HHTV-2",234,- -
,gene_7,812,3697,4509,-,YP_008060330.1,hypothetical protein,"Viruses dsDNA viruses, no RNA stage unclassified dsDNA viruses unclassified archaeal dsDNA viruses Haloviruses Halovirus HHTV-2",125,- -
4739_ETNP_6_30_revised_C4892720_1__length=770,,,,,,,,,,
,gene_1-partial,785,1,786,+,YP_007379001.1,putative replication factor C small subunit,"Viruses dsDNA viruses, no RNA stage unclassified dsDNA viruses unclassified archaeal dsDNA viruses Haloviruses Halovirus HVTV-1",101,PF13177.1 DNA_pol3_delta2
,gene_2,1346,791,2137,+,-,hypothetical protein,-,-,- -
,gene_3,1199,2137,3336,+,-,hypothetical protein,-,-,- -
,gene_4,794,3333,4127,+,-,hypothetical protein,-,-,- -
,gene_5,2348,4124,6472,+,NP_861642.1,putative DNA-dependent DNA polymerase,"Viruses dsDNA viruses, no RNA stage unclassified dsDNA viruses unclassified archaeal dsDNA viruses Haloviruses Halovirus HF1",139,PF00136.16 DNA_pol_B
,gene_6,938,6481,7419,+,-,hypothetical protein,-,-,PF12705.2 PDDEXK_1
,gene_7-partial,284,7416,7700,+,YP_009043573.1,putative DNA methyltransferase,"Viruses dsDNA viruses, no RNA stage Caudovirales Siphoviridae unclassified Siphoviridae Pseudomonas phage phiPSA1",66.2,- -
4739_ETNP_6_30_revised_C4893328_1__length=137,,,,,,,,,,
,gene_1-partial,1064,1,1065,+,-,hypothetical protein,-,-,- -
,gene_2,515,1075,1590,+,-,hypothetical protein,-,-,- -
,gene_3,362,1593,1955,+,-,hypothetical protein,-,-,- -
,gene_4,242,1948,2190,+,-,hypothetical protein,-,-,- -
,gene_5,449,2193,2642,+,-,hypothetical protein,-,-,- -
,gene_6,2552,2648,5200,+,YP_004821507.1,putative ATP-dependent DNA ligase,"Viruses dsDNA viruses, no RNA stage Poxviridae Chordopoxvirinae Orthopoxvirus unclassified Orthopoxvirus Yoka poxvirus",69.7,PF01068.16 DNA_ligase_A_M
,gene_7,1229,5227,6456,+,YP_008059672.1,hypothetical protein,"Viruses dsDNA viruses, no RNA stage unclassified dsDNA viruses unclassified archaeal dsDNA viruses Haloviruses Halovirus HCTV-1",83.6,PF04586.12 Peptidase_U35
,gene_8,1346,6497,7843,+,YP_008059673.1,putative major capsid protein,"Viruses dsDNA viruses, no RNA stage unclassified dsDNA viruses unclassified archaeal dsDNA viruses Haloviruses Halovirus HCTV-1",98.2,- -
,gene_9,353,7882,8235,+,-,hypothetical protein,-,-,- -
,gene_10,353,8251,8604,+,-,hypothetical protein,-,-,- -
,gene_11,278,8658,8936,+,-,hypothetical protein,-,-,- -
,gene_12,395,8947,9342,+,-,hypothetical protein,-,-,- -
,gene_13,209,9348,9557,+,-,hypothetical protein,-,-,- -
,gene_14,659,9569,10228,+,-,hypothetical protein,-,-,- -
,gene_15,650,10239,10889,+,-,hypothetical protein,-,-,- -
,gene_16,677,10889,11566,+,-,hypothetical protein,-,-,- -
,gene_17,1463,11581,13044,+,-,hypothetical protein,-,-,- -
,gene_18-partial,736,13037,13773,+,-,hypothetical protein,-,-,- -
4740_ETNP_6_85_revised_C6825297_1__length=386,,,,,,,,,,
,gene_1-partial,78,1,79,-,-,hypothetical protein,-,-,- -
,gene_2,596,244,840,-,-,hypothetical protein,-,-,- -
,gene_3,1877,849,2726,-,YP_008059666.1,putative portal protein,"Viruses dsDNA viruses, no RNA stage unclassified dsDNA viruses unclassified archaeal dsDNA viruses Haloviruses Halovirus HCTV-1",143,PF04860.7 Phage_portal
,gene_4,443,2729,3172,-,-,hypothetical protein,-,-,- -
,gene_5,233,3188,3421,-,YP_009015391.1,putative gp80,"Viruses dsDNA viruses, no RNA stage Caudovirales Myoviridae unassigned Myoviridae Bacillus phage G",53.5,PF00462.19 Glutaredoxin
,gene_6-partial,395,3466,3861,-,NP_861655.1,putative ribonucleotide reductase,"Viruses dsDNA viruses, no RNA stage unclassified dsDNA viruses unclassified archaeal dsDNA viruses Haloviruses Halovirus HF1",80.1,PF02867.10 Ribonuc_red_lgC
4702_ETNP_2_30_revised_C5347878_1__length=750,,,,,,,,,,
,gene_1-partial,728,2,730,+,-,hypothetical protein,-,-,- -
,gene_2,1175,727,1902,+,YP_008059673.1,putative major capsid protein,"Viruses dsDNA viruses, no RNA stage unclassified dsDNA viruses unclassified archaeal dsDNA viruses Haloviruses Halovirus HCTV-1",190,- -
,gene_3,398,1918,2316,+,-,hypothetical protein,-,-,- -
,gene_4,371,2328,2699,+,-,hypothetical protein,-,-,- -
,gene_5,245,2702,2947,+,-,hypothetical protein,-,-,- -
,gene_6,164,2959,3123,+,-,hypothetical protein,-,-,- -
,gene_7,272,3137,3409,+,-,hypothetical protein,-,-,- -
,gene_8,1595,3409,5004,+,YP_008059678.1,hypothetical protein,"Viruses dsDNA viruses, no RNA stage unclassified dsDNA viruses unclassified archaeal dsDNA viruses Haloviruses Halovirus HCTV-1",59.7,- -
,gene_9,260,4997,5257,+,-,hypothetical protein,-,-,- -
,gene_10,437,5257,5694,+,-,hypothetical protein,-,-,- -
,gene_11-partial,1795,5711,7506,+,-,hypothetical protein,-,-,- -
4739_ETNP_6_30_revised_scaffold20324_1__lengt,,,,,,,,,,
,gene_1-partial,239,1,240,+,-,hypothetical protein,-,-,- -
,gene_2,1490,483,1973,+,YP_007379017.1,hypothetical protein,"Viruses dsDNA viruses, no RNA stage unclassified dsDNA viruses unclassified archaeal dsDNA viruses Haloviruses Halovirus HVTV-1",196,PF04860.7 Phage_portal
,gene_3,347,2004,2351,+,-,hypothetical protein,-,-,- -
,gene_4,380,2361,2741,+,-,hypothetical protein,-,-,- -
,gene_5-partial,363,2746,3109,+,-,hypothetical protein,-,-,- -
4686_ETNP_2_130_revised_C3527406_1__length=78,,,,,,,,,,
,gene_1-partial,1544,1,1545,-,YP_008059148.1,putative portal protein,"Viruses dsDNA viruses, no RNA stage unclassified dsDNA viruses unclassified archaeal dsDNA viruses Haloviruses Halovirus HCTV-5",134,PF04860.7 Phage_portal
,gene_2,452,1551,2003,-,-,hypothetical protein,-,-,- -
,gene_3,1877,2046,3923,-,YP_007378927.1,putative ribonucleotide reductase alpha subunit,"Viruses dsDNA viruses, no RNA stage unclassified dsDNA viruses unclassified archaeal dsDNA viruses Haloviruses Halovirus HVTV-1",365,PF02867.10 Ribonuc_red_lgC
,gene_4,1658,3937,5595,-,-,hypothetical protein,-,-,- -
,gene_5,503,5582,6085,-,-,hypothetical protein,-,-,- -
,gene_6,512,6085,6597,-,-,hypothetical protein,-,-,- -
,gene_7,467,6581,7048,-,-,hypothetical protein,-,-,PF02075.12 RuvC
,gene_8,497,7045,7542,-,-,hypothetical protein,-,-,- -
,gene_9-partial,356,7542,7898,-,-,hypothetical protein,-,-,- -
4686_ETNP_2_130_revised_C3522698_1__length=37,,,,,,,,,,
,gene_1,152,46,198,+,-,hypothetical protein,-,-,- -
,gene_2,326,182,508,+,-,hypothetical protein,-,-,PF01396.14 zf-C4_Topoisom
,gene_3,131,498,629,+,-,hypothetical protein,-,-,- -
,gene_4,149,708,857,+,-,hypothetical protein,-,-,- -
,gene_5,275,854,1129,+,-,hypothetical protein,-,-,- -
,gene_6,551,1126,1677,+,-,hypothetical protein,-,-,PF00145.12 DNA_methylase
,gene_7,1337,2352,3689,+,YP_008059213.1,putative terminase large subunit,"Viruses dsDNA viruses, no RNA stage unclassified dsDNA viruses unclassified archaeal dsDNA viruses Haloviruses Halovirus HGTV-1",100,PF03237.10 Terminase_6
,gene_8-partial,82,3686,3768,+,-,hypothetical protein,-,-,- -
4740_ETNP_6_85_revised_C6817127_1__length=301,,,,,,,,,,
,gene_1-partial,314,1,315,+,-,hypothetical protein,-,-,- -
,gene_2,1370,347,1717,+,YP_007379024.1,putative prohead protease,"Viruses dsDNA viruses, no RNA stage unclassified dsDNA viruses unclassified archaeal dsDNA viruses Haloviruses Halovirus HVTV-1",79.0,PF04586.12 Peptidase_U35
,gene_3,1178,1734,2912,+,YP_008059673.1,putative major capsid protein,"Viruses dsDNA viruses, no RNA stage unclassified dsDNA viruses unclassified archaeal dsDNA viruses Haloviruses Halovirus HCTV-1",162,PF05065.8 Phage_capsid
,gene_4-partial,65,2951,3016,+,-,hypothetical protein,-,-,- -
4737_ETNP_6_1000_revised_C7845263_1__length=4,,,,,,,,,,
,gene_1-partial,830,1,831,-,-,hypothetical protein,-,-,- -
,gene_2,1073,831,1904,-,-,hypothetical protein,-,-,- -
,gene_3,641,1906,2547,-,-,hypothetical protein,-,-,- -
,gene_4,371,2547,2918,-,-,hypothetical protein,-,-,- -
,gene_5,134,2908,3042,-,-,hypothetical protein,-,-,- -
,gene_6,1325,3039,4364,-,YP_008059213.1,putative terminase large subunit,"Viruses dsDNA viruses, no RNA stage unclassified dsDNA viruses unclassified archaeal dsDNA viruses Haloviruses Halovirus HGTV-1",122,PF03237.10 Terminase_6
4739_ETNP_6_30_revised_C4887600_1__length=325,,,,,,,,,,
,gene_1-partial,175,1,176,-,-,hypothetical protein,-,-,- -
,gene_2,317,250,567,+,-,hypothetical protein,-,-,- -
,gene_3,206,573,779,-,-,hypothetical protein,-,-,- -
,gene_4,461,776,1237,-,-,hypothetical protein,-,-,- -
,gene_5,401,1389,1790,+,-,hypothetical protein,-,-,- -
,gene_6,230,1806,2036,-,-,hypothetical protein,-,-,- -
,gene_7,323,2039,2362,-,YP_008059214.1,hypothetical protein,"Viruses dsDNA viruses, no RNA stage unclassified dsDNA viruses unclassified archaeal dsDNA viruses Haloviruses Halovirus HGTV-1",72.4,- -
,gene_8-partial,887,2364,3251,-,-,hypothetical protein,-,-,- -
4739_ETNP_6_30_revised_C4882356_1__length=245,,,,,,,,,,
,gene_1-partial,290,3,293,+,-,hypothetical protein,-,-,- -
,gene_2,1364,305,1669,+,YP_008059673.1,putative major capsid protein,"Viruses dsDNA viruses, no RNA stage unclassified dsDNA viruses unclassified archaeal dsDNA viruses Haloviruses Halovirus HCTV-1",118,- -
,gene_3,350,1679,2029,+,-,hypothetical protein,-,-,- -
,gene_4-partial,246,2207,2453,+,-,hypothetical protein,-,-,- -
4702_ETNP_2_30_revised_C5344522_1__length=363,,,,,,,,,,
,gene_1-partial,608,1,609,-,-,hypothetical protein,-,-,- -
,gene_2,221,619,840,-,-,hypothetical protein,-,-,- -
,gene_3,404,845,1249,-,-,hypothetical protein,-,-,- -
,gene_4,293,1258,1551,-,-,hypothetical protein,-,-,- -
,gene_5,404,1564,1968,-,-,hypothetical protein,-,-,- -
,gene_6,353,2039,2392,-,-,hypothetical protein,-,-,- -
,gene_7-partial,1229,2404,3633,-,YP_007379025.1,putative major capsid protein,"Viruses dsDNA viruses, no RNA stage unclassified dsDNA viruses unclassified archaeal dsDNA viruses Haloviruses Halovirus HVTV-1",93.2,- -
4736_ETNP_6_100_revised_scaffold14126_2__leng,,,,,,,,,,
,gene_1,419,270,689,+,-,hypothetical protein,-,-,- -
,gene_2,1337,640,1977,+,YP_008059213.1,putative terminase large subunit,"Viruses dsDNA viruses, no RNA stage unclassified dsDNA viruses unclassified archaeal dsDNA viruses Haloviruses Halovirus HGTV-1",201,PF03237.10 Terminase_6
,gene_3,215,1904,2119,+,-,hypothetical protein,-,-,- -
,gene_4-partial,658,2239,2897,+,-,hypothetical protein,-,-,- -
4739_ETNP_6_30_revised_scaffold3858_2__length,,,,,,,,,,
,gene_1-partial,141,1,142,-,-,hypothetical protein,-,-,- -
,gene_2,344,143,487,-,-,hypothetical protein,-,-,- -
,gene_3,353,497,850,-,-,hypothetical protein,-,-,- -
,gene_4-partial,875,892,1767,-,YP_007379017.1,hypothetical protein,"Viruses dsDNA viruses, no RNA stage unclassified dsDNA viruses unclassified archaeal dsDNA viruses Haloviruses Halovirus HVTV-1",92.4,- -
4739_ETNP_6_30_revised_scaffold28175_2__lengt,,,,,,,,,,
,gene_1-partial,419,1,420,-,-,hypothetical protein,-,-,- -
,gene_2,1280,488,1768,-,-,hypothetical protein,-,-,- -
,gene_3,242,1811,2053,-,-,hypothetical protein,-,-,- -
,gene_4,566,2104,2670,+,-,hypothetical protein,-,-,- -
,gene_5,539,2653,3192,-,-,hypothetical protein,-,-,- -
,gene_6,149,3194,3343,-,-,hypothetical protein,-,-,- -
,gene_7,1874,3340,5214,-,YP_008059148.1,putative portal protein,"Viruses dsDNA viruses, no RNA stage unclassified dsDNA viruses unclassified archaeal dsDNA viruses Haloviruses Halovirus HCTV-5",90.1,- -
,gene_8,1031,5382,6413,-,YP_008059661.1,putative RadA,"Viruses dsDNA viruses, no RNA stage unclassified dsDNA viruses unclassified archaeal dsDNA viruses Haloviruses Halovirus HCTV-1",114,PF08423.6 Rad51
,gene_9,212,6447,6659,+,-,hypothetical protein,-,-,- -
,gene_10,350,6586,6936,-,-,hypothetical protein,-,-,- -
,gene_11,269,7224,7493,+,-,hypothetical protein,-,-,- -
,gene_12,278,7480,7758,-,-,hypothetical protein,-,-,- -
,gene_13,155,8050,8205,+,-,hypothetical protein,-,-,- -
,gene_14,260,8202,8462,+,-,hypothetical protein,-,-,- -
,gene_15,254,8470,8724,+,-,hypothetical protein,-,-,- -
,gene_16,185,8762,8947,+,-,hypothetical protein,-,-,- -
,gene_17-partial,386,9201,9587,+,-,hypothetical protein,-,-,- -
4704_ETNP_2_300_revised_scaffold14079_1__leng,,,,,,,,,,
,gene_1-partial,134,2,136,+,-,hypothetical protein,-,-,- -
,gene_2,188,133,321,+,-,hypothetical protein,-,-,- -
,gene_3,419,571,990,+,-,hypothetical protein,-,-,- -
,gene_4,1337,941,2278,+,YP_008059213.1,putative terminase large subunit,"Viruses dsDNA viruses, no RNA stage unclassified dsDNA viruses unclassified archaeal dsDNA viruses Haloviruses Halovirus HGTV-1",200,PF03237.10 Terminase_6
,gene_5,215,2205,2420,+,-,hypothetical protein,-,-,- -
,gene_6-partial,304,2540,2844,+,-,hypothetical protein,-,-,- -
4703_ETNP_2_60_revised_C4696095_1__length=123,,,,,,,,,,
,gene_1-partial,1452,1,1453,-,YP_008059168.1,putative tail tube,"Viruses dsDNA viruses, no RNA stage unclassified dsDNA viruses unclassified archaeal dsDNA viruses Haloviruses Halovirus HCTV-5",60.1,PB001711 Pfam-B_1711
,gene_2,515,1466,1981,-,-,hypothetical protein,-,-,- -
,gene_3,197,1969,2166,-,-,hypothetical protein,-,-,- -
,gene_4,1070,2171,3241,-,-,hypothetical protein,-,-,- -
,gene_5,1673,3256,4929,-,-,hypothetical protein,-,-,- -
,gene_6,713,4943,5656,-,-,hypothetical protein,-,-,- -
,gene_7,677,5644,6321,-,-,hypothetical protein,-,-,- -
,gene_8,671,6422,7093,-,-,hypothetical protein,-,-,- -
,gene_9,224,7100,7324,-,-,hypothetical protein,-,-,- -
,gene_10,419,7330,7749,-,-,hypothetical protein,-,-,- -
,gene_11,299,7767,8066,-,-,hypothetical protein,-,-,- -
,gene_12,425,8103,8528,-,-,hypothetical protein,-,-,- -
,gene_13,353,8616,8969,-,-,hypothetical protein,-,-,- -
,gene_14,1376,8979,10355,-,YP_008059673.1,putative major capsid protein,"Viruses dsDNA viruses, no RNA stage unclassified dsDNA viruses unclassified archaeal dsDNA viruses Haloviruses Halovirus HCTV-1",94.0,- -
,gene_15,1187,10368,11555,-,YP_008059672.1,hypothetical protein,"Viruses dsDNA viruses, no RNA stage unclassified dsDNA viruses unclassified archaeal dsDNA viruses Haloviruses Halovirus HCTV-1",77.8,PF04586.12 Peptidase_U35
,gene_16-partial,812,11587,12399,-,-,hypothetical protein,-,-,- -
4740_ETNP_6_85_revised_C6837657_1__length=105,,,,,,,,,,
,gene_1-partial,896,2,898,+,YP_008058441.1,hypothetical protein,"Viruses dsDNA viruses, no RNA stage unclassified dsDNA viruses unclassified archaeal dsDNA viruses Haloviruses Halovirus HCTV-2",59.3,PF00092.23 VWA
,gene_2,185,911,1096,+,-,hypothetical protein,-,-,- -
,gene_3,341,1097,1438,+,-,hypothetical protein,-,-,- -
,gene_4,236,1422,1658,+,-,hypothetical protein,-,-,- -
,gene_5,302,1663,1965,+,-,hypothetical protein,-,-,- -
,gene_6,260,2237,2497,+,-,hypothetical protein,-,-,- -
,gene_7,245,2545,2790,-,-,hypothetical protein,-,-,- -
,gene_8,257,2837,3094,+,-,hypothetical protein,-,-,- -
,gene_9,155,3091,3246,+,-,hypothetical protein,-,-,- -
,gene_10,134,3239,3373,+,-,hypothetical protein,-,-,- -
,gene_11,176,3533,3709,+,-,hypothetical protein,-,-,- -
,gene_12,224,3724,3948,+,-,hypothetical protein,-,-,- -
,gene_13,305,4095,4400,+,-,hypothetical protein,-,-,- -
,gene_14,377,4425,4802,-,-,hypothetical protein,-,-,- -
,gene_15,164,4790,4954,-,-,hypothetical protein,-,-,- -
,gene_16,389,4935,5324,-,-,hypothetical protein,-,-,- -
,gene_17,1076,5349,6425,-,YP_008059661.1,putative RadA,"Viruses dsDNA viruses, no RNA stage unclassified dsDNA viruses unclassified archaeal dsDNA viruses Haloviruses Halovirus HCTV-1",68.9,PF08423.6 Rad51
,gene_18,1991,6490,8481,-,YP_919062.1,hypothetical protein,"Viruses dsDNA viruses, no RNA stage Caudovirales Siphoviridae unclassified Siphoviridae Archaeal BJ1 virus",151,PF00493.18 MCM
,gene_19,305,8468,8773,-,-,hypothetical protein,-,-,- -
,gene_20,809,9028,9837,-,-,hypothetical protein,-,-,- -
,gene_21,320,10141,10461,-,-,hypothetical protein,-,-,- -
,gene_22,122,10448,10570,-,-,hypothetical protein,-,-,- -
4740_ETNP_6_85_revised_C6816517_1__length=297,,,,,,,,,,
,gene_1-partial,392,1,393,+,-,hypothetical protein,-,-,- -
,gene_2,1949,418,2367,+,YP_008059067.1,putative ribonucleotide reductase,"Viruses dsDNA viruses, no RNA stage unclassified dsDNA viruses unclassified archaeal dsDNA viruses Haloviruses Halovirus HCTV-5",363,PF02867.10 Ribonuc_red_lgC
,gene_3,221,2377,2598,+,-,hypothetical protein,-,-,- -
,gene_4-partial,322,2650,2972,+,-,hypothetical protein,-,-,- -
4686_ETNP_2_130_revised_scaffold29622_1__leng,,,,,,,,,,
,gene_1-partial,115,1,116,-,-,hypothetical protein,-,-,- -
,gene_2,251,128,379,-,-,hypothetical protein,-,-,- -
,gene_3,311,386,697,-,-,hypothetical protein,-,-,- -
,gene_4,722,764,1486,-,-,hypothetical protein,-,-,- -
,gene_5,212,1488,1700,-,-,hypothetical protein,-,-,- -
,gene_6-partial,1229,1786,3015,-,YP_008059673.1,putative major capsid protein,"Viruses dsDNA viruses, no RNA stage unclassified dsDNA viruses unclassified archaeal dsDNA viruses Haloviruses Halovirus HCTV-1",78.6,- -
4739_ETNP_6_30_revised_scaffold2364_2__length,,,,,,,,,,
,gene_1-partial,1625,2,1627,+,YP_008059148.1,putative portal protein,"Viruses dsDNA viruses, no RNA stage unclassified dsDNA viruses unclassified archaeal dsDNA viruses Haloviruses Halovirus HCTV-5",201,PF04860.7 Phage_portal
,gene_2,350,1674,2024,+,-,hypothetical protein,-,-,- -
,gene_3,311,2070,2381,+,-,hypothetical protein,-,-,- -
,gene_4,593,2378,2971,+,-,hypothetical protein,-,-,- -
,gene_5-partial,3555,2983,6538,+,-,hypothetical protein,-,-,- -
4703_ETNP_2_60_revised_C4693355_1__length=460,,,,,,,,,,
,gene_1,203,1,204,+,-,hypothetical protein,-,-,- -
,gene_2,1403,234,1637,+,YP_007379024.1,putative prohead protease,"Viruses dsDNA viruses, no RNA stage unclassified dsDNA viruses unclassified archaeal dsDNA viruses Haloviruses Halovirus HVTV-1",81.3,PF04586.12 Peptidase_U35
,gene_3,1157,1637,2794,+,YP_008059673.1,putative major capsid protein,"Viruses dsDNA viruses, no RNA stage unclassified dsDNA viruses unclassified archaeal dsDNA viruses Haloviruses Halovirus HCTV-1",200,- -
,gene_4,461,2829,3290,+,-,hypothetical protein,-,-,- -
,gene_5,362,3301,3663,+,-,hypothetical protein,-,-,- -
,gene_6,251,3669,3920,+,-,hypothetical protein,-,-,- -
,gene_7,173,3932,4105,+,-,hypothetical protein,-,-,- -
,gene_8,266,4117,4383,+,-,hypothetical protein,-,-,- -
,gene_9-partial,221,4383,4604,+,-,hypothetical protein,-,-,- -
4740_ETNP_6_85_revised_C6793906_1__length=200,,,,,,,,,,
,gene_1-partial,322,1,323,-,-,hypothetical protein,-,-,- -
,gene_2,1148,346,1494,-,YP_008059160.1,putative major capsid protein,"Viruses dsDNA viruses, no RNA stage unclassified dsDNA viruses unclassified archaeal dsDNA viruses Haloviruses Halovirus HCTV-5",127,- -
,gene_3,494,1497,1991,-,-,hypothetical protein,-,-,- -
4740_ETNP_6_85_revised_C6801727_1__length=224,,,,,,,,,,
,gene_1-partial,557,1,558,-,-,hypothetical protein,-,-,- -
,gene_2,446,558,1004,-,-,hypothetical protein,-,-,- -
,gene_3,365,994,1359,-,-,hypothetical protein,-,-,- -
,gene_4-partial,869,1369,2238,-,YP_008059213.1,putative terminase large subunit,"Viruses dsDNA viruses, no RNA stage unclassified dsDNA viruses unclassified archaeal dsDNA viruses Haloviruses Halovirus HGTV-1",126,PF03237.10 Terminase_6
4703_ETNP_2_60_revised_scaffold22017_1__lengt,,,,,,,,,,
,gene_1,380,54,434,-,-,hypothetical protein,-,-,- -
,gene_2,347,445,792,-,-,hypothetical protein,-,-,- -
,gene_3,1364,803,2167,-,YP_008059673.1,putative major capsid protein,"Viruses dsDNA viruses, no RNA stage unclassified dsDNA viruses unclassified archaeal dsDNA viruses Haloviruses Halovirus HCTV-1",100,- -
,gene_4,1172,2181,3353,-,YP_007379024.1,putative prohead protease,"Viruses dsDNA viruses, no RNA stage unclassified dsDNA viruses unclassified archaeal dsDNA viruses Haloviruses Halovirus HVTV-1",80.1,PF04586.12 Peptidase_U35
,gene_5-partial,2468,3400,5868,-,YP_004956842.1,putative DNA ligase,"Viruses dsDNA viruses, no RNA stage Nudiviridae Betanudivirus Heliothis zea nudivirus Helicoverpa zea nudivirus 2",54.7,PF01068.16 DNA_ligase_A_M
4740_ETNP_6_85_revised_C6813379_1__length=276,,,,,,,,,,
,gene_1-partial,86,1,87,+,-,hypothetical protein,-,-,- -
,gene_2,419,337,756,+,-,hypothetical protein,-,-,- -
,gene_3,1337,707,2044,+,YP_008059213.1,putative terminase large subunit,"Viruses dsDNA viruses, no RNA stage unclassified dsDNA viruses unclassified archaeal dsDNA viruses Haloviruses Halovirus HGTV-1",200,PF03237.10 Terminase_6
,gene_4,215,1971,2186,+,-,hypothetical protein,-,-,- -
,gene_5-partial,459,2306,2765,+,-,hypothetical protein,-,-,- -
4739_ETNP_6_30_revised_C4893066_1__length=945,,,,,,,,,,
,gene_1-partial,175,1,176,-,-,hypothetical protein,-,-,- -
,gene_2,311,192,503,-,-,hypothetical protein,-,-,- -
,gene_3,314,544,858,-,-,hypothetical protein,-,-,- -
,gene_4,479,1068,1547,-,-,hypothetical protein,-,-,- -
,gene_5,377,1561,1938,-,-,hypothetical protein,-,-,- -
,gene_6,1157,1982,3139,-,YP_008059673.1,putative major capsid protein,"Viruses dsDNA viruses, no RNA stage unclassified dsDNA viruses unclassified archaeal dsDNA viruses Haloviruses Halovirus HCTV-1",155,- -
,gene_7,1367,3177,4544,-,YP_007379024.1,putative prohead protease,"Viruses dsDNA viruses, no RNA stage unclassified dsDNA viruses unclassified archaeal dsDNA viruses Haloviruses Halovirus HVTV-1",84.0,PF04586.12 Peptidase_U35
,gene_8,3305,4604,7909,-,-,hypothetical protein,-,-,- -
,gene_9,653,7920,8573,-,-,hypothetical protein,-,-,- -
,gene_10,329,8570,8899,-,-,hypothetical protein,-,-,- -
,gene_11,416,8899,9315,-,-,hypothetical protein,-,-,- -
4703_ETNP_2_60_revised_C4648387_1__length=132,,,,,,,,,,
,gene_1-partial,161,3,164,+,-,hypothetical protein,-,-,- -
,gene_2,692,166,858,+,YP_008059219.1,putative prohead protease,"Viruses dsDNA viruses, no RNA stage unclassified dsDNA viruses unclassified archaeal dsDNA viruses Haloviruses Halovirus HGTV-1",119,- -
,gene_3,404,858,1262,+,-,hypothetical protein,-,-,- -
,gene_4-partial,80,1240,1320,+,-,hypothetical protein,-,-,- -
4737_ETNP_6_1000_revised_scaffold24050_1__len,,,,,,,,,,
,gene_1-partial,2198,2,2200,+,YP_004821507.1,putative ATP-dependent DNA ligase,"Viruses dsDNA viruses, no RNA stage Poxviridae Chordopoxvirinae Orthopoxvirus unclassified Orthopoxvirus Yoka poxvirus",55.1,PF01068.16 DNA_ligase_A_M
,gene_2,1181,2244,3425,+,YP_008059672.1,hypothetical protein,"Viruses dsDNA viruses, no RNA stage unclassified dsDNA viruses unclassified archaeal dsDNA viruses Haloviruses Halovirus HCTV-1",74.7,PF04586.12 Peptidase_U35
,gene_3,1349,3427,4776,+,YP_008059673.1,putative major capsid protein,"Viruses dsDNA viruses, no RNA stage unclassified dsDNA viruses unclassified archaeal dsDNA viruses Haloviruses Halovirus HCTV-1",93.2,- -
,gene_4,353,4788,5141,+,-,hypothetical protein,-,-,- -
,gene_5,323,5152,5475,+,-,hypothetical protein,-,-,- -
4686_ETNP_2_130_revised_scaffold32330_1__leng,,,,,,,,,,
,gene_1-partial,776,1,777,+,-,hypothetical protein,-,-,- -
,gene_2,1334,815,2149,+,YP_007379025.1,putative major capsid protein,"Viruses dsDNA viruses, no RNA stage unclassified dsDNA viruses unclassified archaeal dsDNA viruses Haloviruses Halovirus HVTV-1",81.3,- -
,gene_3,713,2258,2971,+,-,hypothetical protein,-,-,- -
,gene_4,263,3072,3335,+,-,hypothetical protein,-,-,- -
,gene_5-partial,190,3345,3535,+,-,hypothetical protein,-,-,- -
4703_ETNP_2_60_revised_C4687999_1__length=291,,,,,,,,,,
,gene_1-partial,782,3,785,+,-,hypothetical protein,-,-,- -
,gene_2,1424,797,2221,+,YP_008059673.1,putative major capsid protein,"Viruses dsDNA viruses, no RNA stage unclassified dsDNA viruses unclassified archaeal dsDNA viruses Haloviruses Halovirus HCTV-1",79.7,- -
,gene_3,350,2233,2583,+,-,hypothetical protein,-,-,- -
,gene_4-partial,208,2704,2912,+,-,hypothetical protein,-,-,- -
4703_ETNP_2_60_revised_C4695653_1__length=850,,,,,,,,,,
,gene_1-partial,602,1,603,+,-,hypothetical protein,-,-,- -
,gene_2,749,716,1465,+,-,hypothetical protein,-,-,- -
,gene_3,2405,1465,3870,+,YP_008059129.1,putative DNA polymerase elongation subunit (family B),"Viruses dsDNA viruses, no RNA stage unclassified dsDNA viruses unclassified archaeal dsDNA viruses Haloviruses Halovirus HCTV-5",144,PF00136.16 DNA_pol_B
,gene_4,278,3876,4154,+,-,hypothetical protein,-,-,- -
,gene_5,206,4141,4347,+,-,hypothetical protein,-,-,- -
,gene_6,233,4344,4577,+,-,hypothetical protein,-,-,- -
,gene_7,362,4574,4936,+,-,hypothetical protein,-,-,- -
,gene_8,1019,4933,5952,+,-,hypothetical protein,-,-,PF12705.2 PDDEXK_1
,gene_9,206,5952,6158,+,-,hypothetical protein,-,-,- -
,gene_10,293,6146,6439,+,-,hypothetical protein,-,-,- -
,gene_11,1094,6445,7539,+,-,hypothetical protein,-,-,- -
,gene_12,272,7541,7813,+,-,hypothetical protein,-,-,- -
,gene_13,701,7800,8501,+,-,hypothetical protein,-,-,PB000075 Pfam-B_75
4740_ETNP_6_85_revised_C6826373_1__length=401,,,,,,,,,,
,gene_1-partial,957,1,958,-,YP_008059666.1,putative portal protein,"Viruses dsDNA viruses, no RNA stage unclassified dsDNA viruses unclassified archaeal dsDNA viruses Haloviruses Halovirus HCTV-1",103,- -
,gene_2,473,964,1437,-,-,hypothetical protein,-,-,- -
,gene_3,1943,1505,3448,-,NP_861655.1,putative ribonucleotide reductase,"Viruses dsDNA viruses, no RNA stage unclassified dsDNA viruses unclassified archaeal dsDNA viruses Haloviruses Halovirus HF1",347,PF02867.10 Ribonuc_red_lgC
,gene_4-partial,539,3480,4019,-,-,hypothetical protein,-,-,- -
4736_ETNP_6_100_revised_scaffold84625_1__leng,,,,,,,,,,
,gene_1-partial,2219,1,2220,+,-,hypothetical protein,-,-,- -
,gene_2,602,2225,2827,+,-,hypothetical protein,-,-,- -
,gene_3,1448,2827,4275,+,NP_665920.1,hypothetical protein,"Viruses dsDNA viruses, no RNA stage Caudovirales Myoviridae unclassified Myoviridae Natrialba phage PhiCh1",66.6,PF03237.10 Terminase_6
,gene_4,1745,4259,6004,+,-,hypothetical protein,-,-,- -
,gene_5,1649,6020,7669,+,YP_008059148.1,putative portal protein,"Viruses dsDNA viruses, no RNA stage unclassified dsDNA viruses unclassified archaeal dsDNA viruses Haloviruses Halovirus HCTV-5",207,PF04860.7 Phage_portal
,gene_6,227,7669,7896,+,-,hypothetical protein,-,-,- -
,gene_7,431,7922,8353,+,-,hypothetical protein,-,-,- -
4739_ETNP_6_30_revised_C4886972_1__length=310,,,,,,,,,,
,gene_1-partial,1498,1,1499,-,YP_008059148.1,putative portal protein,"Viruses dsDNA viruses, no RNA stage unclassified dsDNA viruses unclassified archaeal dsDNA viruses Haloviruses Halovirus HCTV-5",202,PF04860.7 Phage_portal
,gene_2,1277,1499,2776,-,-,hypothetical protein,-,-,- -
,gene_3,284,2811,3095,-,-,hypothetical protein,-,-,- -
4739_ETNP_6_30_revised_scaffold14795_1__lengt,,,,,,,,,,
,gene_1-partial,221,1,222,-,-,hypothetical protein,-,-,- -
,gene_2,188,225,413,-,-,hypothetical protein,-,-,- -
,gene_3,362,413,775,-,-,hypothetical protein,-,-,- -
,gene_4,881,899,1780,-,-,hypothetical protein,-,-,PF12705.2 PDDEXK_1
,gene_5,347,1770,2117,-,-,hypothetical protein,-,-,- -
,gene_6,908,2139,3047,-,YP_007378996.1,putative DNA polymerase,"Viruses dsDNA viruses, no RNA stage unclassified dsDNA viruses unclassified archaeal dsDNA viruses Haloviruses Halovirus HVTV-1",53.5,PF00136.16 DNA_pol_B
,gene_7,1703,3509,5212,-,YP_008058501.1,putative DNA polymerase elongation subunit (family B),"Viruses dsDNA viruses, no RNA stage unclassified dsDNA viruses unclassified archaeal dsDNA viruses Haloviruses Halovirus HRTV-5",113,PF00136.16 DNA_pol_B
,gene_8,260,5224,5484,-,-,hypothetical protein,-,-,- -
,gene_9,776,5489,6265,-,-,hypothetical protein,-,-,- -
,gene_10-partial,170,6262,6432,-,-,hypothetical protein,-,-,- -
4739_ETNP_6_30_revised_scaffold8580_1__length,,,,,,,,,,
,gene_1-partial,2015,1,2016,-,-,hypothetical protein,-,-,- -
,gene_2,356,2028,2384,-,-,hypothetical protein,-,-,- -
,gene_3,344,2381,2725,-,-,hypothetical protein,-,-,- -
,gene_4,338,2728,3066,-,-,hypothetical protein,-,-,- -
,gene_5,1841,3104,4945,-,YP_008059148.1,putative portal protein,"Viruses dsDNA viruses, no RNA stage unclassified dsDNA viruses unclassified archaeal dsDNA viruses Haloviruses Halovirus HCTV-5",212,PF04860.7 Phage_portal
,gene_6,1391,4945,6336,-,-,hypothetical protein,-,-,- -
,gene_7-partial,200,6453,6653,-,-,hypothetical protein,-,-,- -
4740_ETNP_6_85_revised_scaffold24976_1__lengt,,,,,,,,,,
,gene_1,1394,15,1409,+,YP_007379024.1,putative prohead protease,"Viruses dsDNA viruses, no RNA stage unclassified dsDNA viruses unclassified archaeal dsDNA viruses Haloviruses Halovirus HVTV-1",77.4,PF04586.12 Peptidase_U35
,gene_2,1130,1412,2542,+,YP_008059673.1,putative major capsid protein,"Viruses dsDNA viruses, no RNA stage unclassified dsDNA viruses unclassified archaeal dsDNA viruses Haloviruses Halovirus HCTV-1",203,PF05065.8 Phage_capsid
,gene_3,437,2584,3021,+,-,hypothetical protein,-,-,- -
,gene_4,380,3031,3411,+,-,hypothetical protein,-,-,- -
,gene_5,284,3421,3705,+,-,hypothetical protein,-,-,- -
,gene_6,419,3717,4136,+,-,hypothetical protein,-,-,- -
,gene_7,296,4142,4438,+,-,hypothetical protein,-,-,- -
4739_ETNP_6_30_revised_scaffold5999_1__length,,,,,,,,,,
,gene_1-partial,302,2,304,+,-,hypothetical protein,-,-,- -
,gene_2,1358,288,1646,+,-,hypothetical protein,-,-,- -
,gene_3,1634,1649,3283,+,YP_007379017.1,hypothetical protein,"Viruses dsDNA viruses, no RNA stage unclassified dsDNA viruses unclassified archaeal dsDNA viruses Haloviruses Halovirus HVTV-1",177,PF04860.7 Phage_portal
4740_ETNP_6_85_revised_C6837461_1__length=101,,,,,,,,,,
,gene_1,869,66,935,-,-,hypothetical protein,-,-,- -
,gene_2,251,1025,1276,-,-,hypothetical protein,-,-,- -
,gene_3,224,1917,2141,+,-,hypothetical protein,-,-,- -
,gene_4,416,2104,2520,+,-,hypothetical protein,-,-,- -
,gene_5,365,2549,2914,+,-,hypothetical protein,-,-,- -
,gene_6,470,3103,3573,+,-,hypothetical protein,-,-,- -
,gene_7,308,3570,3878,+,-,hypothetical protein,-,-,- -
,gene_8,1448,3965,5413,+,YP_008059213.1,putative terminase large subunit,"Viruses dsDNA viruses, no RNA stage unclassified dsDNA viruses unclassified archaeal dsDNA viruses Haloviruses Halovirus HGTV-1",75.5,PF03237.10 Terminase_6
,gene_9,203,5410,5613,+,-,hypothetical protein,-,-,- -
,gene_10,299,5623,5922,+,-,hypothetical protein,-,-,- -
,gene_11,443,5922,6365,+,-,hypothetical protein,-,-,- -
,gene_12,1901,6365,8266,+,-,hypothetical protein,-,-,PB000372 Pfam-B_372
,gene_13,986,8288,9274,+,-,hypothetical protein,-,-,- -
,gene_14-partial,861,9315,10176,+,-,hypothetical protein,-,-,- -
4736_ETNP_6_100_revised_scaffold66978_1__leng,,,,,,,,,,
,gene_1-partial,194,1,195,+,-,hypothetical protein,-,-,- -
,gene_2,350,192,542,+,-,hypothetical protein,-,-,- -
,gene_3,1640,529,2169,+,YP_008059213.1,putative terminase large subunit,"Viruses dsDNA viruses, no RNA stage unclassified dsDNA viruses unclassified archaeal dsDNA viruses Haloviruses Halovirus HGTV-1",79.3,PF03237.10 Terminase_6
,gene_4-partial,606,2214,2820,+,-,hypothetical protein,-,-,- -
4736_ETNP_6_100_revised_C4229429_1__length=39,,,,,,,,,,
,gene_1-partial,1139,1,1140,-,YP_008059213.1,putative terminase large subunit,"Viruses dsDNA viruses, no RNA stage unclassified dsDNA viruses unclassified archaeal dsDNA viruses Haloviruses Halovirus HGTV-1",75.9,PF03237.10 Terminase_6
,gene_2,239,1499,1738,-,-,hypothetical protein,-,-,- -
,gene_3,365,2158,2523,-,-,hypothetical protein,-,-,- -
,gene_4,416,2552,2968,-,-,hypothetical protein,-,-,- -
,gene_5,224,2931,3155,-,-,hypothetical protein,-,-,- -
,gene_6-partial,116,3847,3963,-,-,hypothetical protein,-,-,- -
4739_ETNP_6_30_revised_C4891832_1__length=574,,,,,,,,,,
,gene_1-partial,287,3,290,+,-,hypothetical protein,-,-,- -
,gene_2,263,293,556,+,-,hypothetical protein,-,-,- -
,gene_3,416,558,974,+,-,hypothetical protein,-,-,- -
,gene_4,191,1345,1536,+,-,hypothetical protein,-,-,- -
,gene_5,194,1533,1727,+,-,hypothetical protein,-,-,- -
,gene_6,257,1822,2079,+,-,hypothetical protein,-,-,- -
,gene_7,149,2082,2231,+,-,hypothetical protein,-,-,- -
,gene_8,323,2231,2554,+,YP_655619.1,putative gp40,"Viruses dsDNA viruses, no RNA stage Caudovirales Siphoviridae unclassified Siphoviridae Mycobacterium phage Che12",107,PF03819.12 MazG
,gene_9,794,2551,3345,+,YP_007348309.1,putative N4-cytosine methylase,"Viruses dsDNA viruses, no RNA stage Bicaudaviridae unclassified Bicaudaviridae Sulfolobus virus STSV2",115,PF01555.13 N6_N4_Mtase
,gene_10,224,3342,3566,+,-,hypothetical protein,-,-,- -
,gene_11,332,3599,3931,+,-,hypothetical protein,-,-,- -
,gene_12,242,3974,4216,+,-,hypothetical protein,-,-,- -
,gene_13,302,4213,4515,+,-,hypothetical protein,-,-,- -
,gene_14,161,4518,4679,+,-,hypothetical protein,-,-,- -
,gene_15,242,4682,4924,+,-,hypothetical protein,-,-,- -
,gene_16,209,4921,5130,+,-,hypothetical protein,-,-,- -
,gene_17-partial,574,5166,5740,+,YP_008083102.1,putative adenine methyltransferase,"Viruses dsDNA viruses, no RNA stage unclassified dsDNA viruses unclassified archaeal dsDNA viruses Haloviruses Halovirus HSTV-1",53.1,PF01555.13 N6_N4_Mtase
4736_ETNP_6_100_revised_C4215835_1__length=24,,,,,,,,,,
,gene_1-partial,75,1,76,-,-,hypothetical protein,-,-,- -
,gene_2,485,78,563,-,-,hypothetical protein,-,-,- -
,gene_3,368,563,931,-,-,hypothetical protein,-,-,- -
,gene_4,1397,936,2333,-,YP_008059213.1,putative terminase large subunit,"Viruses dsDNA viruses, no RNA stage unclassified dsDNA viruses unclassified archaeal dsDNA viruses Haloviruses Halovirus HGTV-1",172,PF03237.10 Terminase_6
4736_ETNP_6_100_revised_scaffold66292_1__leng,,,,,,,,,,
,gene_1-partial,92,1,93,+,-,hypothetical protein,-,-,- -
,gene_2,350,249,599,+,-,hypothetical protein,-,-,- -
,gene_3,266,502,768,+,-,hypothetical protein,-,-,- -
,gene_4,254,749,1003,+,-,hypothetical protein,-,-,- -
,gene_5,212,1021,1233,+,-,hypothetical protein,-,-,- -
,gene_6,380,1234,1614,+,-,hypothetical protein,-,-,PF00011.16 HSP20
,gene_7,608,1671,2279,+,-,hypothetical protein,-,-,- -
,gene_8,293,2358,2651,+,-,hypothetical protein,-,-,- -
,gene_9,1472,2648,4120,+,YP_008058638.1,hypothetical protein,"Viruses dsDNA viruses, no RNA stage unclassified dsDNA viruses unclassified archaeal dsDNA viruses Haloviruses Halovirus HRTV-8",71.6,PB003050 Pfam-B_3050
,gene_10,320,4074,4394,+,-,hypothetical protein,-,-,PF01176.14 eIF-1a
,gene_11-partial,61,4388,4449,+,-,hypothetical protein,-,-,- -
4740_ETNP_6_85_revised_C6837027_1__length=920,,,,,,,,,,
,gene_1-partial,1051,1,1052,-,-,hypothetical protein,-,-,- -
,gene_2,437,1063,1500,-,-,hypothetical protein,-,-,- -
,gene_3,260,1500,1760,-,-,hypothetical protein,-,-,- -
,gene_4,1580,1761,3341,-,YP_008059678.1,hypothetical protein,"Viruses dsDNA viruses, no RNA stage unclassified dsDNA viruses unclassified archaeal dsDNA viruses Haloviruses Halovirus HCTV-1",63.2,- -
,gene_5,386,3355,3741,-,-,hypothetical protein,-,-,- -
,gene_6,314,3738,4052,-,-,hypothetical protein,-,-,- -
,gene_7,350,4067,4417,-,-,hypothetical protein,-,-,- -
,gene_8,521,4467,4988,-,-,hypothetical protein,-,-,- -
,gene_9,383,5002,5385,-,-,hypothetical protein,-,-,- -
,gene_10,407,5396,5803,-,-,hypothetical protein,-,-,- -
,gene_11,1163,5835,6998,-,YP_008059673.1,putative major capsid protein,"Viruses dsDNA viruses, no RNA stage unclassified dsDNA viruses unclassified archaeal dsDNA viruses Haloviruses Halovirus HCTV-1",184,- -
,gene_12,1328,7013,8341,-,YP_007379024.1,putative prohead protease,"Viruses dsDNA viruses, no RNA stage unclassified dsDNA viruses unclassified archaeal dsDNA viruses Haloviruses Halovirus HVTV-1",84.7,PF04586.12 Peptidase_U35
,gene_13-partial,824,8384,9208,-,-,hypothetical protein,-,-,- -
4686_ETNP_2_130_revised_C3473176_1__length=11,,,,,,,,,,
,gene_1,305,42,347,+,-,hypothetical protein,-,-,- -
,gene_2,404,344,748,+,-,hypothetical protein,-,-,- -
,gene_3-partial,457,736,1193,+,YP_008059390.1,hypothetical protein,"Viruses dsDNA viruses, no RNA stage unclassified dsDNA viruses unclassified archaeal dsDNA viruses Haloviruses Halovirus HGTV-1",84.3,PB001248 Pfam-B_1248
4740_ETNP_6_85_revised_scaffold27123_1__lengt,,,,,,,,,,
,gene_1-partial,65,1,66,-,-,hypothetical protein,-,-,- -
,gene_2,311,365,676,+,-,hypothetical protein,-,-,- -
,gene_3,206,618,824,+,-,hypothetical protein,-,-,- -
,gene_4,569,814,1383,+,-,hypothetical protein,-,-,- -
,gene_5,1400,1334,2734,+,YP_008059213.1,putative terminase large subunit,"Viruses dsDNA viruses, no RNA stage unclassified dsDNA viruses unclassified archaeal dsDNA viruses Haloviruses Halovirus HGTV-1",183,PF03237.10 Terminase_6
,gene_6-partial,449,2769,3218,+,-,hypothetical protein,-,-,- -
4736_ETNP_6_100_revised_scaffold57640_3__leng,,,,,,,,,,
,gene_1-partial,154,1,155,-,-,hypothetical protein,-,-,- -
,gene_2,212,181,393,-,-,hypothetical protein,-,-,- -
,gene_3,1334,510,1844,-,YP_008059673.1,putative major capsid protein,"Viruses dsDNA viruses, no RNA stage unclassified dsDNA viruses unclassified archaeal dsDNA viruses Haloviruses Halovirus HCTV-1",78.6,- -
,gene_4,836,1884,2720,-,-,hypothetical protein,-,-,- -
,gene_5,218,2896,3114,-,-,hypothetical protein,-,-,- -
,gene_6-partial,476,3125,3601,-,-,hypothetical protein,-,-,- -
4736_ETNP_6_100_revised_scaffold18203_1__leng,,,,,,,,,,
,gene_1-partial,308,1,309,+,-,hypothetical protein,-,-,- -
,gene_2,239,306,545,+,-,hypothetical protein,-,-,- -
,gene_3,326,542,868,+,-,hypothetical protein,-,-,- -
,gene_4,2507,879,3386,+,YP_293911.1,putative DNA ligase,"Viruses dsDNA viruses, no RNA stage Phycodnaviridae Coccolithovirus Emiliania huxleyi virus 86",56.2,PF01068.16 DNA_ligase_A_M
,gene_5,1406,3431,4837,+,YP_007379024.1,putative prohead protease,"Viruses dsDNA viruses, no RNA stage unclassified dsDNA viruses unclassified archaeal dsDNA viruses Haloviruses Halovirus HVTV-1",82.8,PF04586.12 Peptidase_U35
,gene_6,1346,4871,6217,+,YP_008059673.1,putative major capsid protein,"Viruses dsDNA viruses, no RNA stage unclassified dsDNA viruses unclassified archaeal dsDNA viruses Haloviruses Halovirus HCTV-1",87.4,- -
,gene_7,356,6228,6584,+,-,hypothetical protein,-,-,- -
,gene_8,353,6593,6946,+,-,hypothetical protein,-,-,- -
,gene_9,305,7019,7324,+,-,hypothetical protein,-,-,- -
,gene_10,383,7334,7717,+,-,hypothetical protein,-,-,- -
,gene_11,215,7726,7941,+,-,hypothetical protein,-,-,- -
,gene_12,671,7948,8619,+,-,hypothetical protein,-,-,- -
,gene_13,629,8634,9263,+,-,hypothetical protein,-,-,- -
,gene_14-partial,441,9266,9707,+,-,hypothetical protein,-,-,- -
4740_ETNP_6_85_revised_C6818389_1__length=311,,,,,,,,,,
,gene_1-partial,194,1,195,+,-,hypothetical protein,-,-,- -
,gene_2,350,192,542,+,-,hypothetical protein,-,-,- -
,gene_3,1640,529,2169,+,YP_008059213.1,putative terminase large subunit,"Viruses dsDNA viruses, no RNA stage unclassified dsDNA viruses unclassified archaeal dsDNA viruses Haloviruses Halovirus HGTV-1",79.3,PF03237.10 Terminase_6
,gene_4-partial,897,2214,3111,+,-,hypothetical protein,-,-,PF04860.7 Phage_portal
4740_ETNP_6_85_revised_C6834341_1__length=650,,,,,,,,,,
,gene_1-partial,215,2,217,+,-,hypothetical protein,-,-,- -
,gene_2,1430,220,1650,+,-,hypothetical protein,-,-,- -
,gene_3,416,1689,2105,+,-,hypothetical protein,-,-,- -
,gene_4,965,2141,3106,+,YP_008059682.1,hypothetical protein,"Viruses dsDNA viruses, no RNA stage unclassified dsDNA viruses unclassified archaeal dsDNA viruses Haloviruses Halovirus HCTV-1",94.0,PB001711 Pfam-B_1711
,gene_5,410,3145,3555,+,-,hypothetical protein,-,-,- -
,gene_6,1739,3653,5392,+,-,hypothetical protein,-,-,- -
,gene_7,929,5389,6318,+,-,hypothetical protein,-,-,- -
,gene_8-partial,188,6315,6503,+,-,hypothetical protein,-,-,- -
4703_ETNP_2_60_revised_C4674627_1__length=189,,,,,,,,,,
,gene_1-partial,240,1,241,-,-,hypothetical protein,-,-,- -
,gene_2,410,251,661,-,-,hypothetical protein,-,-,- -
,gene_3,1238,651,1889,-,YP_007379017.1,hypothetical protein,"Viruses dsDNA viruses, no RNA stage unclassified dsDNA viruses unclassified archaeal dsDNA viruses Haloviruses Halovirus HVTV-1",168,PF04860.7 Phage_portal
4702_ETNP_2_30_revised_C5333654_1__length=200,,,,,,,,,,
,gene_1,1559,2,1561,+,YP_008059148.1,putative portal protein,"Viruses dsDNA viruses, no RNA stage unclassified dsDNA viruses unclassified archaeal dsDNA viruses Haloviruses Halovirus HCTV-5",216,PF04860.7 Phage_portal
,gene_2,227,1561,1788,+,-,hypothetical protein,-,-,- -
,gene_3-partial,208,1798,2006,+,-,hypothetical protein,-,-,- -
4739_ETNP_6_30_revised_C4892990_1__length=891,,,,,,,,,,
,gene_1-partial,226,1,227,-,-,hypothetical protein,-,-,- -
,gene_2,371,196,567,-,-,hypothetical protein,-,-,- -
,gene_3,893,572,1465,-,-,hypothetical protein,-,-,PF12705.2 PDDEXK_1
,gene_4,884,1468,2352,-,-,hypothetical protein,-,-,PF00136.16 DNA_pol_B
,gene_5,143,2355,2498,-,-,hypothetical protein,-,-,- -
,gene_6,332,2495,2827,-,-,hypothetical protein,-,-,- -
,gene_7,296,2827,3123,-,-,hypothetical protein,-,-,- -
,gene_8,176,3128,3304,-,-,hypothetical protein,-,-,- -
,gene_9,152,3429,3581,-,-,hypothetical protein,-,-,- -
,gene_10,272,3578,3850,-,-,hypothetical protein,-,-,- -
,gene_11,161,3840,4001,-,-,hypothetical protein,-,-,- -
,gene_12,1724,4286,6010,-,YP_008058501.1,putative DNA polymerase elongation subunit (family B),"Viruses dsDNA viruses, no RNA stage unclassified dsDNA viruses unclassified archaeal dsDNA viruses Haloviruses Halovirus HRTV-5",107,PF00136.16 DNA_pol_B
,gene_13,740,6016,6756,-,-,hypothetical protein,-,-,- -
,gene_14,842,6753,7595,-,-,hypothetical protein,-,-,- -
,gene_15,254,7582,7836,-,-,hypothetical protein,-,-,- -
,gene_16-partial,977,7942,8919,-,-,hypothetical protein,-,-,- -
4736_ETNP_6_100_revised_scaffold72282_1__leng,,,,,,,,,,
,gene_1-partial,488,1,489,+,-,hypothetical protein,-,-,- -
,gene_2,1661,489,2150,+,-,hypothetical protein,-,-,- -
,gene_3,1934,2160,4094,+,YP_008059588.1,putative ribonucleotide reductase,"Viruses dsDNA viruses, no RNA stage unclassified dsDNA viruses unclassified archaeal dsDNA viruses Haloviruses Halovirus HCTV-1",343,PF02867.10 Ribonuc_red_lgC
,gene_4,458,4142,4600,+,-,hypothetical protein,-,-,- -
4686_ETNP_2_130_revised_C3519074_1__length=29,,,,,,,,,,
,gene_1-partial,217,1,218,-,-,hypothetical protein,-,-,- -
,gene_2,1397,223,1620,-,YP_008059213.1,putative terminase large subunit,"Viruses dsDNA viruses, no RNA stage unclassified dsDNA viruses unclassified archaeal dsDNA viruses Haloviruses Halovirus HGTV-1",172,PF03237.10 Terminase_6
,gene_3,344,2095,2439,+,-,hypothetical protein,-,-,- -
,gene_4,305,2473,2778,-,-,hypothetical protein,-,-,- -
,gene_5-partial,125,2833,2958,-,-,hypothetical protein,-,-,- -
4703_ETNP_2_60_revised_scaffold30075_1__lengt,,,,,,,,,,
,gene_1,155,63,218,+,-,hypothetical protein,-,-,- -
,gene_2,161,215,376,+,-,hypothetical protein,-,-,- -
,gene_3,434,381,815,+,-,hypothetical protein,-,-,- -
,gene_4,1298,834,2132,+,-,hypothetical protein,-,-,- -
,gene_5,1811,2132,3943,+,YP_008059148.1,putative portal protein,"Viruses dsDNA viruses, no RNA stage unclassified dsDNA viruses unclassified archaeal dsDNA viruses Haloviruses Halovirus HCTV-5",201,PF04860.7 Phage_portal
,gene_6,350,3989,4339,+,-,hypothetical protein,-,-,- -
,gene_7,338,4349,4687,+,-,hypothetical protein,-,-,- -
,gene_8,584,4684,5268,+,-,hypothetical protein,-,-,- -
,gene_9,5579,5461,11040,+,-,hypothetical protein,-,-,- -
,gene_10,1406,11103,12509,+,YP_007379024.1,putative prohead protease,"Viruses dsDNA viruses, no RNA stage unclassified dsDNA viruses unclassified archaeal dsDNA viruses Haloviruses Halovirus HVTV-1",83.2,PF04586.12 Peptidase_U35
,gene_11-partial,66,12542,12608,+,-,hypothetical protein,-,-,- -
4739_ETNP_6_30_revised_scaffold53896_1__lengt,,,,,,,,,,
,gene_1-partial,79,1,80,-,-,hypothetical protein,-,-,- -
,gene_2,269,70,339,-,-,hypothetical protein,-,-,- -
,gene_3,1229,474,1703,-,-,hypothetical protein,-,-,- -
,gene_4-partial,902,1716,2618,-,YP_008059651.1,putative replication factor C small subunit,"Viruses dsDNA viruses, no RNA stage unclassified dsDNA viruses unclassified archaeal dsDNA viruses Haloviruses Halovirus HCTV-1",161,PF00004.24 AAA
4703_ETNP_2_60_revised_C4691785_1__length=380,,,,,,,,,,
,gene_1-partial,1380,1,1381,-,YP_008059148.1,putative portal protein,"Viruses dsDNA viruses, no RNA stage unclassified dsDNA viruses unclassified archaeal dsDNA viruses Haloviruses Halovirus HCTV-5",210,PF04860.7 Phage_portal
,gene_2,884,1374,2258,-,-,hypothetical protein,-,-,PF00682.14 HMGL-like
,gene_3,1364,2261,3625,-,-,hypothetical protein,-,-,- -
,gene_4-partial,167,3635,3802,-,-,hypothetical protein,-,-,- -
4703_ETNP_2_60_revised_scaffold30605_1__lengt,,,,,,,,,,
,gene_1-partial,778,1,779,-,-,hypothetical protein,-,-,- -
,gene_2,191,784,975,-,-,hypothetical protein,-,-,- -
,gene_3,368,987,1355,-,-,hypothetical protein,-,-,- -
,gene_4,1568,1442,3010,-,YP_008059168.1,putative tail tube,"Viruses dsDNA viruses, no RNA stage unclassified dsDNA viruses unclassified archaeal dsDNA viruses Haloviruses Halovirus HCTV-5",67.0,PB001711 Pfam-B_1711
,gene_5,533,3021,3554,-,-,hypothetical protein,-,-,- -
,gene_6,194,3559,3753,-,-,hypothetical protein,-,-,- -
,gene_7,1076,3758,4834,-,-,hypothetical protein,-,-,- -
,gene_8,1262,4837,6099,-,-,hypothetical protein,-,-,- -
,gene_9,695,6115,6810,-,-,hypothetical protein,-,-,- -
,gene_10,692,6810,7502,-,-,hypothetical protein,-,-,- -
,gene_11,671,7559,8230,-,-,hypothetical protein,-,-,- -
,gene_12,221,8285,8506,-,-,hypothetical protein,-,-,- -
,gene_13,425,8512,8937,-,-,hypothetical protein,-,-,- -
,gene_14,224,8947,9171,-,-,hypothetical protein,-,-,- -
,gene_15,515,9243,9758,-,-,hypothetical protein,-,-,PF02037.22 SAP
,gene_16-partial,1223,9850,11073,-,YP_008059673.1,putative major capsid protein,"Viruses dsDNA viruses, no RNA stage unclassified dsDNA viruses unclassified archaeal dsDNA viruses Haloviruses Halovirus HCTV-1",107,- -
4739_ETNP_6_30_revised_scaffold24140_1__lengt,,,,,,,,,,
,gene_1,122,51,173,-,-,hypothetical protein,-,-,- -
,gene_2,650,175,825,-,-,hypothetical protein,-,-,- -
,gene_3-partial,1325,825,2150,-,YP_007379017.1,hypothetical protein,"Viruses dsDNA viruses, no RNA stage unclassified dsDNA viruses unclassified archaeal dsDNA viruses Haloviruses Halovirus HVTV-1",198,PF04860.7 Phage_portal
4702_ETNP_2_30_revised_scaffold8168_2__length,,,,,,,,,,
,gene_1-partial,315,1,316,-,-,hypothetical protein,-,-,- -
,gene_2,1139,351,1490,-,YP_008059673.1,putative major capsid protein,"Viruses dsDNA viruses, no RNA stage unclassified dsDNA viruses unclassified archaeal dsDNA viruses Haloviruses Halovirus HCTV-1",192,PF05065.8 Phage_capsid
,gene_3,881,1508,2389,-,-,hypothetical protein,-,-,- -
4736_ETNP_6_100_revised_scaffold74474_1__leng,,,,,,,,,,
,gene_1,491,107,598,+,-,hypothetical protein,-,-,- -
,gene_2,455,595,1050,+,-,hypothetical protein,-,-,PF02075.12 RuvC
,gene_3,500,1050,1550,+,-,hypothetical protein,-,-,- -
,gene_4,503,1560,2063,+,-,hypothetical protein,-,-,- -
,gene_5,1667,2066,3733,+,-,hypothetical protein,-,-,- -
,gene_6-partial,909,3760,4669,+,YP_008059588.1,putative ribonucleotide reductase,"Viruses dsDNA viruses, no RNA stage unclassified dsDNA viruses unclassified archaeal dsDNA viruses Haloviruses Halovirus HCTV-1",205,PF02867.10 Ribonuc_red_lgC
4704_ETNP_2_300_revised_C3841365_1__length=27,,,,,,,,,,
,gene_1-partial,63,1,64,-,-,hypothetical protein,-,-,- -
,gene_2,302,52,354,-,-,hypothetical protein,-,-,- -
,gene_3,1670,386,2056,-,YP_008059213.1,putative terminase large subunit,"Viruses dsDNA viruses, no RNA stage unclassified dsDNA viruses unclassified archaeal dsDNA viruses Haloviruses Halovirus HGTV-1",94.7,- -
,gene_4,455,2046,2501,-,-,hypothetical protein,-,-,- -
,gene_5-partial,194,2602,2796,+,-,hypothetical protein,-,-,- -
4740_ETNP_6_85_revised_scaffold26758_1__lengt,,,,,,,,,,
,gene_1-partial,80,1,81,+,-,hypothetical protein,-,-,- -
,gene_2,503,81,584,+,-,hypothetical protein,-,-,- -
,gene_3,1670,584,2254,+,-,hypothetical protein,-,-,- -
,gene_4-partial,1668,2264,3932,+,YP_008059588.1,putative ribonucleotide reductase,"Viruses dsDNA viruses, no RNA stage unclassified dsDNA viruses unclassified archaeal dsDNA viruses Haloviruses Halovirus HCTV-1",317,PF02867.10 Ribonuc_red_lgC
4740_ETNP_6_85_revised_C6837549_1__length=103,,,,,,,,,,
,gene_1-partial,1247,1,1248,-,-,hypothetical protein,-,-,- -
,gene_2,2057,1235,3292,-,YP_008059148.1,putative portal protein,"Viruses dsDNA viruses, no RNA stage unclassified dsDNA viruses unclassified archaeal dsDNA viruses Haloviruses Halovirus HCTV-5",137,- -
,gene_3,425,3296,3721,-,-,hypothetical protein,-,-,- -
,gene_4,1841,3776,5617,-,YP_008059067.1,putative ribonucleotide reductase,"Viruses dsDNA viruses, no RNA stage unclassified dsDNA viruses unclassified archaeal dsDNA viruses Haloviruses Halovirus HCTV-5",350,PF02867.10 Ribonuc_red_lgC
,gene_5,1679,5622,7301,-,YP_164067.1,putative large terminase subunit,"Viruses dsDNA viruses, no RNA stage Caudovirales Siphoviridae unclassified Siphoviridae Pseudomonas phage B3",58.2,- -
,gene_6,509,7298,7807,-,-,hypothetical protein,-,-,- -
,gene_7,482,7810,8292,-,-,hypothetical protein,-,-,- -
,gene_8,482,8289,8771,-,-,hypothetical protein,-,-,- -
,gene_9,500,8764,9264,-,-,hypothetical protein,-,-,- -
,gene_10,731,9218,9949,-,-,hypothetical protein,-,-,- -
,gene_11,302,9916,10218,-,-,hypothetical protein,-,-,PF04480.7 DUF559
,gene_12-partial,185,10208,10393,-,-,hypothetical protein,-,-,- -
4703_ETNP_2_60_revised_C4695571_1__length=808,,,,,,,,,,
,gene_1-partial,290,1,291,-,-,hypothetical protein,-,-,- -
,gene_2,668,356,1024,-,-,hypothetical protein,-,-,- -
,gene_3,224,1034,1258,-,-,hypothetical protein,-,-,- -
,gene_4,404,1264,1668,-,-,hypothetical protein,-,-,- -
,gene_5,293,1678,1971,-,-,hypothetical protein,-,-,- -
,gene_6,374,1984,2358,-,-,hypothetical protein,-,-,- -
,gene_7,353,2427,2780,-,-,hypothetical protein,-,-,- -
,gene_8,1361,2792,4153,-,YP_008059673.1,putative major capsid protein,"Viruses dsDNA viruses, no RNA stage unclassified dsDNA viruses unclassified archaeal dsDNA viruses Haloviruses Halovirus HCTV-1",103,- -
,gene_9,1211,4159,5370,-,YP_008059672.1,hypothetical protein,"Viruses dsDNA viruses, no RNA stage unclassified dsDNA viruses unclassified archaeal dsDNA viruses Haloviruses Halovirus HCTV-1",77.4,PF04586.12 Peptidase_U35
,gene_10,2510,5410,7920,-,YP_004821507.1,putative ATP-dependent DNA ligase,"Viruses dsDNA viruses, no RNA stage Poxviridae Chordopoxvirinae Orthopoxvirus unclassified Orthopoxvirus Yoka poxvirus",81.6,PF01068.16 DNA_ligase_A_M
,gene_11-partial,158,7927,8085,-,-,hypothetical protein,-,-,- -
4737_ETNP_6_1000_revised_scaffold31507_1__len,,,,,,,,,,
,gene_1-partial,89,3,92,+,-,hypothetical protein,-,-,- -
,gene_2,659,67,726,+,-,hypothetical protein,-,-,PF13759.1 2OG-FeII_Oxy_5
,gene_3,689,719,1408,+,NP_542571.1,hypothetical protein,"Viruses dsDNA viruses, no RNA stage unclassified dsDNA viruses unclassified archaeal dsDNA viruses Haloviruses Halorubrum phage HF2",108,- -
,gene_4,617,1411,2028,+,-,hypothetical protein,-,-,PF13640.1 2OG-FeII_Oxy_3
,gene_5-partial,120,2038,2158,+,-,hypothetical protein,-,-,- -
4740_ETNP_6_85_revised_C6832729_1__length=571,,,,,,,,,,
,gene_1-partial,2910,1,2911,-,-,hypothetical protein,-,-,- -
,gene_2,1988,2892,4880,-,YP_008059666.1,putative portal protein,"Viruses dsDNA viruses, no RNA stage unclassified dsDNA viruses unclassified archaeal dsDNA viruses Haloviruses Halovirus HCTV-1",140,- -
,gene_3,452,4885,5337,-,-,hypothetical protein,-,-,- -
,gene_4,239,5350,5589,-,-,hypothetical protein,-,-,PF00462.19 Glutaredoxin
4686_ETNP_2_130_revised_C3516740_1__length=26,,,,,,,,,,
,gene_1-partial,106,1,107,-,-,hypothetical protein,-,-,- -
,gene_2,359,178,537,-,-,hypothetical protein,-,-,- -
,gene_3,1220,696,1916,-,YP_008059673.1,putative major capsid protein,"Viruses dsDNA viruses, no RNA stage unclassified dsDNA viruses unclassified archaeal dsDNA viruses Haloviruses Halovirus HCTV-1",103,- -
,gene_4,635,1916,2551,-,-,hypothetical protein,-,-,- -
4739_ETNP_6_30_revised_scaffold54446_1__lengt,,,,,,,,,,
,gene_1,215,19,234,+,-,hypothetical protein,-,-,- -
,gene_2,890,442,1332,+,-,hypothetical protein,-,-,- -
,gene_3,1367,1375,2742,+,YP_008059673.1,putative major capsid protein,"Viruses dsDNA viruses, no RNA stage unclassified dsDNA viruses unclassified archaeal dsDNA viruses Haloviruses Halovirus HCTV-1",78.2,- -
,gene_4,323,2819,3142,+,-,hypothetical protein,-,-,- -
,gene_5,1028,3229,4257,+,-,hypothetical protein,-,-,- -
,gene_6,1259,4262,5521,+,YP_007379024.1,putative prohead protease,"Viruses dsDNA viruses, no RNA stage unclassified dsDNA viruses unclassified archaeal dsDNA viruses Haloviruses Halovirus HVTV-1",69.3,- -
,gene_7,179,5530,5709,+,-,hypothetical protein,-,-,- -
,gene_8,212,5654,5866,+,-,hypothetical protein,-,-,- -
,gene_9,167,5844,6011,+,-,hypothetical protein,-,-,- -
,gene_10,395,6260,6655,+,YP_009001354.1,hypothetical protein,"Viruses dsDNA viruses, no RNA stage unclassified dsDNA viruses Pithovirus sibericum",72.0,PB004500 Pfam-B_4500
4736_ETNP_6_100_revised_scaffold25787_3__leng,,,,,,,,,,
,gene_1-partial,1853,3,1856,+,YP_008059588.1,putative ribonucleotide reductase,"Viruses dsDNA viruses, no RNA stage unclassified dsDNA viruses unclassified archaeal dsDNA viruses Haloviruses Halovirus HCTV-1",343,PF02867.10 Ribonuc_red_lgC
,gene_2,452,1897,2349,+,-,hypothetical protein,-,-,- -
,gene_3,2036,2353,4389,+,YP_008059148.1,putative portal protein,"Viruses dsDNA viruses, no RNA stage unclassified dsDNA viruses unclassified archaeal dsDNA viruses Haloviruses Halovirus HCTV-5",125,PF04860.7 Phage_portal
,gene_4-partial,283,4389,4672,+,-,hypothetical protein,-,-,- -
4740_ETNP_6_85_revised_C6804161_1__length=232,,,,,,,,,,
,gene_1-partial,911,2,913,+,YP_008059673.1,putative major capsid protein,"Viruses dsDNA viruses, no RNA stage unclassified dsDNA viruses unclassified archaeal dsDNA viruses Haloviruses Halovirus HCTV-1",151,- -
,gene_2,470,956,1426,+,-,hypothetical protein,-,-,- -
,gene_3,353,1480,1833,+,-,hypothetical protein,-,-,- -
,gene_4,314,1833,2147,+,-,hypothetical protein,-,-,- -
,gene_5,155,2164,2319,+,-,hypothetical protein,-,-,- -
4736_ETNP_6_100_revised_scaffold4593_1__lengt,,,,,,,,,,
,gene_1-partial,140,2,142,+,-,hypothetical protein,-,-,- -
,gene_2,335,135,470,+,-,hypothetical protein,-,-,- -
,gene_3,746,436,1182,+,YP_008059213.1,putative terminase large subunit,"Viruses dsDNA viruses, no RNA stage unclassified dsDNA viruses unclassified archaeal dsDNA viruses Haloviruses Halovirus HGTV-1",127,PF03237.10 Terminase_6
,gene_4,566,1179,1745,+,YP_008059213.1,putative terminase large subunit,"Viruses dsDNA viruses, no RNA stage unclassified dsDNA viruses unclassified archaeal dsDNA viruses Haloviruses Halovirus HGTV-1",83.2,- -
4739_ETNP_6_30_revised_scaffold43966_2__lengt,,,,,,,,,,
,gene_1,299,20,319,+,-,hypothetical protein,-,-,- -
,gene_2,872,321,1193,+,-,hypothetical protein,-,-,- -
,gene_3,230,1323,1553,+,-,hypothetical protein,-,-,- -
,gene_4,482,1559,2041,+,-,hypothetical protein,-,-,- -
,gene_5,2594,2056,4650,+,YP_003429426.1,putative DNA ligase,"Viruses dsDNA viruses, no RNA stage Baculoviridae Betabaculovirus unclassified Betabaculovirus Pieris rapae granulovirus",62.8,PF01068.16 DNA_ligase_A_M
,gene_6,1205,4694,5899,+,YP_008059672.1,hypothetical protein,"Viruses dsDNA viruses, no RNA stage unclassified dsDNA viruses unclassified archaeal dsDNA viruses Haloviruses Halovirus HCTV-1",79.3,PF04586.12 Peptidase_U35
,gene_7,1394,5902,7296,+,YP_008059673.1,putative major capsid protein,"Viruses dsDNA viruses, no RNA stage unclassified dsDNA viruses unclassified archaeal dsDNA viruses Haloviruses Halovirus HCTV-1",95.1,- -
,gene_8,422,7386,7808,+,-,hypothetical protein,-,-,- -
,gene_9,284,7805,8089,+,-,hypothetical protein,-,-,- -
,gene_10,386,8127,8513,+,-,hypothetical protein,-,-,- -
,gene_11,227,8523,8750,+,-,hypothetical protein,-,-,- -
,gene_12,671,8757,9428,+,-,hypothetical protein,-,-,- -
,gene_13,674,9442,10116,+,-,hypothetical protein,-,-,- -
,gene_14,701,10116,10817,+,-,hypothetical protein,-,-,- -
,gene_15,2207,10833,13040,+,-,hypothetical protein,-,-,- -
,gene_16,1079,13045,14124,+,-,hypothetical protein,-,-,- -
,gene_17,188,14129,14317,+,-,hypothetical protein,-,-,- -
,gene_18,536,14301,14837,+,-,hypothetical protein,-,-,- -
,gene_19-partial,487,14834,15321,+,-,hypothetical protein,-,-,- -
4703_ETNP_2_60_revised_C4690183_1__length=333,,,,,,,,,,
,gene_1-partial,155,1,156,-,-,hypothetical protein,-,-,- -
,gene_2,692,153,845,-,-,hypothetical protein,-,-,- -
,gene_3,326,850,1176,-,-,hypothetical protein,-,-,- -
,gene_4,440,1177,1617,-,-,hypothetical protein,-,-,- -
,gene_5,350,1627,1977,-,-,hypothetical protein,-,-,- -
,gene_6-partial,1328,2003,3331,-,YP_008059148.1,putative portal protein,"Viruses dsDNA viruses, no RNA stage unclassified dsDNA viruses unclassified archaeal dsDNA viruses Haloviruses Halovirus HCTV-5",181,PF04860.7 Phage_portal
4739_ETNP_6_30_revised_scaffold13212_2__lengt,,,,,,,,,,
,gene_1,230,19,249,-,-,hypothetical protein,-,-,- -
,gene_2,281,249,530,-,-,hypothetical protein,-,-,- -
,gene_3,629,623,1252,-,-,hypothetical protein,-,-,- -
,gene_4-partial,560,1283,1843,-,YP_008059160.1,putative major capsid protein,"Viruses dsDNA viruses, no RNA stage unclassified dsDNA viruses unclassified archaeal dsDNA viruses Haloviruses Halovirus HCTV-5",117,PB008543 Pfam-B_8543
4703_ETNP_2_60_revised_C4694739_1__length=594,,,,,,,,,,
,gene_1-partial,473,1,474,+,YP_007379025.1,putative major capsid protein,"Viruses dsDNA viruses, no RNA stage unclassified dsDNA viruses unclassified archaeal dsDNA viruses Haloviruses Halovirus HVTV-1",72.4,- -
,gene_2,422,564,986,+,-,hypothetical protein,-,-,- -
,gene_3,284,983,1267,+,-,hypothetical protein,-,-,- -
,gene_4,362,1329,1691,+,-,hypothetical protein,-,-,- -
,gene_5,227,1701,1928,+,-,hypothetical protein,-,-,- -
,gene_6,671,1935,2606,+,-,hypothetical protein,-,-,- -
,gene_7,674,2620,3294,+,-,hypothetical protein,-,-,- -
,gene_8,701,3294,3995,+,-,hypothetical protein,-,-,- -
,gene_9-partial,1930,4011,5941,+,-,hypothetical protein,-,-,- -
4739_ETNP_6_30_revised_scaffold50585_2__lengt,,,,,,,,,,
,gene_1-partial,206,2,208,+,-,hypothetical protein,-,-,- -
,gene_2,182,293,475,+,-,hypothetical protein,-,-,- -
,gene_3,362,468,830,+,-,hypothetical protein,-,-,- -
,gene_4,287,840,1127,+,-,hypothetical protein,-,-,- -
,gene_5,623,1124,1747,+,-,hypothetical protein,-,-,- -
,gene_6,518,1734,2252,+,-,hypothetical protein,-,-,- -
,gene_7,452,2249,2701,+,-,hypothetical protein,-,-,- -
,gene_8,578,2698,3276,+,-,hypothetical protein,-,-,- -
,gene_9,695,3258,3953,+,-,hypothetical protein,-,-,- -
,gene_10,1004,3928,4932,+,-,hypothetical protein,-,-,- -
,gene_11,434,5156,5590,+,-,hypothetical protein,-,-,- -
,gene_12,1880,5600,7480,+,-,hypothetical protein,-,-,- -
,gene_13,2459,7477,9936,+,-,hypothetical protein,-,-,- -
,gene_14,380,9933,10313,+,-,hypothetical protein,-,-,- -
,gene_15,269,10225,10494,+,-,hypothetical protein,-,-,- -
,gene_16,386,10500,10886,+,-,hypothetical protein,-,-,- -
,gene_17,389,10892,11281,+,-,hypothetical protein,-,-,- -
,gene_18,455,11274,11729,+,-,hypothetical protein,-,-,- -
,gene_19,287,11731,12018,+,-,hypothetical protein,-,-,- -
,gene_20,248,12015,12263,+,-,hypothetical protein,-,-,- -
,gene_21,515,12268,12783,+,-,hypothetical protein,-,-,- -
,gene_22,1427,12783,14210,+,NP_665920.1,hypothetical protein,"Viruses dsDNA viruses, no RNA stage Caudovirales Myoviridae unclassified Myoviridae Natrialba phage PhiCh1",63.5,PF03237.10 Terminase_6
,gene_23,1592,14220,15812,+,-,hypothetical protein,-,-,- -
,gene_24,179,15805,15984,+,-,hypothetical protein,-,-,- -
,gene_25,1532,16091,17623,+,YP_008059148.1,putative portal protein,"Viruses dsDNA viruses, no RNA stage unclassified dsDNA viruses unclassified archaeal dsDNA viruses Haloviruses Halovirus HCTV-5",215,PF04860.7 Phage_portal
,gene_26,293,17623,17916,+,-,hypothetical protein,-,-,- -
,gene_27,224,17931,18155,+,-,hypothetical protein,-,-,- -
,gene_28-partial,1074,18167,19241,+,-,hypothetical protein,-,-,- -
4737_ETNP_6_1000_revised_C7844801_1__length=3,,,,,,,,,,
,gene_1-partial,1153,1,1154,-,-,hypothetical protein,-,-,PF12236.3 Head-tail_con
,gene_2,185,1159,1344,-,-,hypothetical protein,-,-,- -
,gene_3,1427,1329,2756,-,YP_008059213.1,putative terminase large subunit,"Viruses dsDNA viruses, no RNA stage unclassified dsDNA viruses unclassified archaeal dsDNA viruses Haloviruses Halovirus HGTV-1",83.2,PF03237.10 Terminase_6
,gene_4,248,2743,2991,-,-,hypothetical protein,-,-,- -
,gene_5,428,2972,3400,-,-,hypothetical protein,-,-,- -
,gene_6,353,3404,3757,-,-,hypothetical protein,-,-,- -
4737_ETNP_6_1000_revised_scaffold42672_1__len,,,,,,,,,,
,gene_1-partial,167,1,168,+,-,hypothetical protein,-,-,- -
,gene_2,1400,175,1575,+,NP_665920.1,hypothetical protein,"Viruses dsDNA viruses, no RNA stage Caudovirales Myoviridae unclassified Myoviridae Natrialba phage PhiCh1",83.6,PF03237.10 Terminase_6
,gene_3,1433,1572,3005,+,-,hypothetical protein,-,-,- -
,gene_4,1823,3005,4828,+,YP_008059148.1,putative portal protein,"Viruses dsDNA viruses, no RNA stage unclassified dsDNA viruses unclassified archaeal dsDNA viruses Haloviruses Halovirus HCTV-5",219,- -
4740_ETNP_6_85_revised_C6832557_1__length=564,,,,,,,,,,
,gene_1-partial,191,1,192,-,-,hypothetical protein,-,-,- -
,gene_2,242,198,440,-,-,hypothetical protein,-,-,- -
,gene_3,341,437,778,-,-,hypothetical protein,-,-,- -
,gene_4,1274,781,2055,-,-,hypothetical protein,-,-,- -
,gene_5,221,2065,2286,-,-,hypothetical protein,-,-,- -
,gene_6,395,2292,2687,-,-,hypothetical protein,-,-,- -
,gene_7,431,2684,3115,-,-,hypothetical protein,-,-,- -
,gene_8,227,3141,3368,-,-,hypothetical protein,-,-,- -
,gene_9,1649,3368,5017,-,YP_008059148.1,putative portal protein,"Viruses dsDNA viruses, no RNA stage unclassified dsDNA viruses unclassified archaeal dsDNA viruses Haloviruses Halovirus HCTV-5",207,PF04860.7 Phage_portal
,gene_10-partial,611,5033,5644,-,-,hypothetical protein,-,-,- -
4736_ETNP_6_100_revised_scaffold3451_1__lengt,,,,,,,,,,
,gene_1-partial,470,3,473,+,-,hypothetical protein,-,-,- -
,gene_2,659,466,1125,+,YP_008083102.1,putative adenine methyltransferase,"Viruses dsDNA viruses, no RNA stage unclassified dsDNA viruses unclassified archaeal dsDNA viruses Haloviruses Halovirus HSTV-1",72.0,PF01555.13 N6_N4_Mtase
,gene_3,260,1116,1376,+,-,hypothetical protein,-,-,- -
,gene_4,719,1366,2085,+,-,hypothetical protein,-,-,- -
,gene_5,221,2170,2391,-,-,hypothetical protein,-,-,- -
,gene_6,386,2566,2952,+,-,hypothetical protein,-,-,- -
,gene_7-partial,202,2939,3141,+,-,hypothetical protein,-,-,- -
4702_ETNP_2_30_revised_C5347312_1__length=601,,,,,,,,,,
,gene_1-partial,1742,1,1743,-,YP_008059148.1,putative portal protein,"Viruses dsDNA viruses, no RNA stage unclassified dsDNA viruses unclassified archaeal dsDNA viruses Haloviruses Halovirus HCTV-5",130,PF04860.7 Phage_portal
,gene_2,437,1747,2184,-,-,hypothetical protein,-,-,- -
,gene_3,278,2291,2569,-,-,hypothetical protein,-,-,PB011362 Pfam-B_11362
,gene_4,227,2569,2796,-,YP_008320325.1,hypothetical protein,"Viruses dsDNA viruses, no RNA stage Caudovirales Podoviridae unclassified Podoviridae Puniceispirillum phage HMO-2011",89.7,PB011362 Pfam-B_11362
,gene_5,1880,2786,4666,-,YP_007378927.1,putative ribonucleotide reductase alpha subunit,"Viruses dsDNA viruses, no RNA stage unclassified dsDNA viruses unclassified archaeal dsDNA viruses Haloviruses Halovirus HVTV-1",360,PF02867.10 Ribonuc_red_lgC
,gene_6,1334,4680,6014,-,-,hypothetical protein,-,-,- -
4703_ETNP_2_60_revised_C4696047_1__length=117,,,,,,,,,,
,gene_1-partial,1557,1,1558,-,-,hypothetical protein,-,-,PB001711 Pfam-B_1711
,gene_2,509,1583,2092,-,-,hypothetical protein,-,-,- -
,gene_3,245,2092,2337,-,-,hypothetical protein,-,-,- -
,gene_4,1319,2303,3622,-,-,hypothetical protein,-,-,- -
,gene_5,1325,3622,4947,-,-,hypothetical protein,-,-,- -
,gene_6,665,4958,5623,-,-,hypothetical protein,-,-,- -
,gene_7,647,5616,6263,-,-,hypothetical protein,-,-,- -
,gene_8,662,6269,6931,-,-,hypothetical protein,-,-,- -
,gene_9,218,6938,7156,-,-,hypothetical protein,-,-,- -
,gene_10,395,7167,7562,-,-,hypothetical protein,-,-,- -
,gene_11,326,7572,7898,-,-,hypothetical protein,-,-,- -
,gene_12,383,7948,8331,-,-,hypothetical protein,-,-,- -
,gene_13,350,8342,8692,-,-,hypothetical protein,-,-,- -
,gene_14,1361,8703,10064,-,YP_008059673.1,putative major capsid protein,"Viruses dsDNA viruses, no RNA stage unclassified dsDNA viruses unclassified archaeal dsDNA viruses Haloviruses Halovirus HCTV-1",99.0,- -
,gene_15,1169,10077,11246,-,YP_007379024.1,putative prohead protease,"Viruses dsDNA viruses, no RNA stage unclassified dsDNA viruses unclassified archaeal dsDNA viruses Haloviruses Halovirus HVTV-1",81.6,PF04586.12 Peptidase_U35
,gene_16-partial,482,11288,11770,-,-,hypothetical protein,-,-,- -
4703_ETNP_2_60_revised_C4689143_1__length=311,,,,,,,,,,
,gene_1-partial,305,1,306,-,-,hypothetical protein,-,-,- -
,gene_2,293,311,604,-,-,hypothetical protein,-,-,- -
,gene_3,203,617,820,-,-,hypothetical protein,-,-,- -
,gene_4,269,850,1119,-,-,hypothetical protein,-,-,- -
,gene_5,374,1119,1493,-,-,hypothetical protein,-,-,- -
,gene_6,404,1504,1908,-,-,hypothetical protein,-,-,- -
,gene_7-partial,1166,1945,3111,-,YP_008059673.1,putative major capsid protein,"Viruses dsDNA viruses, no RNA stage unclassified dsDNA viruses unclassified archaeal dsDNA viruses Haloviruses Halovirus HCTV-1",184,- -
4740_ETNP_6_85_revised_scaffold19589_1__lengt,,,,,,,,,,
,gene_1,401,275,676,+,-,hypothetical protein,-,-,- -
,gene_2,212,639,851,+,-,hypothetical protein,-,-,- -
,gene_3,206,950,1156,+,-,hypothetical protein,-,-,- -
,gene_4,566,1095,1661,+,-,hypothetical protein,-,-,- -
,gene_5,278,1630,1908,+,-,hypothetical protein,-,-,- -
,gene_6,1397,1883,3280,+,YP_008059213.1,putative terminase large subunit,"Viruses dsDNA viruses, no RNA stage unclassified dsDNA viruses unclassified archaeal dsDNA viruses Haloviruses Halovirus HGTV-1",166,PF03237.10 Terminase_6
,gene_7,1262,3337,4599,+,NP_542601.1,hypothetical protein,"Viruses dsDNA viruses, no RNA stage unclassified dsDNA viruses unclassified archaeal dsDNA viruses Haloviruses Halorubrum phage HF2",68.2,PF04860.7 Phage_portal
,gene_8,272,4599,4871,+,-,hypothetical protein,-,-,- -
,gene_9,605,4873,5478,+,YP_008059219.1,putative prohead protease,"Viruses dsDNA viruses, no RNA stage unclassified dsDNA viruses unclassified archaeal dsDNA viruses Haloviruses Halovirus HGTV-1",69.3,PF04586.12 Peptidase_U35
,gene_10-partial,107,5481,5588,+,-,hypothetical protein,-,-,- -
4702_ETNP_2_30_revised_scaffold25317_1__lengt,,,,,,,,,,
,gene_1,524,3,527,+,-,hypothetical protein,-,-,- -
,gene_2,986,539,1525,+,-,hypothetical protein,-,-,- -
,gene_3,239,1677,1916,+,-,hypothetical protein,-,-,- -
,gene_4,755,1916,2671,+,-,hypothetical protein,-,-,- -
,gene_5,2366,2676,5042,+,YP_008058501.1,putative DNA polymerase elongation subunit (family B),"Viruses dsDNA viruses, no RNA stage unclassified dsDNA viruses unclassified archaeal dsDNA viruses Haloviruses Halovirus HRTV-5",137,PF00136.16 DNA_pol_B
,gene_6,290,5182,5472,+,-,hypothetical protein,-,-,- -
,gene_7,281,5469,5750,+,-,hypothetical protein,-,-,- -
,gene_8,965,5747,6712,+,-,hypothetical protein,-,-,PF12705.2 PDDEXK_1
,gene_9,335,6705,7040,+,-,hypothetical protein,-,-,- -
,gene_10,1106,7047,8153,+,-,hypothetical protein,-,-,- -
,gene_11,410,8153,8563,+,-,hypothetical protein,-,-,- -
,gene_12,698,8550,9248,+,-,hypothetical protein,-,-,PB000075 Pfam-B_75
,gene_13,1406,9336,10742,+,-,hypothetical protein,-,-,- -
,gene_14,608,10861,11469,+,-,hypothetical protein,-,-,- -
,gene_15-partial,1206,11466,12672,+,-,hypothetical protein,-,-,PF00118.19 Cpn60_TCP1
4704_ETNP_2_300_revised_C3850697_1__length=89,,,,,,,,,,
,gene_1-partial,282,1,283,-,-,hypothetical protein,-,-,- -
,gene_2,848,346,1194,-,-,hypothetical protein,-,-,PF05065.8 Phage_capsid
,gene_3,416,1210,1626,-,-,hypothetical protein,-,-,- -
,gene_4,875,1640,2515,-,YP_007517403.1,putative scaffold protein,"Viruses dsDNA viruses, no RNA stage Caudovirales Siphoviridae unclassified Siphoviridae Bacillus phage Eoghan",56.6,PF04586.12 Peptidase_U35
,gene_5,290,2634,2924,-,-,hypothetical protein,-,-,- -
,gene_6,1334,2918,4252,-,NP_542601.1,hypothetical protein,"Viruses dsDNA viruses, no RNA stage unclassified dsDNA viruses unclassified archaeal dsDNA viruses Haloviruses Halorubrum phage HF2",74.3,PF04860.7 Phage_portal
,gene_7,1400,4287,5687,-,YP_008059213.1,putative terminase large subunit,"Viruses dsDNA viruses, no RNA stage unclassified dsDNA viruses unclassified archaeal dsDNA viruses Haloviruses Halovirus HGTV-1",183,PF03237.10 Terminase_6
,gene_8,569,5638,6207,-,-,hypothetical protein,-,-,- -
,gene_9,206,6197,6403,-,-,hypothetical protein,-,-,- -
,gene_10,311,6345,6656,-,-,hypothetical protein,-,-,- -
,gene_11,314,6955,7269,+,-,hypothetical protein,-,-,- -
,gene_12,146,7889,8035,+,-,hypothetical protein,-,-,- -
,gene_13,191,8145,8336,-,-,hypothetical protein,-,-,- -
,gene_14-partial,239,8669,8908,+,-,hypothetical protein,-,-,- -
4702_ETNP_2_30_revised_C5340276_1__length=260,,,,,,,,,,
,gene_1-partial,1262,3,1265,+,YP_008059673.1,putative major capsid protein,"Viruses dsDNA viruses, no RNA stage unclassified dsDNA viruses unclassified archaeal dsDNA viruses Haloviruses Halovirus HCTV-1",90.1,- -
,gene_2,353,1276,1629,+,-,hypothetical protein,-,-,- -
,gene_3,335,1639,1974,+,-,hypothetical protein,-,-,- -
,gene_4,290,2031,2321,+,-,hypothetical protein,-,-,- -
,gene_5-partial,271,2331,2602,+,-,hypothetical protein,-,-,- -
4740_ETNP_6_85_revised_C6817271_1__length=302,,,,,,,,,,
,gene_1-partial,1055,1,1056,+,YP_008059673.1,putative major capsid protein,"Viruses dsDNA viruses, no RNA stage unclassified dsDNA viruses unclassified archaeal dsDNA viruses Haloviruses Halovirus HCTV-1",76.6,- -
,gene_2,323,1139,1462,+,-,hypothetical protein,-,-,- -
,gene_3,272,1517,1789,+,-,hypothetical protein,-,-,- -
,gene_4,926,1793,2719,+,-,hypothetical protein,-,-,- -
,gene_5-partial,292,2735,3027,+,-,hypothetical protein,-,-,- -
4703_ETNP_2_60_revised_C4650427_1__length=134,,,,,,,,,,
,gene_1-partial,259,1,260,-,-,hypothetical protein,-,-,- -
,gene_2,350,263,613,-,YP_008059219.1,putative prohead protease,"Viruses dsDNA viruses, no RNA stage unclassified dsDNA viruses unclassified archaeal dsDNA viruses Haloviruses Halovirus HGTV-1",107,- -
,gene_3,548,675,1223,-,-,hypothetical protein,-,-,- -
,gene_4,137,1210,1347,-,-,hypothetical protein,-,-,- -
4686_ETNP_2_130_revised_C3507422_1__length=19,,,,,,,,,,
,gene_1-partial,395,1,396,+,NP_861655.1,putative ribonucleotide reductase,"Viruses dsDNA viruses, no RNA stage unclassified dsDNA viruses unclassified archaeal dsDNA viruses Haloviruses Halovirus HF1",80.1,PF02867.10 Ribonuc_red_lgC
,gene_2,233,441,674,+,YP_009015391.1,putative gp80,"Viruses dsDNA viruses, no RNA stage Caudovirales Myoviridae unassigned Myoviridae Bacillus phage G",53.5,PF00462.19 Glutaredoxin
,gene_3,443,690,1133,+,-,hypothetical protein,-,-,- -
,gene_4-partial,822,1136,1958,+,YP_008059666.1,putative portal protein,"Viruses dsDNA viruses, no RNA stage unclassified dsDNA viruses unclassified archaeal dsDNA viruses Haloviruses Halovirus HCTV-1",85.5,- -
4739_ETNP_6_30_revised_scaffold54504_1__lengt,,,,,,,,,,
,gene_1-partial,833,1,834,+,-,hypothetical protein,-,-,- -
,gene_2,359,831,1190,+,-,hypothetical protein,-,-,- -
,gene_3,167,1183,1350,+,-,hypothetical protein,-,-,- -
,gene_4,773,1347,2120,+,-,hypothetical protein,-,-,- -
,gene_5,2399,2117,4516,+,YP_008059129.1,putative DNA polymerase elongation subunit (family B),"Viruses dsDNA viruses, no RNA stage unclassified dsDNA viruses unclassified archaeal dsDNA viruses Haloviruses Halovirus HCTV-5",144,PF00136.16 DNA_pol_B
,gene_6,275,4522,4797,+,-,hypothetical protein,-,-,- -
,gene_7,296,4794,5090,+,-,hypothetical protein,-,-,- -
,gene_8,917,5373,6290,+,-,hypothetical protein,-,-,PF12705.2 PDDEXK_1
,gene_9,173,6287,6460,+,-,hypothetical protein,-,-,- -
,gene_10,1082,6441,7523,+,-,hypothetical protein,-,-,- -
4703_ETNP_2_60_revised_C4687949_1__length=290,,,,,,,,,,
,gene_1-partial,530,1,531,-,-,hypothetical protein,-,-,- -
,gene_2,365,537,902,-,-,hypothetical protein,-,-,- -
,gene_3,365,902,1267,-,-,hypothetical protein,-,-,- -
,gene_4-partial,1610,1291,2901,-,YP_008059148.1,putative portal protein,"Viruses dsDNA viruses, no RNA stage unclassified dsDNA viruses unclassified archaeal dsDNA viruses Haloviruses Halovirus HCTV-5",199,PF04860.7 Phage_portal
4686_ETNP_2_130_revised_C3523506_1__length=40,,,,,,,,,,
,gene_1-partial,116,1,117,-,-,hypothetical protein,-,-,- -
,gene_2,1877,95,1972,-,YP_008059148.1,putative portal protein,"Viruses dsDNA viruses, no RNA stage unclassified dsDNA viruses unclassified archaeal dsDNA viruses Haloviruses Halovirus HCTV-5",123,PF04860.7 Phage_portal
,gene_3,167,2029,2196,-,-,hypothetical protein,-,-,- -
,gene_4,179,2387,2566,+,-,hypothetical protein,-,-,- -
,gene_5,305,2653,2958,-,-,hypothetical protein,-,-,PF06094.7 AIG2
,gene_6,206,3359,3565,+,-,hypothetical protein,-,-,- -
,gene_7,140,3676,3816,+,-,hypothetical protein,-,-,- -
,gene_8,188,3803,3991,+,-,hypothetical protein,-,-,- -
4703_ETNP_2_60_revised_scaffold30413_1__lengt,,,,,,,,,,
,gene_1,938,25,963,+,-,hypothetical protein,-,-,PF03237.10 Terminase_6
,gene_2,1307,993,2300,+,-,hypothetical protein,-,-,- -
,gene_3-partial,1204,2300,3504,+,YP_007379017.1,hypothetical protein,"Viruses dsDNA viruses, no RNA stage unclassified dsDNA viruses unclassified archaeal dsDNA viruses Haloviruses Halovirus HVTV-1",180,PF04860.7 Phage_portal
4736_ETNP_6_100_revised_scaffold53271_1__leng,,,,,,,,,,
,gene_1-partial,548,2,550,+,YP_008060330.1,hypothetical protein,"Viruses dsDNA viruses, no RNA stage unclassified dsDNA viruses unclassified archaeal dsDNA viruses Haloviruses Halovirus HHTV-2",115,- -
,gene_2,884,543,1427,+,YP_008060331.1,hypothetical protein,"Viruses dsDNA viruses, no RNA stage unclassified dsDNA viruses unclassified archaeal dsDNA viruses Haloviruses Halovirus HHTV-2",234,- -
,gene_3,689,1441,2130,+,-,hypothetical protein,-,-,- -
,gene_4-partial,1216,2069,3285,+,YP_006906634.1,putative terminase large subunit,"Viruses dsDNA viruses, no RNA stage Caudovirales Siphoviridae unclassified Siphoviridae Salmonella phage SSU5",53.9,- -
4740_ETNP_6_85_revised_C6786402_1__length=184,,,,,,,,,,
,gene_1,566,50,616,-,YP_008059213.1,putative terminase large subunit,"Viruses dsDNA viruses, no RNA stage unclassified dsDNA viruses unclassified archaeal dsDNA viruses Haloviruses Halovirus HGTV-1",83.2,- -
,gene_2,746,613,1359,-,YP_008059213.1,putative terminase large subunit,"Viruses dsDNA viruses, no RNA stage unclassified dsDNA viruses unclassified archaeal dsDNA viruses Haloviruses Halovirus HGTV-1",127,PF03237.10 Terminase_6
,gene_3,335,1325,1660,-,-,hypothetical protein,-,-,- -
,gene_4-partial,188,1653,1841,-,-,hypothetical protein,-,-,- -
4740_ETNP_6_85_revised_C6815889_1__length=293,,,,,,,,,,
,gene_1,158,2,160,+,-,hypothetical protein,-,-,- -
,gene_2,1298,179,1477,+,-,hypothetical protein,-,-,- -
,gene_3-partial,1454,1477,2931,+,YP_008059148.1,putative portal protein,"Viruses dsDNA viruses, no RNA stage unclassified dsDNA viruses unclassified archaeal dsDNA viruses Haloviruses Halovirus HCTV-5",219,PF04860.7 Phage_portal
4736_ETNP_6_100_revised_scaffold27054_2__leng,,,,,,,,,,
,gene_1-partial,122,2,124,+,-,hypothetical protein,-,-,- -
,gene_2,1970,143,2113,+,YP_008059588.1,putative ribonucleotide reductase,"Viruses dsDNA viruses, no RNA stage unclassified dsDNA viruses unclassified archaeal dsDNA viruses Haloviruses Halovirus HCTV-1",348,PF02867.10 Ribonuc_red_lgC
,gene_3,494,2165,2659,+,-,hypothetical protein,-,-,- -
,gene_4-partial,1114,2659,3773,+,YP_007379017.1,hypothetical protein,"Viruses dsDNA viruses, no RNA stage unclassified dsDNA viruses unclassified archaeal dsDNA viruses Haloviruses Halovirus HVTV-1",112,- -
4686_ETNP_2_130_revised_C3511112_1__length=21,,,,,,,,,,
,gene_1-partial,790,1,791,-,YP_008059146.1,putative terminase large subunit,"Viruses dsDNA viruses, no RNA stage unclassified dsDNA viruses unclassified archaeal dsDNA viruses Haloviruses Halovirus HCTV-5",105,PF04466.8 Terminase_3
,gene_2,395,788,1183,-,-,hypothetical protein,-,-,- -
,gene_3,206,1191,1397,-,-,hypothetical protein,-,-,- -
,gene_4,578,1397,1975,-,-,hypothetical protein,-,-,- -
4736_ETNP_6_100_revised_scaffold84161_3__leng,,,,,,,,,,
,gene_1-partial,593,3,596,+,-,hypothetical protein,-,-,PF13385.1 Laminin_G_3
,gene_2,161,603,764,+,-,hypothetical protein,-,-,- -
,gene_3,743,768,1511,+,-,hypothetical protein,-,-,- -
,gene_4,134,1720,1854,+,-,hypothetical protein,-,-,- -
,gene_5,239,2298,2537,+,-,hypothetical protein,-,-,- -
,gene_6,386,2637,3023,+,-,hypothetical protein,-,-,- -
,gene_7,206,3142,3348,+,-,hypothetical protein,-,-,- -
,gene_8,1235,4091,5326,+,YP_008059213.1,putative terminase large subunit,"Viruses dsDNA viruses, no RNA stage unclassified dsDNA viruses unclassified archaeal dsDNA viruses Haloviruses Halovirus HGTV-1",191,PF03237.10 Terminase_6
,gene_9,365,5332,5697,+,-,hypothetical protein,-,-,- -
,gene_10,422,5699,6121,+,-,hypothetical protein,-,-,- -
,gene_11,662,6123,6785,+,-,hypothetical protein,-,-,- -
,gene_12-partial,817,6787,7604,+,-,hypothetical protein,-,-,PF04860.7 Phage_portal
4739_ETNP_6_30_revised_scaffold31789_1__lengt,,,,,,,,,,
,gene_1-partial,356,1,357,+,-,hypothetical protein,-,-,- -
,gene_2,1391,407,1798,+,YP_007379024.1,putative prohead protease,"Viruses dsDNA viruses, no RNA stage unclassified dsDNA viruses unclassified archaeal dsDNA viruses Haloviruses Halovirus HVTV-1",80.1,PF04586.12 Peptidase_U35
,gene_3,1172,1836,3008,+,YP_008059673.1,putative major capsid protein,"Viruses dsDNA viruses, no RNA stage unclassified dsDNA viruses unclassified archaeal dsDNA viruses Haloviruses Halovirus HCTV-1",204,PF05065.8 Phage_capsid
,gene_4,404,3048,3452,+,-,hypothetical protein,-,-,- -
,gene_5,398,3462,3860,+,-,hypothetical protein,-,-,- -
,gene_6,275,3860,4135,+,-,hypothetical protein,-,-,- -
,gene_7,197,4153,4350,+,-,hypothetical protein,-,-,- -
,gene_8,293,4366,4659,+,-,hypothetical protein,-,-,- -
,gene_9,1565,4659,6224,+,YP_008059678.1,hypothetical protein,"Viruses dsDNA viruses, no RNA stage unclassified dsDNA viruses unclassified archaeal dsDNA viruses Haloviruses Halovirus HCTV-1",51.6,- -
4686_ETNP_2_130_revised_scaffold31673_2__leng,,,,,,,,,,
,gene_1-partial,1070,1,1071,-,YP_007379024.1,putative prohead protease,"Viruses dsDNA viruses, no RNA stage unclassified dsDNA viruses unclassified archaeal dsDNA viruses Haloviruses Halovirus HVTV-1",85.9,- -
,gene_2,950,1071,2021,-,-,hypothetical protein,-,-,- -
,gene_3,260,2035,2295,-,-,hypothetical protein,-,-,- -
,gene_4-partial,317,2299,2616,-,-,hypothetical protein,-,-,- -
4739_ETNP_6_30_revised_scaffold26462_1__lengt,,,,,,,,,,
,gene_1-partial,66,1,67,-,-,hypothetical protein,-,-,- -
,gene_2,758,118,876,+,YP_007378978.1,putative radical SAM family-like protein,"Viruses dsDNA viruses, no RNA stage unclassified dsDNA viruses unclassified archaeal dsDNA viruses Haloviruses Halovirus HVTV-1",134,PF13394.1 Fer4_14
,gene_3,722,892,1614,+,-,hypothetical protein,-,-,PF13521.1 AAA_28
,gene_4-partial,168,1611,1779,+,-,hypothetical protein,-,-,- -
4703_ETNP_2_60_revised_scaffold1457_1__length,,,,,,,,,,
,gene_1-partial,1562,3,1565,+,YP_007379017.1,hypothetical protein,"Viruses dsDNA viruses, no RNA stage unclassified dsDNA viruses unclassified archaeal dsDNA viruses Haloviruses Halovirus HVTV-1",196,PF04860.7 Phage_portal
,gene_2,356,1607,1963,+,-,hypothetical protein,-,-,- -
,gene_3,350,1973,2323,+,-,hypothetical protein,-,-,- -
,gene_4,416,2325,2741,+,-,hypothetical protein,-,-,- -
,gene_5,5429,2884,8313,+,-,hypothetical protein,-,-,- -
,gene_6,1385,8375,9760,+,YP_007379024.1,putative prohead protease,"Viruses dsDNA viruses, no RNA stage unclassified dsDNA viruses unclassified archaeal dsDNA viruses Haloviruses Halovirus HVTV-1",76.3,PF04586.12 Peptidase_U35
,gene_7,1178,9798,10976,+,YP_008059673.1,putative major capsid protein,"Viruses dsDNA viruses, no RNA stage unclassified dsDNA viruses unclassified archaeal dsDNA viruses Haloviruses Halovirus HCTV-1",196,PF05065.8 Phage_capsid
,gene_8,389,11015,11404,+,-,hypothetical protein,-,-,- -
,gene_9-partial,286,11414,11700,+,-,hypothetical protein,-,-,- -
4740_ETNP_6_85_revised_scaffold27135_1__lengt,,,,,,,,,,
,gene_1-partial,1536,1,1537,-,-,hypothetical protein,-,-,- -
,gene_2,3350,1541,4891,-,YP_007379024.1,putative prohead protease,"Viruses dsDNA viruses, no RNA stage unclassified dsDNA viruses unclassified archaeal dsDNA viruses Haloviruses Halovirus HVTV-1",77.4,PB014984 Pfam-B_14984
,gene_3,929,4891,5820,-,-,hypothetical protein,-,-,- -
,gene_4,269,5830,6099,-,-,hypothetical protein,-,-,- -
,gene_5,323,6108,6431,-,-,hypothetical protein,-,-,- -
,gene_6,1364,6502,7866,-,YP_008059673.1,putative major capsid protein,"Viruses dsDNA viruses, no RNA stage unclassified dsDNA viruses unclassified archaeal dsDNA viruses Haloviruses Halovirus HCTV-1",75.9,- -
4740_ETNP_6_85_revised_C6822015_1__length=345,,,,,,,,,,
,gene_1,152,42,194,+,-,hypothetical protein,-,-,- -
,gene_2,1475,181,1656,+,NP_665920.1,hypothetical protein,"Viruses dsDNA viruses, no RNA stage Caudovirales Myoviridae unclassified Myoviridae Natrialba phage PhiCh1",117,PF03237.10 Terminase_6
,gene_3,149,1795,1944,+,-,hypothetical protein,-,-,- -
,gene_4,1475,1944,3419,+,YP_008059148.1,putative portal protein,"Viruses dsDNA viruses, no RNA stage unclassified dsDNA viruses unclassified archaeal dsDNA viruses Haloviruses Halovirus HCTV-5",89.4,PF04860.7 Phage_portal
,gene_5-partial,95,3362,3457,+,-,hypothetical protein,-,-,- -
4740_ETNP_6_85_revised_scaffold22287_1__lengt,,,,,,,,,,
,gene_1-partial,1978,1,1979,-,YP_004893966.1,putative tRNA nucleotidyl transferase,"Viruses dsDNA viruses, no RNA stage Caudovirales Myoviridae unclassified Myoviridae Salmonella phage PVP-SE1",135,PF01743.15 PolyA_pol
,gene_2,1964,1960,3924,-,YP_008059148.1,putative portal protein,"Viruses dsDNA viruses, no RNA stage unclassified dsDNA viruses unclassified archaeal dsDNA viruses Haloviruses Halovirus HCTV-5",130,PF04860.7 Phage_portal
,gene_3,476,3927,4403,-,-,hypothetical protein,-,-,- -
,gene_4-partial,968,4470,5438,-,NP_861655.1,putative ribonucleotide reductase,"Viruses dsDNA viruses, no RNA stage unclassified dsDNA viruses unclassified archaeal dsDNA viruses Haloviruses Halovirus HF1",170,PF02867.10 Ribonuc_red_lgC
4739_ETNP_6_30_revised_scaffold49132_3__lengt,,,,,,,,,,
,gene_1-partial,239,2,241,+,-,hypothetical protein,-,-,- -
,gene_2,1670,242,1912,+,YP_008058501.1,putative DNA polymerase elongation subunit (family B),"Viruses dsDNA viruses, no RNA stage unclassified dsDNA viruses unclassified archaeal dsDNA viruses Haloviruses Halovirus HRTV-5",116,PF00136.16 DNA_pol_B
,gene_3,134,1909,2043,+,-,hypothetical protein,-,-,- -
,gene_4,209,2040,2249,+,-,hypothetical protein,-,-,- -
,gene_5,209,2249,2458,+,-,hypothetical protein,-,-,- -
,gene_6,170,2464,2634,+,-,hypothetical protein,-,-,- -
,gene_7,284,2740,3024,+,-,hypothetical protein,-,-,- -
,gene_8,881,3021,3902,+,YP_008059129.1,putative DNA polymerase elongation subunit (family B),"Viruses dsDNA viruses, no RNA stage unclassified dsDNA viruses unclassified archaeal dsDNA viruses Haloviruses Halovirus HCTV-5",52.8,PF00136.16 DNA_pol_B
,gene_9,920,3889,4809,+,-,hypothetical protein,-,-,PF12705.2 PDDEXK_1
,gene_10,362,4960,5322,+,-,hypothetical protein,-,-,- -
,gene_11,989,5291,6280,+,-,hypothetical protein,-,-,- -
,gene_12,695,6282,6977,+,-,hypothetical protein,-,-,PF12826.2 HHH_2
,gene_13,1538,6974,8512,+,-,hypothetical protein,-,-,- -
,gene_14,230,8509,8739,+,-,hypothetical protein,-,-,- -
,gene_15,593,8745,9338,+,-,hypothetical protein,-,-,- -
,gene_16,155,9338,9493,+,-,hypothetical protein,-,-,- -
,gene_17,158,9490,9648,+,-,hypothetical protein,-,-,- -
,gene_18,476,9722,10198,-,-,hypothetical protein,-,-,- -
,gene_19-partial,1304,10204,11508,-,YP_007006096.1,hypothetical protein,"Viruses dsDNA viruses, no RNA stage Caudovirales Myoviridae unclassified Myoviridae Cyanophage S-TIM5",58.5,PB017313 Pfam-B_17313
4702_ETNP_2_30_revised_scaffold11466_1__lengt,,,,,,,,,,
,gene_1-partial,165,1,166,-,-,hypothetical protein,-,-,- -
,gene_2,362,218,580,-,-,hypothetical protein,-,-,- -
,gene_3,353,591,944,-,-,hypothetical protein,-,-,- -
,gene_4,320,955,1275,-,-,hypothetical protein,-,-,- -
,gene_5,1334,1307,2641,-,YP_008059673.1,putative major capsid protein,"Viruses dsDNA viruses, no RNA stage unclassified dsDNA viruses unclassified archaeal dsDNA viruses Haloviruses Halovirus HCTV-1",97.8,- -
,gene_6-partial,473,2643,3116,-,-,hypothetical protein,-,-,- -
4740_ETNP_6_85_revised_C6836125_1__length=789,,,,,,,,,,
,gene_1-partial,1544,1,1545,-,YP_008059148.1,putative portal protein,"Viruses dsDNA viruses, no RNA stage unclassified dsDNA viruses unclassified archaeal dsDNA viruses Haloviruses Halovirus HCTV-5",134,PF04860.7 Phage_portal
,gene_2,452,1551,2003,-,-,hypothetical protein,-,-,- -
,gene_3,1877,2046,3923,-,YP_007378927.1,putative ribonucleotide reductase alpha subunit,"Viruses dsDNA viruses, no RNA stage unclassified dsDNA viruses unclassified archaeal dsDNA viruses Haloviruses Halovirus HVTV-1",365,PF02867.10 Ribonuc_red_lgC
,gene_4,1658,3937,5595,-,-,hypothetical protein,-,-,- -
,gene_5,503,5582,6085,-,-,hypothetical protein,-,-,- -
,gene_6,512,6085,6597,-,-,hypothetical protein,-,-,- -
,gene_7,467,6581,7048,-,-,hypothetical protein,-,-,PF02075.12 RuvC
,gene_8,497,7045,7542,-,-,hypothetical protein,-,-,- -
,gene_9-partial,356,7542,7898,-,-,hypothetical protein,-,-,- -
4704_ETNP_2_300_revised_C3830955_1__length=19,,,,,,,,,,
,gene_1-partial,127,1,128,-,-,hypothetical protein,-,-,- -
,gene_2,1319,263,1582,-,YP_008059213.1,putative terminase large subunit,"Viruses dsDNA viruses, no RNA stage unclassified dsDNA viruses unclassified archaeal dsDNA viruses Haloviruses Halovirus HGTV-1",213,PF03237.10 Terminase_6
,gene_3,191,1610,1801,-,-,hypothetical protein,-,-,- -
,gene_4-partial,95,1855,1950,-,-,hypothetical protein,-,-,- -
4703_ETNP_2_60_revised_C4642365_1__length=125,,,,,,,,,,
,gene_1-partial,74,2,76,+,-,hypothetical protein,-,-,- -
,gene_2,881,73,954,+,YP_008059148.1,putative portal protein,"Viruses dsDNA viruses, no RNA stage unclassified dsDNA viruses unclassified archaeal dsDNA viruses Haloviruses Halovirus HCTV-5",106,- -
,gene_3,224,954,1178,+,-,hypothetical protein,-,-,- -
4740_ETNP_6_85_revised_scaffold25983_1__lengt,,,,,,,,,,
,gene_1-partial,817,1,818,-,-,hypothetical protein,-,-,PF04860.7 Phage_portal
,gene_2,662,820,1482,-,-,hypothetical protein,-,-,- -
,gene_3,422,1484,1906,-,-,hypothetical protein,-,-,- -
,gene_4,365,1908,2273,-,-,hypothetical protein,-,-,- -
,gene_5,1235,2279,3514,-,YP_008059213.1,putative terminase large subunit,"Viruses dsDNA viruses, no RNA stage unclassified dsDNA viruses unclassified archaeal dsDNA viruses Haloviruses Halovirus HGTV-1",191,PF03237.10 Terminase_6
,gene_6,206,4232,4438,-,-,hypothetical protein,-,-,- -
,gene_7,386,4557,4943,-,-,hypothetical protein,-,-,- -
,gene_8,239,5043,5282,-,-,hypothetical protein,-,-,- -
4686_ETNP_2_130_revised_C3517628_1__length=27,,,,,,,,,,
,gene_1-partial,485,3,488,+,-,hypothetical protein,-,-,- -
,gene_2,1448,493,1941,+,YP_008059673.1,putative major capsid protein,"Viruses dsDNA viruses, no RNA stage unclassified dsDNA viruses unclassified archaeal dsDNA viruses Haloviruses Halovirus HCTV-1",88.6,- -
,gene_3,347,1951,2298,+,-,hypothetical protein,-,-,- -
,gene_4-partial,379,2373,2752,+,-,hypothetical protein,-,-,- -
4736_ETNP_6_100_revised_scaffold3475_2__lengt,,,,,,,,,,
,gene_1-partial,341,1,342,-,-,hypothetical protein,-,-,- -
,gene_2,422,450,872,-,-,hypothetical protein,-,-,PF00293.23 NUDIX
,gene_3,158,1283,1441,+,-,hypothetical protein,-,-,- -
,gene_4,269,2321,2590,-,-,hypothetical protein,-,-,- -
,gene_5,362,2592,2954,-,-,hypothetical protein,-,-,- -
,gene_6,482,2954,3436,-,-,hypothetical protein,-,-,- -
,gene_7,125,3433,3558,-,-,hypothetical protein,-,-,- -
,gene_8,203,3617,3820,-,-,hypothetical protein,-,-,- -
,gene_9,287,3817,4104,-,-,hypothetical protein,-,-,- -
,gene_10,446,4076,4522,-,-,hypothetical protein,-,-,- -
,gene_11,518,4715,5233,-,-,hypothetical protein,-,-,- -
,gene_12,191,5721,5912,-,-,hypothetical protein,-,-,- -
,gene_13,269,6088,6357,-,-,hypothetical protein,-,-,- -
,gene_14,1541,6368,7909,-,YP_007379024.1,putative prohead protease,"Viruses dsDNA viruses, no RNA stage unclassified dsDNA viruses unclassified archaeal dsDNA viruses Haloviruses Halovirus HVTV-1",75.5,PF04586.12 Peptidase_U35
,gene_15,1052,7925,8977,-,-,hypothetical protein,-,-,- -
,gene_16,263,8990,9253,-,-,hypothetical protein,-,-,- -
4739_ETNP_6_30_revised_scaffold54014_1__lengt,,,,,,,,,,
,gene_1-partial,331,1,332,-,YP_008059673.1,putative major capsid protein,"Viruses dsDNA viruses, no RNA stage unclassified dsDNA viruses unclassified archaeal dsDNA viruses Haloviruses Halovirus HCTV-1",69.7,- -
,gene_2,1331,365,1696,-,YP_007379024.1,putative prohead protease,"Viruses dsDNA viruses, no RNA stage unclassified dsDNA viruses unclassified archaeal dsDNA viruses Haloviruses Halovirus HVTV-1",83.6,PF04586.12 Peptidase_U35
,gene_3,5840,1794,7634,-,-,hypothetical protein,-,-,- -
,gene_4,170,7647,7817,-,-,hypothetical protein,-,-,- -
,gene_5,575,7827,8402,-,-,hypothetical protein,-,-,- -
,gene_6,335,8405,8740,-,-,hypothetical protein,-,-,- -
,gene_7,356,8750,9106,-,-,hypothetical protein,-,-,- -
,gene_8,1760,9150,10910,-,YP_008059148.1,putative portal protein,"Viruses dsDNA viruses, no RNA stage unclassified dsDNA viruses unclassified archaeal dsDNA viruses Haloviruses Halovirus HCTV-5",208,PF04860.7 Phage_portal
,gene_9,1298,10910,12208,-,-,hypothetical protein,-,-,- -
,gene_10,194,12712,12906,-,-,hypothetical protein,-,-,- -
,gene_11,164,12908,13072,-,-,hypothetical protein,-,-,- -
,gene_12,1490,13085,14575,-,YP_009007962.1,putative terminase DNA packaging enzyme,"Viruses dsDNA viruses, no RNA stage Caudovirales Myoviridae Tevenvirinae T4likevirus unclassified T4-like viruses Synechococcus phage S-MbCM100",74.7,PF03237.10 Terminase_6
,gene_13,302,14580,14882,-,-,hypothetical protein,-,-,- -
4737_ETNP_6_1000_revised_C7845775_1__length=9,,,,,,,,,,
,gene_1-partial,494,1,495,+,-,hypothetical protein,-,-,- -
,gene_2,1148,492,1640,+,YP_008059673.1,putative major capsid protein,"Viruses dsDNA viruses, no RNA stage unclassified dsDNA viruses unclassified archaeal dsDNA viruses Haloviruses Halovirus HCTV-1",188,- -
,gene_3,383,1666,2049,+,-,hypothetical protein,-,-,- -
,gene_4,386,2061,2447,+,-,hypothetical protein,-,-,- -
,gene_5,245,2447,2692,+,-,hypothetical protein,-,-,- -
,gene_6,173,2704,2877,+,-,hypothetical protein,-,-,- -
,gene_7,275,2888,3163,+,-,hypothetical protein,-,-,- -
,gene_8,530,3163,3693,+,-,hypothetical protein,-,-,- -
,gene_9,1589,3699,5288,+,YP_008059678.1,hypothetical protein,"Viruses dsDNA viruses, no RNA stage unclassified dsDNA viruses unclassified archaeal dsDNA viruses Haloviruses Halovirus HCTV-1",59.3,- -
,gene_10,284,5281,5565,+,-,hypothetical protein,-,-,- -
,gene_11,437,5555,5992,+,-,hypothetical protein,-,-,- -
,gene_12,2435,6009,8444,+,YP_008060355.1,putative tail tube,"Viruses dsDNA viruses, no RNA stage unclassified dsDNA viruses unclassified archaeal dsDNA viruses Haloviruses Halovirus HHTV-2",52.0,- -
,gene_13,479,8449,8928,+,-,hypothetical protein,-,-,- -
4703_ETNP_2_60_revised_C4661277_1__length=152,,,,,,,,,,
,gene_1-partial,209,2,211,+,-,hypothetical protein,-,-,- -
,gene_2,383,238,621,+,-,hypothetical protein,-,-,- -
,gene_3,335,623,958,+,YP_008059219.1,putative prohead protease,"Viruses dsDNA viruses, no RNA stage unclassified dsDNA viruses unclassified archaeal dsDNA viruses Haloviruses Halovirus HGTV-1",109,- -
,gene_4,404,955,1359,+,-,hypothetical protein,-,-,- -
,gene_5-partial,186,1337,1523,+,-,hypothetical protein,-,-,- -
4736_ETNP_6_100_revised_scaffold67674_1__leng,,,,,,,,,,
,gene_1-partial,241,1,242,-,-,hypothetical protein,-,-,- -
,gene_2,269,252,521,-,-,hypothetical protein,-,-,- -
,gene_3,323,530,853,-,-,hypothetical protein,-,-,- -
,gene_4-partial,533,924,1457,-,YP_008059673.1,putative major capsid protein,"Viruses dsDNA viruses, no RNA stage unclassified dsDNA viruses unclassified archaeal dsDNA viruses Haloviruses Halovirus HCTV-1",77.4,- -
4702_ETNP_2_30_revised_C5336460_1__length=221,,,,,,,,,,
,gene_1,380,39,419,-,-,hypothetical protein,-,-,- -
,gene_2,446,432,878,-,-,hypothetical protein,-,-,- -
,gene_3,1142,916,2058,-,YP_008059673.1,putative major capsid protein,"Viruses dsDNA viruses, no RNA stage unclassified dsDNA viruses unclassified archaeal dsDNA viruses Haloviruses Halovirus HCTV-1",186,- -
,gene_4-partial,119,2090,2209,-,-,hypothetical protein,-,-,- -
4740_ETNP_6_85_revised_C6836421_1__length=827,,,,,,,,,,
,gene_1,2066,56,2122,+,YP_008059148.1,putative portal protein,"Viruses dsDNA viruses, no RNA stage unclassified dsDNA viruses unclassified archaeal dsDNA viruses Haloviruses Halovirus HCTV-5",112,PF04860.7 Phage_portal
,gene_2,740,2175,2915,+,-,hypothetical protein,-,-,- -
,gene_3,905,2945,3850,+,-,hypothetical protein,-,-,- -
,gene_4,185,3875,4060,+,-,hypothetical protein,-,-,- -
,gene_5,221,4053,4274,+,-,hypothetical protein,-,-,- -
,gene_6,383,4331,4714,+,-,hypothetical protein,-,-,- -
,gene_7,416,4715,5131,-,-,hypothetical protein,-,-,- -
,gene_8,194,5206,5400,+,-,hypothetical protein,-,-,- -
,gene_9,308,5425,5733,+,-,hypothetical protein,-,-,- -
,gene_10,194,5767,5961,+,-,hypothetical protein,-,-,- -
,gene_11-partial,2178,6095,8273,+,-,hypothetical protein,-,-,- -
4703_ETNP_2_60_revised_C4685553_1__length=259,,,,,,,,,,
,gene_1-partial,191,1,192,+,-,hypothetical protein,-,-,- -
,gene_2,1205,194,1399,+,YP_008059673.1,putative major capsid protein,"Viruses dsDNA viruses, no RNA stage unclassified dsDNA viruses unclassified archaeal dsDNA viruses Haloviruses Halovirus HCTV-1",143,- -
,gene_3,617,1411,2028,+,-,hypothetical protein,-,-,- -
,gene_4,350,2038,2388,+,-,hypothetical protein,-,-,- -
,gene_5-partial,157,2434,2591,+,-,hypothetical protein,-,-,- -
4739_ETNP_6_30_revised_C4859908_1__length=147,,,,,,,,,,
,gene_1,1109,1,1110,+,YP_008059148.1,putative portal protein,"Viruses dsDNA viruses, no RNA stage unclassified dsDNA viruses unclassified archaeal dsDNA viruses Haloviruses Halovirus HCTV-5",167,PF04860.7 Phage_portal
,gene_2,314,1110,1424,+,-,hypothetical protein,-,-,- -
4739_ETNP_6_30_revised_scaffold53396_1__lengt,,,,,,,,,,
,gene_1-partial,584,3,587,+,YP_008059673.1,putative major capsid protein,"Viruses dsDNA viruses, no RNA stage unclassified dsDNA viruses unclassified archaeal dsDNA viruses Haloviruses Halovirus HCTV-1",71.2,- -
,gene_2,350,598,948,+,-,hypothetical protein,-,-,- -
,gene_3,383,959,1342,+,-,hypothetical protein,-,-,- -
,gene_4,326,1392,1718,+,-,hypothetical protein,-,-,- -
,gene_5,395,1729,2124,+,-,hypothetical protein,-,-,- -
,gene_6,221,2136,2357,+,-,hypothetical protein,-,-,- -
,gene_7,662,2360,3022,+,-,hypothetical protein,-,-,- -
,gene_8-partial,380,3028,3408,+,-,hypothetical protein,-,-,- -
4736_ETNP_6_100_revised_scaffold41345_1__leng,,,,,,,,,,
,gene_1-partial,154,1,155,-,-,hypothetical protein,-,-,- -
,gene_2,176,284,460,-,-,hypothetical protein,-,-,- -
,gene_3,1466,574,2040,-,YP_008059672.1,hypothetical protein,"Viruses dsDNA viruses, no RNA stage unclassified dsDNA viruses unclassified archaeal dsDNA viruses Haloviruses Halovirus HCTV-1",73.9,- -
,gene_4,929,2040,2969,-,-,hypothetical protein,-,-,- -
,gene_5,260,2985,3245,-,-,hypothetical protein,-,-,- -
,gene_6,1358,3350,4708,-,YP_008059673.1,putative major capsid protein,"Viruses dsDNA viruses, no RNA stage unclassified dsDNA viruses unclassified archaeal dsDNA viruses Haloviruses Halovirus HCTV-1",65.9,- -
,gene_7,824,4737,5561,-,-,hypothetical protein,-,-,- -
,gene_8,215,5704,5919,-,-,hypothetical protein,-,-,- -
,gene_9,473,5957,6430,-,-,hypothetical protein,-,-,- -
4702_ETNP_2_30_revised_scaffold36072_1__lengt,,,,,,,,,,
,gene_1-partial,157,1,158,-,-,hypothetical protein,-,-,- -
,gene_2,1130,193,1323,-,YP_008059673.1,putative major capsid protein,"Viruses dsDNA viruses, no RNA stage unclassified dsDNA viruses unclassified archaeal dsDNA viruses Haloviruses Halovirus HCTV-1",198,PF05065.8 Phage_capsid
,gene_3,1400,1329,2729,-,YP_007379024.1,putative prohead protease,"Viruses dsDNA viruses, no RNA stage unclassified dsDNA viruses unclassified archaeal dsDNA viruses Haloviruses Halovirus HVTV-1",77.4,PF04586.12 Peptidase_U35
,gene_4-partial,431,2795,3226,-,-,hypothetical protein,-,-,- -
4686_ETNP_2_130_revised_C3522032_1__length=35,,,,,,,,,,
,gene_1-partial,173,2,175,+,-,hypothetical protein,-,-,- -
,gene_2,641,209,850,+,YP_008059678.1,hypothetical protein,"Viruses dsDNA viruses, no RNA stage unclassified dsDNA viruses unclassified archaeal dsDNA viruses Haloviruses Halovirus HCTV-1",110,- -
,gene_3,740,875,1615,+,-,hypothetical protein,-,-,- -
,gene_4,416,1612,2028,+,-,hypothetical protein,-,-,- -
,gene_5,1007,2063,3070,+,-,hypothetical protein,-,-,- -
,gene_6,413,3102,3515,+,-,hypothetical protein,-,-,- -
,gene_7-partial,176,3401,3577,+,-,hypothetical protein,-,-,- -
4736_ETNP_6_100_revised_scaffold74474_3__leng,,,,,,,,,,
,gene_1-partial,329,2,331,+,NP_861655.1,putative ribonucleotide reductase,"Viruses dsDNA viruses, no RNA stage unclassified dsDNA viruses unclassified archaeal dsDNA viruses Haloviruses Halovirus HF1",60.5,PF02867.10 Ribonuc_red_lgC
,gene_2,233,376,609,+,YP_009015391.1,putative gp80,"Viruses dsDNA viruses, no RNA stage Caudovirales Myoviridae unassigned Myoviridae Bacillus phage G",53.5,PF00462.19 Glutaredoxin
,gene_3,443,625,1068,+,-,hypothetical protein,-,-,- -
,gene_4,1877,1071,2948,+,YP_008059666.1,putative portal protein,"Viruses dsDNA viruses, no RNA stage unclassified dsDNA viruses unclassified archaeal dsDNA viruses Haloviruses Halovirus HCTV-1",143,PF04860.7 Phage_portal
,gene_5,596,2957,3553,+,-,hypothetical protein,-,-,- -
,gene_6-partial,78,3718,3796,+,-,hypothetical protein,-,-,- -
4740_ETNP_6_85_revised_scaffold12750_1__lengt,,,,,,,,,,
,gene_1,1352,68,1420,-,YP_008059665.1,putative terminase large subunit,"Viruses dsDNA viruses, no RNA stage unclassified dsDNA viruses unclassified archaeal dsDNA viruses Haloviruses Halovirus HCTV-1",189,PF04466.8 Terminase_3
,gene_2,692,1410,2102,-,-,hypothetical protein,-,-,- -
4739_ETNP_6_30_revised_scaffold46963_1__lengt,,,,,,,,,,
,gene_1,173,70,243,-,-,hypothetical protein,-,-,- -
,gene_2,242,260,502,-,-,hypothetical protein,-,-,- -
,gene_3,338,505,843,-,-,hypothetical protein,-,-,- -
,gene_4,407,861,1268,-,-,hypothetical protein,-,-,- -
,gene_5-partial,824,1301,2125,-,YP_008059673.1,putative major capsid protein,"Viruses dsDNA viruses, no RNA stage unclassified dsDNA viruses unclassified archaeal dsDNA viruses Haloviruses Halovirus HCTV-1",135,- -
4740_ETNP_6_85_revised_C6834167_1__length=641,,,,,,,,,,
,gene_1-partial,283,1,284,-,-,hypothetical protein,-,-,- -
,gene_2,2036,284,2320,-,YP_008059148.1,putative portal protein,"Viruses dsDNA viruses, no RNA stage unclassified dsDNA viruses unclassified archaeal dsDNA viruses Haloviruses Halovirus HCTV-5",124,PF04860.7 Phage_portal
,gene_3,452,2324,2776,-,-,hypothetical protein,-,-,- -
,gene_4,1919,2817,4736,-,YP_008059588.1,putative ribonucleotide reductase,"Viruses dsDNA viruses, no RNA stage unclassified dsDNA viruses unclassified archaeal dsDNA viruses Haloviruses Halovirus HCTV-1",349,PF02867.10 Ribonuc_red_lgC
,gene_5-partial,1664,4749,6413,-,YP_164067.1,putative large terminase subunit,"Viruses dsDNA viruses, no RNA stage Caudovirales Siphoviridae unclassified Siphoviridae Pseudomonas phage B3",50.4,- -
4703_ETNP_2_60_revised_scaffold16869_1__lengt,,,,,,,,,,
,gene_1-partial,991,1,992,-,YP_008059148.1,putative portal protein,"Viruses dsDNA viruses, no RNA stage unclassified dsDNA viruses unclassified archaeal dsDNA viruses Haloviruses Halovirus HCTV-5",159,- -
,gene_2,1376,992,2368,-,-,hypothetical protein,-,-,- -
,gene_3,416,2510,2926,-,-,hypothetical protein,-,-,- -
,gene_4-partial,107,2928,3035,-,-,hypothetical protein,-,-,- -
4740_ETNP_6_85_revised_C6804669_1__length=234,,,,,,,,,,
,gene_1-partial,341,2,343,+,-,hypothetical protein,-,-,- -
,gene_2,440,347,787,-,-,hypothetical protein,-,-,- -
,gene_3,275,788,1063,-,-,hypothetical protein,-,-,- -
,gene_4-partial,1250,1096,2346,-,YP_008059148.1,putative portal protein,"Viruses dsDNA viruses, no RNA stage unclassified dsDNA viruses unclassified archaeal dsDNA viruses Haloviruses Halovirus HCTV-5",91.3,- -
4703_ETNP_2_60_revised_C4695689_1__length=869,,,,,,,,,,
,gene_1,1646,170,1816,-,YP_008059148.1,putative portal protein,"Viruses dsDNA viruses, no RNA stage unclassified dsDNA viruses unclassified archaeal dsDNA viruses Haloviruses Halovirus HCTV-5",214,PF04860.7 Phage_portal
,gene_2,1460,1819,3279,-,-,hypothetical protein,-,-,- -
,gene_3,1433,3289,4722,-,NP_665920.1,hypothetical protein,"Viruses dsDNA viruses, no RNA stage Caudovirales Myoviridae unclassified Myoviridae Natrialba phage PhiCh1",62.8,PF03237.10 Terminase_6
,gene_4,563,4722,5285,-,-,hypothetical protein,-,-,- -
,gene_5,2669,5290,7959,-,-,hypothetical protein,-,-,- -
,gene_6-partial,731,7961,8692,-,-,hypothetical protein,-,-,- -
4739_ETNP_6_30_revised_scaffold2364_4__length,,,,,,,,,,
,gene_1-partial,938,3,941,+,-,hypothetical protein,-,-,- -
,gene_2,1367,975,2342,+,YP_007379024.1,putative prohead protease,"Viruses dsDNA viruses, no RNA stage unclassified dsDNA viruses unclassified archaeal dsDNA viruses Haloviruses Halovirus HVTV-1",86.3,PF04586.12 Peptidase_U35
,gene_3,1100,2365,3465,+,YP_008059673.1,putative major capsid protein,"Viruses dsDNA viruses, no RNA stage unclassified dsDNA viruses unclassified archaeal dsDNA viruses Haloviruses Halovirus HCTV-1",195,PF05065.8 Phage_capsid
,gene_4,464,3498,3962,+,-,hypothetical protein,-,-,- -
,gene_5,335,3973,4308,+,-,hypothetical protein,-,-,- -
,gene_6,347,4311,4658,+,-,hypothetical protein,-,-,- -
,gene_7,203,4670,4873,+,-,hypothetical protein,-,-,- -
,gene_8,299,4884,5183,+,-,hypothetical protein,-,-,- -
,gene_9,566,5183,5749,+,-,hypothetical protein,-,-,- -
,gene_10-partial,567,5763,6330,+,-,hypothetical protein,-,-,- -
4740_ETNP_6_85_revised_C6831347_1__length=518,,,,,,,,,,
,gene_1-partial,1572,1,1573,-,YP_008059666.1,putative portal protein,"Viruses dsDNA viruses, no RNA stage unclassified dsDNA viruses unclassified archaeal dsDNA viruses Haloviruses Halovirus HCTV-1",128,PF04860.7 Phage_portal
,gene_2,443,1577,2020,-,-,hypothetical protein,-,-,- -
,gene_3,1895,2053,3948,-,YP_007378927.1,putative ribonucleotide reductase alpha subunit,"Viruses dsDNA viruses, no RNA stage unclassified dsDNA viruses unclassified archaeal dsDNA viruses Haloviruses Halovirus HVTV-1",359,PF02867.10 Ribonuc_red_lgC
,gene_4-partial,1223,3961,5184,-,-,hypothetical protein,-,-,- -
4686_ETNP_2_130_revised_C3526578_1__length=62,,,,,,,,,,
,gene_1-partial,191,1,192,-,-,hypothetical protein,-,-,- -
,gene_2,242,198,440,-,-,hypothetical protein,-,-,- -
,gene_3,341,437,778,-,-,hypothetical protein,-,-,- -
,gene_4,1274,781,2055,-,-,hypothetical protein,-,-,- -
,gene_5,221,2065,2286,-,-,hypothetical protein,-,-,- -
,gene_6,395,2292,2687,-,-,hypothetical protein,-,-,- -
,gene_7,431,2684,3115,-,-,hypothetical protein,-,-,- -
,gene_8,227,3141,3368,-,-,hypothetical protein,-,-,- -
,gene_9,1649,3368,5017,-,YP_008059148.1,putative portal protein,"Viruses dsDNA viruses, no RNA stage unclassified dsDNA viruses unclassified archaeal dsDNA viruses Haloviruses Halovirus HCTV-5",207,PF04860.7 Phage_portal
,gene_10-partial,1172,5033,6205,-,-,hypothetical protein,-,-,- -
4739_ETNP_6_30_revised_scaffold29716_1__lengt,,,,,,,,,,
,gene_1,611,193,804,-,-,hypothetical protein,-,-,- -
,gene_2,332,804,1136,-,-,hypothetical protein,-,-,- -
,gene_3,359,1146,1505,-,-,hypothetical protein,-,-,- -
,gene_4,1757,1547,3304,-,YP_007379017.1,hypothetical protein,"Viruses dsDNA viruses, no RNA stage unclassified dsDNA viruses unclassified archaeal dsDNA viruses Haloviruses Halovirus HVTV-1",204,PF04860.7 Phage_portal
,gene_5-partial,1004,3304,4308,-,-,hypothetical protein,-,-,- -
4686_ETNP_2_130_revised_C3510856_1__length=21,,,,,,,,,,
,gene_1-partial,94,1,95,-,-,hypothetical protein,-,-,- -
,gene_2,221,85,306,-,-,hypothetical protein,-,-,- -
,gene_3,644,307,951,-,-,hypothetical protein,-,-,- -
,gene_4-partial,1163,981,2144,-,YP_007379017.1,hypothetical protein,"Viruses dsDNA viruses, no RNA stage unclassified dsDNA viruses unclassified archaeal dsDNA viruses Haloviruses Halovirus HVTV-1",94.4,PF04860.7 Phage_portal
4736_ETNP_6_100_revised_scaffold48752_1__leng,,,,,,,,,,
,gene_1-partial,1346,3,1349,+,-,hypothetical protein,-,-,- -
,gene_2,1664,1430,3094,+,YP_008059148.1,putative portal protein,"Viruses dsDNA viruses, no RNA stage unclassified dsDNA viruses unclassified archaeal dsDNA viruses Haloviruses Halovirus HCTV-5",188,PF04860.7 Phage_portal
,gene_3,386,3084,3470,+,-,hypothetical protein,-,-,- -
,gene_4,371,3475,3846,+,-,hypothetical protein,-,-,- -
,gene_5,389,3843,4232,+,-,hypothetical protein,-,-,- -
,gene_6-partial,5522,4239,9761,+,-,hypothetical protein,-,-,- -
4736_ETNP_6_100_revised_scaffold66845_1__leng,,,,,,,,,,
,gene_1-partial,808,1,809,-,-,hypothetical protein,-,-,- -
,gene_2,125,810,935,-,-,hypothetical protein,-,-,- -
,gene_3,380,998,1378,-,-,hypothetical protein,-,-,- -
,gene_4-partial,1487,1394,2881,-,YP_008060355.1,putative tail tube,"Viruses dsDNA viruses, no RNA stage unclassified dsDNA viruses unclassified archaeal dsDNA viruses Haloviruses Halovirus HHTV-2",73.6,- -
4739_ETNP_6_30_revised_scaffold25016_1__lengt,,,,,,,,,,
,gene_1-partial,128,3,131,+,-,hypothetical protein,-,-,- -
,gene_2,167,168,335,+,-,hypothetical protein,-,-,- -
,gene_3,356,335,691,+,-,hypothetical protein,-,-,- -
,gene_4,707,691,1398,+,YP_008060022.1,hypothetical protein,"Viruses dsDNA viruses, no RNA stage unclassified dsDNA viruses unclassified archaeal dsDNA viruses Haloviruses Halovirus HRTV-7",117,- -
,gene_5,251,1440,1691,+,-,hypothetical protein,-,-,- -
4736_ETNP_6_100_revised_C4223295_1__length=30,,,,,,,,,,
,gene_1,170,2,172,+,-,hypothetical protein,-,-,- -
,gene_2,143,169,312,+,-,hypothetical protein,-,-,- -
,gene_3,236,327,563,+,-,hypothetical protein,-,-,- -
,gene_4,245,560,805,+,-,hypothetical protein,-,-,- -
,gene_5,206,821,1027,+,-,hypothetical protein,-,-,- -
,gene_6,221,1024,1245,+,-,hypothetical protein,-,-,- -
,gene_7,1676,1246,2922,+,YP_008058620.1,putative DNA polymerase elongation subunit (family B),"Viruses dsDNA viruses, no RNA stage unclassified dsDNA viruses unclassified archaeal dsDNA viruses Haloviruses Halovirus HRTV-8",113,PF00136.16 DNA_pol_B
,gene_8-partial,93,2922,3015,+,-,hypothetical protein,-,-,- -
4740_ETNP_6_85_revised_C6800753_1__length=220,,,,,,,,,,
,gene_1-partial,573,1,574,-,YP_008059682.1,hypothetical protein,"Viruses dsDNA viruses, no RNA stage unclassified dsDNA viruses unclassified archaeal dsDNA viruses Haloviruses Halovirus HCTV-1",66.2,- -
,gene_2,452,607,1059,-,-,hypothetical protein,-,-,- -
,gene_3,446,1056,1502,-,-,hypothetical protein,-,-,- -
,gene_4,635,1505,2140,-,YP_008059678.1,hypothetical protein,"Viruses dsDNA viruses, no RNA stage unclassified dsDNA viruses unclassified archaeal dsDNA viruses Haloviruses Halovirus HCTV-1",80.1,- -
4736_ETNP_6_100_revised_scaffold84763_2__leng,,,,,,,,,,
,gene_1,323,2,325,+,-,hypothetical protein,-,-,- -
,gene_2,272,380,652,+,-,hypothetical protein,-,-,- -
,gene_3,926,656,1582,+,-,hypothetical protein,-,-,- -
,gene_4,1523,1598,3121,+,YP_008059672.1,hypothetical protein,"Viruses dsDNA viruses, no RNA stage unclassified dsDNA viruses unclassified archaeal dsDNA viruses Haloviruses Halovirus HCTV-1",72.0,PF04586.12 Peptidase_U35
,gene_5,260,3144,3404,+,-,hypothetical protein,-,-,- -
,gene_6,152,3410,3562,+,-,hypothetical protein,-,-,- -
,gene_7,446,3736,4182,-,-,hypothetical protein,-,-,- -
,gene_8-partial,173,4190,4363,-,-,hypothetical protein,-,-,- -
4703_ETNP_2_60_revised_scaffold12532_1__lengt,,,,,,,,,,
,gene_1-partial,1941,1,1942,-,-,hypothetical protein,-,-,- -
,gene_2,641,1955,2596,-,-,hypothetical protein,-,-,- -
,gene_3,332,2596,2928,-,-,hypothetical protein,-,-,- -
,gene_4,380,2934,3314,-,-,hypothetical protein,-,-,- -
,gene_5,1739,3332,5071,-,YP_007379017.1,hypothetical protein,"Viruses dsDNA viruses, no RNA stage unclassified dsDNA viruses unclassified archaeal dsDNA viruses Haloviruses Halovirus HVTV-1",207,PF04860.7 Phage_portal
,gene_6-partial,581,5071,5652,-,-,hypothetical protein,-,-,- -
4703_ETNP_2_60_revised_scaffold29345_1__lengt,,,,,,,,,,
,gene_1-partial,3647,1,3648,+,-,hypothetical protein,-,-,- -
,gene_2,1322,3741,5063,+,YP_007379024.1,putative prohead protease,"Viruses dsDNA viruses, no RNA stage unclassified dsDNA viruses unclassified archaeal dsDNA viruses Haloviruses Halovirus HVTV-1",86.3,PF04586.12 Peptidase_U35
,gene_3,1130,5087,6217,+,YP_008059673.1,putative major capsid protein,"Viruses dsDNA viruses, no RNA stage unclassified dsDNA viruses unclassified archaeal dsDNA viruses Haloviruses Halovirus HCTV-1",196,PF05065.8 Phage_capsid
,gene_4,443,6253,6696,+,-,hypothetical protein,-,-,- -
,gene_5,296,6836,7132,+,-,hypothetical protein,-,-,- -
,gene_6,224,7186,7410,+,-,hypothetical protein,-,-,- -
,gene_7,218,7428,7646,+,-,hypothetical protein,-,-,- -
,gene_8-partial,292,7718,8010,+,-,hypothetical protein,-,-,- -
4739_ETNP_6_30_revised_scaffold15425_5__lengt,,,,,,,,,,
,gene_1-partial,1121,3,1124,+,-,hypothetical protein,-,-,PF04586.12 Peptidase_U35
,gene_2,1130,1143,2273,+,YP_008059673.1,putative major capsid protein,"Viruses dsDNA viruses, no RNA stage unclassified dsDNA viruses unclassified archaeal dsDNA viruses Haloviruses Halovirus HCTV-1",202,PF05065.8 Phage_capsid
,gene_3,395,2285,2680,+,-,hypothetical protein,-,-,- -
,gene_4,437,2692,3129,+,-,hypothetical protein,-,-,- -
,gene_5,227,3190,3417,+,-,hypothetical protein,-,-,- -
,gene_6,167,3432,3599,+,-,hypothetical protein,-,-,- -
,gene_7,299,3619,3918,+,-,hypothetical protein,-,-,- -
,gene_8,1571,3918,5489,+,YP_008059678.1,hypothetical protein,"Viruses dsDNA viruses, no RNA stage unclassified dsDNA viruses unclassified archaeal dsDNA viruses Haloviruses Halovirus HCTV-1",66.6,- -
,gene_9,383,5482,5865,+,-,hypothetical protein,-,-,- -
,gene_10,449,5837,6286,+,-,hypothetical protein,-,-,- -
,gene_11-partial,1713,6301,8014,+,-,hypothetical protein,-,-,- -
4703_ETNP_2_60_revised_C4695973_1__length=107,,,,,,,,,,
,gene_1-partial,995,3,998,+,-,hypothetical protein,-,-,- -
,gene_2,2768,991,3759,+,-,hypothetical protein,-,-,- -
,gene_3,563,3760,4323,+,-,hypothetical protein,-,-,PF13508.1 Acetyltransf_7
,gene_4,263,4325,4588,+,-,hypothetical protein,-,-,- -
,gene_5,1433,4594,6027,+,YP_008059213.1,putative terminase large subunit,"Viruses dsDNA viruses, no RNA stage unclassified dsDNA viruses unclassified archaeal dsDNA viruses Haloviruses Halovirus HGTV-1",83.2,PF03237.10 Terminase_6
,gene_6,1370,6039,7409,+,-,hypothetical protein,-,-,- -
,gene_7,1532,7578,9110,+,YP_008059148.1,putative portal protein,"Viruses dsDNA viruses, no RNA stage unclassified dsDNA viruses unclassified archaeal dsDNA viruses Haloviruses Halovirus HCTV-5",195,PF04860.7 Phage_portal
,gene_8,212,9154,9366,+,-,hypothetical protein,-,-,- -
,gene_9-partial,1341,9369,10710,+,-,hypothetical protein,-,-,- -
4702_ETNP_2_30_revised_C5335182_1__length=211,,,,,,,,,,
,gene_1-partial,208,1,209,-,-,hypothetical protein,-,-,- -
,gene_2,464,221,685,-,-,hypothetical protein,-,-,- -
,gene_3,1127,722,1849,-,YP_008059673.1,putative major capsid protein,"Viruses dsDNA viruses, no RNA stage unclassified dsDNA viruses unclassified archaeal dsDNA viruses Haloviruses Halovirus HCTV-1",177,- -
,gene_4-partial,245,1865,2110,-,-,hypothetical protein,-,-,- -
4740_ETNP_6_85_revised_C6833871_1__length=624,,,,,,,,,,
,gene_1-partial,2192,1,2193,+,YP_008059129.1,putative DNA polymerase elongation subunit (family B),"Viruses dsDNA viruses, no RNA stage unclassified dsDNA viruses unclassified archaeal dsDNA viruses Haloviruses Halovirus HCTV-5",144,PF00136.16 DNA_pol_B
,gene_2,182,2193,2375,+,-,hypothetical protein,-,-,- -
,gene_3,881,2378,3259,+,-,hypothetical protein,-,-,PF12705.2 PDDEXK_1
,gene_4,308,3252,3560,+,-,hypothetical protein,-,-,- -
,gene_5,884,3763,4647,+,YP_007379005.1,hypothetical protein,"Viruses dsDNA viruses, no RNA stage unclassified dsDNA viruses unclassified archaeal dsDNA viruses Haloviruses Halovirus HVTV-1",50.8,- -
,gene_6,581,4745,5326,+,-,hypothetical protein,-,-,PB000075 Pfam-B_75
,gene_7,413,5370,5783,+,-,hypothetical protein,-,-,- -
,gene_8-partial,457,5788,6245,+,-,hypothetical protein,-,-,- -
4736_ETNP_6_100_revised_C4233527_1__length=55,,,,,,,,,,
,gene_1-partial,2045,1,2046,-,YP_004893966.1,putative tRNA nucleotidyl transferase,"Viruses dsDNA viruses, no RNA stage Caudovirales Myoviridae unclassified Myoviridae Salmonella phage PVP-SE1",135,PF01743.15 PolyA_pol
,gene_2,1964,2027,3991,-,YP_008059148.1,putative portal protein,"Viruses dsDNA viruses, no RNA stage unclassified dsDNA viruses unclassified archaeal dsDNA viruses Haloviruses Halovirus HCTV-5",130,PF04860.7 Phage_portal
,gene_3,476,3994,4470,-,-,hypothetical protein,-,-,- -
,gene_4-partial,968,4537,5505,-,NP_861655.1,putative ribonucleotide reductase,"Viruses dsDNA viruses, no RNA stage unclassified dsDNA viruses unclassified archaeal dsDNA viruses Haloviruses Halovirus HF1",170,PF02867.10 Ribonuc_red_lgC
4686_ETNP_2_130_revised_scaffold9775_1__lengt,,,,,,,,,,
,gene_1-partial,245,1,246,+,-,hypothetical protein,-,-,- -
,gene_2,911,246,1157,+,YP_007379001.1,putative replication factor C small subunit,"Viruses dsDNA viruses, no RNA stage unclassified dsDNA viruses unclassified archaeal dsDNA viruses Haloviruses Halovirus HVTV-1",135,PF00004.24 AAA
,gene_3,263,1162,1425,+,-,hypothetical protein,-,-,- -
,gene_4,1223,1454,2677,+,-,hypothetical protein,-,-,- -
,gene_5,872,2789,3661,+,-,hypothetical protein,-,-,- -
,gene_6,776,3776,4552,+,-,hypothetical protein,-,-,- -
,gene_7-partial,937,4554,5491,+,YP_008058501.1,putative DNA polymerase elongation subunit (family B),"Viruses dsDNA viruses, no RNA stage unclassified dsDNA viruses unclassified archaeal dsDNA viruses Haloviruses Halovirus HRTV-5",74.7,PF03104.14 DNA_pol_B_exo1
4739_ETNP_6_30_revised_scaffold4280_1__length,,,,,,,,,,
,gene_1-partial,185,3,188,+,-,hypothetical protein,-,-,- -
,gene_2,1661,193,1854,+,YP_007379024.1,putative prohead protease,"Viruses dsDNA viruses, no RNA stage unclassified dsDNA viruses unclassified archaeal dsDNA viruses Haloviruses Halovirus HVTV-1",76.3,- -
,gene_3,332,2045,2377,+,-,hypothetical protein,-,-,- -
,gene_4,140,2470,2610,+,-,hypothetical protein,-,-,- -
,gene_5,152,2622,2774,+,-,hypothetical protein,-,-,- -
,gene_6,239,2938,3177,+,-,hypothetical protein,-,-,- -
4739_ETNP_6_30_revised_C4893096_1__length=979,,,,,,,,,,
,gene_1-partial,1661,3,1664,+,YP_008059148.1,putative portal protein,"Viruses dsDNA viruses, no RNA stage unclassified dsDNA viruses unclassified archaeal dsDNA viruses Haloviruses Halovirus HCTV-5",191,PF04860.7 Phage_portal
,gene_2,374,1711,2085,+,-,hypothetical protein,-,-,- -
,gene_3,407,2266,2673,+,-,hypothetical protein,-,-,- -
,gene_4,347,2675,3022,+,-,hypothetical protein,-,-,- -
,gene_5,1094,3027,4121,+,-,hypothetical protein,-,-,- -
,gene_6,3500,4136,7636,+,-,hypothetical protein,-,-,- -
,gene_7,1313,7664,8977,+,YP_008059159.1,hypothetical protein,"Viruses dsDNA viruses, no RNA stage unclassified dsDNA viruses unclassified archaeal dsDNA viruses Haloviruses Halovirus HCTV-5",89.7,PF04586.12 Peptidase_U35
,gene_8-partial,801,8996,9797,+,YP_008059673.1,putative major capsid protein,"Viruses dsDNA viruses, no RNA stage unclassified dsDNA viruses unclassified archaeal dsDNA viruses Haloviruses Halovirus HCTV-1",110,- -
4739_ETNP_6_30_revised_C4892820_1__length=802,,,,,,,,,,
,gene_1,326,55,381,-,-,hypothetical protein,-,-,- -
,gene_2,332,378,710,-,-,hypothetical protein,-,-,- -
,gene_3,383,717,1100,-,-,hypothetical protein,-,-,- -
,gene_4,1346,1097,2443,-,-,hypothetical protein,-,-,- -
,gene_5,212,2446,2658,-,-,hypothetical protein,-,-,- -
,gene_6,1640,2702,4342,-,YP_008059148.1,putative portal protein,"Viruses dsDNA viruses, no RNA stage unclassified dsDNA viruses unclassified archaeal dsDNA viruses Haloviruses Halovirus HCTV-5",194,PF04860.7 Phage_portal
,gene_7,1370,4398,5768,-,-,hypothetical protein,-,-,- -
,gene_8,1433,5780,7213,-,YP_008059213.1,putative terminase large subunit,"Viruses dsDNA viruses, no RNA stage unclassified dsDNA viruses unclassified archaeal dsDNA viruses Haloviruses Halovirus HGTV-1",83.6,PF03237.10 Terminase_6
,gene_9,263,7219,7482,-,-,hypothetical protein,-,-,- -
,gene_10,395,7479,7874,-,YP_004323006.1,hypothetical protein,"Viruses dsDNA viruses, no RNA stage Caudovirales Myoviridae unclassified Myoviridae Synechococcus phage S-SM1",84.3,- -
,gene_11-partial,152,7874,8026,-,-,hypothetical protein,-,-,- -
4703_ETNP_2_60_revised_C4693985_1__length=506,,,,,,,,,,
,gene_1-partial,959,1,960,+,-,hypothetical protein,-,-,PF03237.10 Terminase_6
,gene_2,752,941,1693,+,-,hypothetical protein,-,-,- -
,gene_3,1196,1809,3005,+,-,hypothetical protein,-,-,- -
,gene_4,1733,3005,4738,+,YP_007379017.1,hypothetical protein,"Viruses dsDNA viruses, no RNA stage unclassified dsDNA viruses unclassified archaeal dsDNA viruses Haloviruses Halovirus HVTV-1",199,PF04860.7 Phage_portal
,gene_5-partial,300,4769,5069,+,-,hypothetical protein,-,-,- -
4703_ETNP_2_60_revised_scaffold29946_1__lengt,,,,,,,,,,
,gene_1-partial,593,2,595,+,-,hypothetical protein,-,-,- -
,gene_2,1400,600,2000,+,NP_665920.1,hypothetical protein,"Viruses dsDNA viruses, no RNA stage Caudovirales Myoviridae unclassified Myoviridae Natrialba phage PhiCh1",81.6,PF03237.10 Terminase_6
,gene_3,197,1997,2194,+,-,hypothetical protein,-,-,- -
,gene_4,677,2352,3029,+,YP_007673166.1,hypothetical protein,"Viruses dsDNA viruses, no RNA stage Caudovirales Podoviridae unclassified Podoviridae Synechococcus phage S-RIP2",54.3,- -
,gene_5,1391,3144,4535,+,-,hypothetical protein,-,-,- -
,gene_6-partial,1447,4535,5982,+,YP_007379017.1,hypothetical protein,"Viruses dsDNA viruses, no RNA stage unclassified dsDNA viruses unclassified archaeal dsDNA viruses Haloviruses Halovirus HVTV-1",213,PF04860.7 Phage_portal
4686_ETNP_2_130_revised_C3512260_1__length=22,,,,,,,,,,
,gene_1-partial,75,1,76,-,-,hypothetical protein,-,-,- -
,gene_2,614,79,693,-,-,hypothetical protein,-,-,- -
,gene_3,446,693,1139,-,-,hypothetical protein,-,-,- -
,gene_4,365,1129,1494,-,-,hypothetical protein,-,-,- -
,gene_5-partial,728,1504,2232,-,YP_008059213.1,putative terminase large subunit,"Viruses dsDNA viruses, no RNA stage unclassified dsDNA viruses unclassified archaeal dsDNA viruses Haloviruses Halovirus HGTV-1",78.6,PF03237.10 Terminase_6
4740_ETNP_6_85_revised_C6827461_1__length=421,,,,,,,,,,
,gene_1-partial,1148,1,1149,+,YP_008059148.1,putative portal protein,"Viruses dsDNA viruses, no RNA stage unclassified dsDNA viruses unclassified archaeal dsDNA viruses Haloviruses Halovirus HCTV-5",94.4,- -
,gene_2,278,1130,1408,+,-,hypothetical protein,-,-,- -
,gene_3,446,1398,1844,+,-,hypothetical protein,-,-,- -
,gene_4,443,1846,2289,-,-,hypothetical protein,-,-,- -
,gene_5,224,2337,2561,+,-,hypothetical protein,-,-,- -
,gene_6,251,2599,2850,+,-,hypothetical protein,-,-,- -
,gene_7,254,2883,3137,+,-,hypothetical protein,-,-,- -
,gene_8-partial,1001,3209,4210,+,-,hypothetical protein,-,-,- -
4740_ETNP_6_85_revised_C6829909_1__length=476,,,,,,,,,,
,gene_1-partial,730,1,731,-,-,hypothetical protein,-,-,- -
,gene_2,410,746,1156,-,-,hypothetical protein,-,-,- -
,gene_3,383,1153,1536,-,-,hypothetical protein,-,-,- -
,gene_4,362,1546,1908,-,-,hypothetical protein,-,-,- -
,gene_5,1922,1941,3863,-,YP_008059148.1,putative portal protein,"Viruses dsDNA viruses, no RNA stage unclassified dsDNA viruses unclassified archaeal dsDNA viruses Haloviruses Halovirus HCTV-5",202,PF04860.7 Phage_portal
,gene_6,395,3856,4251,-,-,hypothetical protein,-,-,- -
,gene_7,515,4248,4763,-,-,hypothetical protein,-,-,- -
4740_ETNP_6_85_revised_C6795072_1__length=203,,,,,,,,,,
,gene_1,119,31,150,+,-,hypothetical protein,-,-,- -
,gene_2,329,143,472,+,-,hypothetical protein,-,-,- -
,gene_3-partial,1474,564,2038,+,YP_008059148.1,putative portal protein,"Viruses dsDNA viruses, no RNA stage unclassified dsDNA viruses unclassified archaeal dsDNA viruses Haloviruses Halovirus HCTV-5",172,PF04860.7 Phage_portal
4736_ETNP_6_100_revised_scaffold32537_1__leng,,,,,,,,,,
,gene_1,311,183,494,-,-,hypothetical protein,-,-,- -
,gene_2,401,789,1190,+,-,hypothetical protein,-,-,- -
,gene_3,212,1153,1365,+,-,hypothetical protein,-,-,- -
,gene_4,206,1464,1670,+,-,hypothetical protein,-,-,- -
,gene_5,566,1609,2175,+,-,hypothetical protein,-,-,- -
,gene_6,278,2144,2422,+,-,hypothetical protein,-,-,- -
,gene_7,1397,2397,3794,+,YP_008059213.1,putative terminase large subunit,"Viruses dsDNA viruses, no RNA stage unclassified dsDNA viruses unclassified archaeal dsDNA viruses Haloviruses Halovirus HGTV-1",166,PF03237.10 Terminase_6
,gene_8,1262,3851,5113,+,NP_542601.1,hypothetical protein,"Viruses dsDNA viruses, no RNA stage unclassified dsDNA viruses unclassified archaeal dsDNA viruses Haloviruses Halorubrum phage HF2",68.2,PF04860.7 Phage_portal
,gene_9,272,5113,5385,+,-,hypothetical protein,-,-,- -
,gene_10,605,5387,5992,+,YP_008059219.1,putative prohead protease,"Viruses dsDNA viruses, no RNA stage unclassified dsDNA viruses unclassified archaeal dsDNA viruses Haloviruses Halovirus HGTV-1",69.3,PF04586.12 Peptidase_U35
,gene_11,374,5995,6369,+,-,hypothetical protein,-,-,- -
,gene_12,416,6384,6800,+,-,hypothetical protein,-,-,PF09956.4 DUF2190
,gene_13,839,6802,7641,+,YP_008059221.1,putative major capsid protein,"Viruses dsDNA viruses, no RNA stage unclassified dsDNA viruses unclassified archaeal dsDNA viruses Haloviruses Halovirus HGTV-1",65.1,PF05065.8 Phage_capsid
,gene_14,146,7651,7797,+,-,hypothetical protein,-,-,- -
,gene_15,173,7845,8018,+,-,hypothetical protein,-,-,- -
,gene_16-partial,337,8089,8426,+,-,hypothetical protein,-,-,- -
4686_ETNP_2_130_revised_scaffold29162_1__leng,,,,,,,,,,
,gene_1,452,42,494,+,-,hypothetical protein,-,-,- -
,gene_2,2000,499,2499,+,YP_008059666.1,putative portal protein,"Viruses dsDNA viruses, no RNA stage unclassified dsDNA viruses unclassified archaeal dsDNA viruses Haloviruses Halovirus HCTV-1",140,PF04860.7 Phage_portal
,gene_3,665,2510,3175,+,-,hypothetical protein,-,-,- -
,gene_4-partial,286,3346,3632,+,-,hypothetical protein,-,-,- -
4702_ETNP_2_30_revised_C5337988_1__length=234,,,,,,,,,,
,gene_1-partial,1478,1,1479,+,YP_008059148.1,putative portal protein,"Viruses dsDNA viruses, no RNA stage unclassified dsDNA viruses unclassified archaeal dsDNA viruses Haloviruses Halovirus HCTV-5",200,PF04860.7 Phage_portal
,gene_2,341,1522,1863,+,-,hypothetical protein,-,-,- -
,gene_3,344,1867,2211,+,-,hypothetical protein,-,-,- -
,gene_4-partial,132,2208,2340,+,-,hypothetical protein,-,-,- -
4739_ETNP_6_30_revised_scaffold54455_1__lengt,,,,,,,,,,
,gene_1-partial,1085,1,1086,+,-,hypothetical protein,-,-,- -
,gene_2,1664,1086,2750,+,YP_007379017.1,hypothetical protein,"Viruses dsDNA viruses, no RNA stage unclassified dsDNA viruses unclassified archaeal dsDNA viruses Haloviruses Halovirus HVTV-1",205,PF04860.7 Phage_portal
,gene_3,359,2793,3152,+,-,hypothetical protein,-,-,- -
,gene_4,344,3149,3493,+,-,hypothetical protein,-,-,- -
,gene_5,398,3495,3893,+,-,hypothetical protein,-,-,- -
,gene_6-partial,1389,4053,5442,+,-,hypothetical protein,-,-,- -
4736_ETNP_6_100_revised_scaffold83786_1__leng,,,,,,,,,,
,gene_1-partial,1132,1,1133,-,YP_008058501.1,putative DNA polymerase elongation subunit (family B),"Viruses dsDNA viruses, no RNA stage unclassified dsDNA viruses unclassified archaeal dsDNA viruses Haloviruses Halovirus HRTV-5",85.5,PF03104.14 DNA_pol_B_exo1
,gene_2,401,1138,1539,-,-,hypothetical protein,-,-,- -
,gene_3,902,1544,2446,-,-,hypothetical protein,-,-,- -
,gene_4,1019,2457,3476,-,-,hypothetical protein,-,-,- -
,gene_5-partial,929,3476,4405,-,-,hypothetical protein,-,-,- -
4739_ETNP_6_30_revised_C4882598_1__length=247,,,,,,,,,,
,gene_1-partial,528,1,529,-,-,hypothetical protein,-,-,- -
,gene_2,449,529,978,-,-,hypothetical protein,-,-,- -
,gene_3,440,990,1430,-,-,hypothetical protein,-,-,- -
,gene_4-partial,1004,1470,2474,-,YP_008059673.1,putative major capsid protein,"Viruses dsDNA viruses, no RNA stage unclassified dsDNA viruses unclassified archaeal dsDNA viruses Haloviruses Halovirus HCTV-1",177,- -
4740_ETNP_6_85_revised_C6824779_1__length=379,,,,,,,,,,
,gene_1-partial,99,1,100,-,-,hypothetical protein,-,-,- -
,gene_2,1442,90,1532,-,YP_008058518.1,hypothetical protein,"Viruses dsDNA viruses, no RNA stage unclassified dsDNA viruses unclassified archaeal dsDNA viruses Haloviruses Halovirus HRTV-5",83.2,- -
,gene_3,623,1529,2152,-,-,hypothetical protein,-,-,- -
,gene_4,200,2217,2417,-,-,hypothetical protein,-,-,- -
,gene_5,263,2460,2723,-,-,hypothetical protein,-,-,- -
,gene_6,296,2720,3016,-,-,hypothetical protein,-,-,- -
,gene_7,293,3009,3302,-,-,hypothetical protein,-,-,- -
,gene_8-partial,290,3503,3793,-,-,hypothetical protein,-,-,- -
4739_ETNP_6_30_revised_scaffold54337_1__lengt,,,,,,,,,,
,gene_1-partial,326,1,327,+,-,hypothetical protein,-,-,- -
,gene_2,2498,324,2822,+,NP_039006.1,putative DNA ligase,"Viruses dsDNA viruses, no RNA stage Poxviridae Chordopoxvirinae Avipoxvirus Fowlpox virus",72.4,PF01068.16 DNA_ligase_A_M
,gene_3,1205,2860,4065,+,YP_008059672.1,hypothetical protein,"Viruses dsDNA viruses, no RNA stage unclassified dsDNA viruses unclassified archaeal dsDNA viruses Haloviruses Halovirus HCTV-1",80.9,PF04586.12 Peptidase_U35
,gene_4,1343,4077,5420,+,YP_008059673.1,putative major capsid protein,"Viruses dsDNA viruses, no RNA stage unclassified dsDNA viruses unclassified archaeal dsDNA viruses Haloviruses Halovirus HCTV-1",82.4,- -
,gene_5,581,5431,6012,+,-,hypothetical protein,-,-,- -
,gene_6,374,6023,6397,+,-,hypothetical protein,-,-,- -
,gene_7,281,6449,6730,+,-,hypothetical protein,-,-,- -
,gene_8,392,6742,7134,+,-,hypothetical protein,-,-,- -
,gene_9,209,7151,7360,+,-,hypothetical protein,-,-,- -
,gene_10-partial,303,7376,7679,+,-,hypothetical protein,-,-,- -
4739_ETNP_6_30_revised_scaffold13063_2__lengt,,,,,,,,,,
,gene_1-partial,317,3,320,+,-,hypothetical protein,-,-,- -
,gene_2,218,317,535,+,-,hypothetical protein,-,-,- -
,gene_3,239,516,755,+,-,hypothetical protein,-,-,- -
,gene_4,914,758,1672,+,YP_007379001.1,putative replication factor C small subunit,"Viruses dsDNA viruses, no RNA stage unclassified dsDNA viruses unclassified archaeal dsDNA viruses Haloviruses Halovirus HVTV-1",164,PF00004.24 AAA
,gene_5,1211,1687,2898,+,-,hypothetical protein,-,-,- -
,gene_6,224,3036,3260,+,-,hypothetical protein,-,-,- -
,gene_7,227,3260,3487,+,-,hypothetical protein,-,-,- -
,gene_8,791,3493,4284,+,-,hypothetical protein,-,-,- -
,gene_9,788,4281,5069,+,-,hypothetical protein,-,-,- -
,gene_10,1772,5079,6851,+,YP_004323309.1,putative DNA polymerase,"Viruses dsDNA viruses, no RNA stage Caudovirales Myoviridae unclassified Myoviridae Prochlorococcus phage P-RSM4",92.8,PF00136.16 DNA_pol_B
,gene_11,125,6848,6973,+,-,hypothetical protein,-,-,- -
,gene_12,896,6970,7866,+,YP_007378996.1,putative DNA polymerase,"Viruses dsDNA viruses, no RNA stage unclassified dsDNA viruses unclassified archaeal dsDNA viruses Haloviruses Halovirus HVTV-1",55.1,PF00136.16 DNA_pol_B
4704_ETNP_2_300_revised_C3842511_1__length=29,,,,,,,,,,
,gene_1-partial,206,1,207,-,-,hypothetical protein,-,-,- -
,gene_2,221,197,418,-,-,hypothetical protein,-,-,- -
,gene_3,644,419,1063,-,-,hypothetical protein,-,-,- -
,gene_4,1451,1093,2544,-,YP_007379017.1,hypothetical protein,"Viruses dsDNA viruses, no RNA stage unclassified dsDNA viruses unclassified archaeal dsDNA viruses Haloviruses Halovirus HVTV-1",95.9,PF04860.7 Phage_portal
,gene_5,377,2531,2908,-,-,hypothetical protein,-,-,- -
4703_ETNP_2_60_revised_C4692747_1__length=423,,,,,,,,,,
,gene_1-partial,509,3,512,+,-,hypothetical protein,-,-,PF06056.7 Terminase_5
,gene_2,1616,512,2128,+,-,hypothetical protein,-,-,- -
,gene_3,1862,2142,4004,+,YP_007378927.1,putative ribonucleotide reductase alpha subunit,"Viruses dsDNA viruses, no RNA stage unclassified dsDNA viruses unclassified archaeal dsDNA viruses Haloviruses Halovirus HVTV-1",345,PF02867.10 Ribonuc_red_lgC
,gene_4-partial,172,4060,4232,+,-,hypothetical protein,-,-,- -
4703_ETNP_2_60_revised_scaffold30419_1__lengt,,,,,,,,,,
,gene_1,386,3,389,-,-,hypothetical protein,-,-,- -
,gene_2,362,467,829,-,-,hypothetical protein,-,-,- -
,gene_3,1415,840,2255,-,YP_008059673.1,putative major capsid protein,"Viruses dsDNA viruses, no RNA stage unclassified dsDNA viruses unclassified archaeal dsDNA viruses Haloviruses Halovirus HCTV-1",100,- -
,gene_4,1199,2258,3457,-,YP_008059672.1,hypothetical protein,"Viruses dsDNA viruses, no RNA stage unclassified dsDNA viruses unclassified archaeal dsDNA viruses Haloviruses Halovirus HCTV-1",82.8,PF04586.12 Peptidase_U35
,gene_5-partial,737,3504,4241,-,-,hypothetical protein,-,-,- -
4702_ETNP_2_30_revised_scaffold20184_2__lengt,,,,,,,,,,
,gene_1,1403,84,1487,+,YP_007379024.1,putative prohead protease,"Viruses dsDNA viruses, no RNA stage unclassified dsDNA viruses unclassified archaeal dsDNA viruses Haloviruses Halovirus HVTV-1",81.3,PF04586.12 Peptidase_U35
,gene_2,1157,1487,2644,+,YP_008059673.1,putative major capsid protein,"Viruses dsDNA viruses, no RNA stage unclassified dsDNA viruses unclassified archaeal dsDNA viruses Haloviruses Halovirus HCTV-1",200,- -
,gene_3,461,2679,3140,+,-,hypothetical protein,-,-,- -
,gene_4,362,3151,3513,+,-,hypothetical protein,-,-,- -
,gene_5,251,3519,3770,+,-,hypothetical protein,-,-,- -
,gene_6,173,3782,3955,+,-,hypothetical protein,-,-,- -
,gene_7,266,3967,4233,+,-,hypothetical protein,-,-,- -
,gene_8-partial,262,4233,4495,+,-,hypothetical protein,-,-,- -
4739_ETNP_6_30_revised_C4878652_1__length=215,,,,,,,,,,
,gene_1-partial,199,1,200,-,-,hypothetical protein,-,-,- -
,gene_2,347,269,616,-,-,hypothetical protein,-,-,- -
,gene_3,380,609,989,-,-,hypothetical protein,-,-,PF02037.22 SAP
,gene_4-partial,1127,1030,2157,-,YP_008060355.1,putative tail tube,"Viruses dsDNA viruses, no RNA stage unclassified dsDNA viruses unclassified archaeal dsDNA viruses Haloviruses Halovirus HHTV-2",75.9,- -
4740_ETNP_6_85_revised_C6835945_1__length=772,,,,,,,,,,
,gene_1,392,33,425,+,-,hypothetical protein,-,-,- -
,gene_2,281,484,765,+,-,hypothetical protein,-,-,- -
,gene_3,641,799,1440,+,YP_008059678.1,hypothetical protein,"Viruses dsDNA viruses, no RNA stage unclassified dsDNA viruses unclassified archaeal dsDNA viruses Haloviruses Halovirus HCTV-1",110,- -
,gene_4,740,1465,2205,+,-,hypothetical protein,-,-,- -
,gene_5,416,2202,2618,+,-,hypothetical protein,-,-,- -
,gene_6,1007,2653,3660,+,-,hypothetical protein,-,-,- -
,gene_7,413,3692,4105,+,-,hypothetical protein,-,-,- -
,gene_8,221,3991,4212,+,-,hypothetical protein,-,-,- -
,gene_9,2519,4234,6753,+,-,hypothetical protein,-,-,- -
,gene_10,551,6755,7306,+,-,hypothetical protein,-,-,- -
,gene_11-partial,420,7309,7729,+,-,hypothetical protein,-,-,- -
4740_ETNP_6_85_revised_scaffold26814_1__lengt,,,,,,,,,,
,gene_1-partial,743,2,745,+,-,hypothetical protein,-,-,- -
,gene_2,764,908,1672,+,-,hypothetical protein,-,-,- -
,gene_3,758,1913,2671,+,-,hypothetical protein,-,-,- -
,gene_4,503,2705,3208,+,-,hypothetical protein,-,-,- -
,gene_5,1397,3210,4607,+,YP_008059213.1,putative terminase large subunit,"Viruses dsDNA viruses, no RNA stage unclassified dsDNA viruses unclassified archaeal dsDNA viruses Haloviruses Halovirus HGTV-1",165,PF03237.10 Terminase_6
,gene_6-partial,625,4654,5279,+,-,hypothetical protein,-,-,- -
4739_ETNP_6_30_revised_scaffold39704_1__lengt,,,,,,,,,,
,gene_1-partial,224,3,227,+,-,hypothetical protein,-,-,- -
,gene_2,509,224,733,+,-,hypothetical protein,-,-,- -
,gene_3,1466,849,2315,+,NP_665920.1,hypothetical protein,"Viruses dsDNA viruses, no RNA stage Caudovirales Myoviridae unclassified Myoviridae Natrialba phage PhiCh1",106,PF03237.10 Terminase_6
,gene_4,395,2500,2895,+,-,hypothetical protein,-,-,- -
,gene_5,1397,2879,4276,+,YP_008059148.1,putative portal protein,"Viruses dsDNA viruses, no RNA stage unclassified dsDNA viruses unclassified archaeal dsDNA viruses Haloviruses Halovirus HCTV-5",86.3,PF04860.7 Phage_portal
,gene_6,212,4294,4506,+,-,hypothetical protein,-,-,- -
,gene_7,536,4503,5039,+,-,hypothetical protein,-,-,- -
,gene_8,1427,5074,6501,+,YP_007517997.1,hypothetical protein,"Viruses dsDNA viruses, no RNA stage Caudovirales Myoviridae unclassified Myoviridae Pelagibacter phage HTVC008M",86.3,- -
,gene_9,509,6551,7060,+,-,hypothetical protein,-,-,- -
,gene_10,1148,7062,8210,+,YP_008059673.1,putative major capsid protein,"Viruses dsDNA viruses, no RNA stage unclassified dsDNA viruses unclassified archaeal dsDNA viruses Haloviruses Halovirus HCTV-1",118,- -
,gene_11,305,8232,8537,+,-,hypothetical protein,-,-,- -
,gene_12,410,8537,8947,+,-,hypothetical protein,-,-,- -
,gene_13,1421,8951,10372,+,-,hypothetical protein,-,-,- -
,gene_14-partial,1229,10373,11602,+,-,hypothetical protein,-,-,PF13385.1 Laminin_G_3
4736_ETNP_6_100_revised_scaffold80221_1__leng,,,,,,,,,,
,gene_1-partial,518,2,520,+,-,hypothetical protein,-,-,- -
,gene_2,1367,555,1922,+,YP_008059673.1,putative major capsid protein,"Viruses dsDNA viruses, no RNA stage unclassified dsDNA viruses unclassified archaeal dsDNA viruses Haloviruses Halovirus HCTV-1",99.8,- -
,gene_3,362,1959,2321,+,-,hypothetical protein,-,-,- -
,gene_4,419,2272,2691,+,-,hypothetical protein,-,-,- -
,gene_5,335,2738,3073,+,-,hypothetical protein,-,-,- -
,gene_6,317,3095,3412,+,-,hypothetical protein,-,-,- -
,gene_7,383,3424,3807,+,-,hypothetical protein,-,-,- -
,gene_8,218,3827,4045,+,-,hypothetical protein,-,-,- -
,gene_9,677,4046,4723,+,-,hypothetical protein,-,-,- -
,gene_10,638,4726,5364,+,-,hypothetical protein,-,-,- -
,gene_11,731,5367,6098,+,-,hypothetical protein,-,-,- -
,gene_12-partial,1001,6104,7105,+,-,hypothetical protein,-,-,- -
4703_ETNP_2_60_revised_C4678911_1__length=208,,,,,,,,,,
,gene_1-partial,174,1,175,-,-,hypothetical protein,-,-,- -
,gene_2,1337,256,1593,-,YP_007379024.1,putative prohead protease,"Viruses dsDNA viruses, no RNA stage unclassified dsDNA viruses unclassified archaeal dsDNA viruses Haloviruses Halovirus HVTV-1",88.2,PF04586.12 Peptidase_U35
,gene_3,431,1653,2084,-,-,hypothetical protein,-,-,- -
4704_ETNP_2_300_revised_scaffold14065_1__leng,,,,,,,,,,
,gene_1,191,485,676,+,-,hypothetical protein,-,-,- -
,gene_2,260,643,903,+,-,hypothetical protein,-,-,- -
,gene_3,1355,908,2263,+,YP_008059213.1,putative terminase large subunit,"Viruses dsDNA viruses, no RNA stage unclassified dsDNA viruses unclassified archaeal dsDNA viruses Haloviruses Halovirus HGTV-1",124,PF03237.10 Terminase_6
,gene_4,131,2265,2396,+,-,hypothetical protein,-,-,- -
,gene_5,371,2386,2757,+,-,hypothetical protein,-,-,- -
,gene_6,644,2759,3403,+,-,hypothetical protein,-,-,- -
,gene_7,1079,3405,4484,+,-,hypothetical protein,-,-,PF04860.7 Phage_portal
,gene_8-partial,62,4484,4546,+,-,hypothetical protein,-,-,- -
4736_ETNP_6_100_revised_scaffold52053_1__leng,,,,,,,,,,
,gene_1-partial,86,1,87,+,-,hypothetical protein,-,-,- -
,gene_2,362,84,446,+,-,hypothetical protein,-,-,- -
,gene_3,584,447,1031,+,YP_008059213.1,putative terminase large subunit,"Viruses dsDNA viruses, no RNA stage unclassified dsDNA viruses unclassified archaeal dsDNA viruses Haloviruses Halovirus HGTV-1",80.5,- -
,gene_4-partial,1084,1094,2178,+,-,hypothetical protein,-,-,- -
4740_ETNP_6_85_revised_C6827741_1__length=425,,,,,,,,,,
,gene_1-partial,117,1,118,-,-,hypothetical protein,-,-,- -
,gene_2,1934,166,2100,-,YP_008059588.1,putative ribonucleotide reductase,"Viruses dsDNA viruses, no RNA stage unclassified dsDNA viruses unclassified archaeal dsDNA viruses Haloviruses Halovirus HCTV-1",343,PF02867.10 Ribonuc_red_lgC
,gene_3,1661,2110,3771,-,-,hypothetical protein,-,-,- -
,gene_4-partial,488,3771,4259,-,-,hypothetical protein,-,-,- -
4736_ETNP_6_100_revised_scaffold81258_1__leng,,,,,,,,,,
,gene_1-partial,89,3,92,+,-,hypothetical protein,-,-,- -
,gene_2,200,108,308,+,-,hypothetical protein,-,-,- -
,gene_3,377,308,685,+,-,hypothetical protein,-,-,- -
,gene_4,155,1120,1275,+,-,hypothetical protein,-,-,- -
,gene_5,503,1272,1775,+,-,hypothetical protein,-,-,- -
,gene_6,1472,1768,3240,+,NP_665920.1,hypothetical protein,"Viruses dsDNA viruses, no RNA stage Caudovirales Myoviridae unclassified Myoviridae Natrialba phage PhiCh1",107,- -
,gene_7-partial,856,3240,4096,+,YP_007379017.1,hypothetical protein,"Viruses dsDNA viruses, no RNA stage unclassified dsDNA viruses unclassified archaeal dsDNA viruses Haloviruses Halovirus HVTV-1",61.2,PF04860.7 Phage_portal
4686_ETNP_2_130_revised_scaffold4997_1__lengt,,,,,,,,,,
,gene_1-partial,467,1,468,+,-,hypothetical protein,-,-,PF04883.7 DUF646
,gene_2,1058,517,1575,+,-,hypothetical protein,-,-,- -
,gene_3,500,1624,2124,+,-,hypothetical protein,-,-,- -
,gene_4-partial,538,2127,2665,+,YP_007379025.1,putative major capsid protein,"Viruses dsDNA viruses, no RNA stage unclassified dsDNA viruses unclassified archaeal dsDNA viruses Haloviruses Halovirus HVTV-1",91.3,- -
4740_ETNP_6_85_revised_C6802305_1__length=226,,,,,,,,,,
,gene_1-partial,155,1,156,-,-,hypothetical protein,-,-,- -
,gene_2,380,173,553,-,-,hypothetical protein,-,-,- -
,gene_3,371,555,926,-,-,hypothetical protein,-,-,- -
,gene_4,338,936,1274,-,-,hypothetical protein,-,-,- -
,gene_5,947,1313,2260,-,YP_007379017.1,hypothetical protein,"Viruses dsDNA viruses, no RNA stage unclassified dsDNA viruses unclassified archaeal dsDNA viruses Haloviruses Halovirus HVTV-1",90.5,- -
4740_ETNP_6_85_revised_C6822301_1__length=348,,,,,,,,,,
,gene_1,1322,375,1697,+,YP_008059213.1,putative terminase large subunit,"Viruses dsDNA viruses, no RNA stage unclassified dsDNA viruses unclassified archaeal dsDNA viruses Haloviruses Halovirus HGTV-1",109,PF03237.10 Terminase_6
,gene_2,134,1694,1828,+,-,hypothetical protein,-,-,- -
,gene_3,371,1818,2189,+,-,hypothetical protein,-,-,- -
,gene_4,566,2189,2755,+,-,hypothetical protein,-,-,- -
,gene_5-partial,733,2755,3488,+,-,hypothetical protein,-,-,- -
4686_ETNP_2_130_revised_C3523868_1__length=41,,,,,,,,,,
,gene_1-partial,1498,1,1499,-,YP_008059666.1,putative portal protein,"Viruses dsDNA viruses, no RNA stage unclassified dsDNA viruses unclassified archaeal dsDNA viruses Haloviruses Halovirus HCTV-1",134,PF04860.7 Phage_portal
,gene_2,413,1501,1914,-,-,hypothetical protein,-,-,- -
,gene_3,1874,1962,3836,-,YP_008059588.1,putative ribonucleotide reductase,"Viruses dsDNA viruses, no RNA stage unclassified dsDNA viruses unclassified archaeal dsDNA viruses Haloviruses Halovirus HCTV-1",357,PF02867.10 Ribonuc_red_lgC
,gene_4-partial,347,3846,4193,-,-,hypothetical protein,-,-,- -
4739_ETNP_6_30_revised_scaffold28175_1__lengt,,,,,,,,,,
,gene_1,1487,47,1534,-,YP_008059213.1,putative terminase large subunit,"Viruses dsDNA viruses, no RNA stage unclassified dsDNA viruses unclassified archaeal dsDNA viruses Haloviruses Halovirus HGTV-1",125,PF03237.10 Terminase_6
,gene_2,521,1524,2045,-,-,hypothetical protein,-,-,- -
,gene_3,725,2058,2783,-,YP_007518059.1,putative exonuclease,"Viruses dsDNA viruses, no RNA stage Caudovirales Myoviridae unclassified Myoviridae Pelagibacter phage HTVC008M",108,PF12705.2 PDDEXK_1
,gene_4,194,2772,2966,+,-,hypothetical protein,-,-,- -
,gene_5,2219,2959,5178,-,-,hypothetical protein,-,-,- -
,gene_6,845,5189,6034,-,-,hypothetical protein,-,-,- -
,gene_7,1211,6034,7245,-,-,hypothetical protein,-,-,- -
,gene_8,221,7273,7494,-,-,hypothetical protein,-,-,- -
,gene_9,416,7380,7796,-,-,hypothetical protein,-,-,- -
,gene_10,1025,7830,8855,-,YP_008059682.1,hypothetical protein,"Viruses dsDNA viruses, no RNA stage unclassified dsDNA viruses unclassified archaeal dsDNA viruses Haloviruses Halovirus HCTV-1",55.8,PB001711 Pfam-B_1711
,gene_11,458,8896,9354,-,-,hypothetical protein,-,-,- -
,gene_12,590,9354,9944,-,-,hypothetical protein,-,-,- -
,gene_13,668,9946,10614,-,YP_008059678.1,hypothetical protein,"Viruses dsDNA viruses, no RNA stage unclassified dsDNA viruses unclassified archaeal dsDNA viruses Haloviruses Halovirus HCTV-1",100,- -
,gene_14,251,10644,10895,-,-,hypothetical protein,-,-,- -
,gene_15,359,10933,11292,-,-,hypothetical protein,-,-,- -
,gene_16,1247,11413,12660,-,YP_008059160.1,putative major capsid protein,"Viruses dsDNA viruses, no RNA stage unclassified dsDNA viruses unclassified archaeal dsDNA viruses Haloviruses Halovirus HCTV-5",74.7,- -
,gene_17-partial,245,12662,12907,-,-,hypothetical protein,-,-,- -
4686_ETNP_2_130_revised_C3521216_1__length=33,,,,,,,,,,
,gene_1,1913,4,1917,+,YP_008059666.1,putative portal protein,"Viruses dsDNA viruses, no RNA stage unclassified dsDNA viruses unclassified archaeal dsDNA viruses Haloviruses Halovirus HCTV-1",131,- -
,gene_2,1175,1917,3092,+,-,hypothetical protein,-,-,- -
,gene_3-partial,259,3113,3372,+,-,hypothetical protein,-,-,- -
4703_ETNP_2_60_revised_scaffold29838_1__lengt,,,,,,,,,,
,gene_1,356,65,421,-,-,hypothetical protein,-,-,- -
,gene_2,380,421,801,-,-,hypothetical protein,-,-,- -
,gene_3,1670,813,2483,-,YP_008059148.1,putative portal protein,"Viruses dsDNA viruses, no RNA stage unclassified dsDNA viruses unclassified archaeal dsDNA viruses Haloviruses Halovirus HCTV-5",207,PF04860.7 Phage_portal
,gene_4,1370,2669,4039,-,-,hypothetical protein,-,-,- -
,gene_5,1400,4036,5436,-,NP_665920.1,hypothetical protein,"Viruses dsDNA viruses, no RNA stage Caudovirales Myoviridae unclassified Myoviridae Natrialba phage PhiCh1",80.1,PF03237.10 Terminase_6
,gene_6-partial,359,5439,5798,-,-,hypothetical protein,-,-,- -
4739_ETNP_6_30_revised_scaffold20324_2__lengt,,,,,,,,,,
,gene_1,176,2,178,+,-,hypothetical protein,-,-,- -
,gene_2,5402,193,5595,+,-,hypothetical protein,-,-,- -
,gene_3,1400,5626,7026,+,YP_008059159.1,hypothetical protein,"Viruses dsDNA viruses, no RNA stage unclassified dsDNA viruses unclassified archaeal dsDNA viruses Haloviruses Halovirus HCTV-5",79.0,PF04586.12 Peptidase_U35
,gene_4-partial,484,7042,7526,+,YP_008059673.1,putative major capsid protein,"Viruses dsDNA viruses, no RNA stage unclassified dsDNA viruses unclassified archaeal dsDNA viruses Haloviruses Halovirus HCTV-1",80.5,- -
4703_ETNP_2_60_revised_C4656321_1__length=143,,,,,,,,,,
,gene_1,449,102,551,-,-,hypothetical protein,-,-,- -
,gene_2,353,554,907,-,YP_008059219.1,putative prohead protease,"Viruses dsDNA viruses, no RNA stage unclassified dsDNA viruses unclassified archaeal dsDNA viruses Haloviruses Halovirus HGTV-1",100,- -
,gene_3-partial,467,965,1432,-,-,hypothetical protein,-,-,- -
4739_ETNP_6_30_revised_C4856940_1__length=142,,,,,,,,,,
,gene_1-partial,302,1,303,+,YP_008059673.1,putative major capsid protein,"Viruses dsDNA viruses, no RNA stage unclassified dsDNA viruses unclassified archaeal dsDNA viruses Haloviruses Halovirus HCTV-1",78.6,- -
,gene_2,614,318,932,+,-,hypothetical protein,-,-,- -
,gene_3,380,944,1324,+,-,hypothetical protein,-,-,- -
,gene_4-partial,104,1317,1421,+,-,hypothetical protein,-,-,- -
4736_ETNP_6_100_revised_scaffold43749_2__leng,,,,,,,,,,
,gene_1-partial,1319,2,1321,+,YP_007379025.1,putative major capsid protein,"Viruses dsDNA viruses, no RNA stage unclassified dsDNA viruses unclassified archaeal dsDNA viruses Haloviruses Halovirus HVTV-1",81.6,- -
,gene_2,713,1430,2143,+,-,hypothetical protein,-,-,- -
,gene_3,263,2244,2507,+,-,hypothetical protein,-,-,- -
,gene_4-partial,151,2517,2668,+,-,hypothetical protein,-,-,- -
4736_ETNP_6_100_revised_scaffold69868_1__leng,,,,,,,,,,
,gene_1-partial,311,2,313,+,-,hypothetical protein,-,-,- -
,gene_2,1163,320,1483,+,-,hypothetical protein,-,-,- -
,gene_3,1184,1485,2669,+,-,hypothetical protein,-,-,- -
,gene_4,719,2683,3402,+,-,hypothetical protein,-,-,- -
,gene_5-partial,358,3404,3762,+,YP_008059651.1,putative replication factor C small subunit,"Viruses dsDNA viruses, no RNA stage unclassified dsDNA viruses unclassified archaeal dsDNA viruses Haloviruses Halovirus HCTV-1",99.0,PF00004.24 AAA
4740_ETNP_6_85_revised_C6834905_1__length=688,,,,,,,,,,
,gene_1,362,70,432,-,-,hypothetical protein,-,-,- -
,gene_2,482,432,914,-,-,hypothetical protein,-,-,- -
,gene_3,125,911,1036,-,-,hypothetical protein,-,-,- -
,gene_4,203,1095,1298,-,-,hypothetical protein,-,-,- -
,gene_5,287,1295,1582,-,-,hypothetical protein,-,-,- -
,gene_6,446,1554,2000,-,-,hypothetical protein,-,-,- -
,gene_7,518,2193,2711,-,-,hypothetical protein,-,-,- -
,gene_8,191,3199,3390,-,-,hypothetical protein,-,-,- -
,gene_9,269,3566,3835,-,-,hypothetical protein,-,-,- -
,gene_10,1541,3846,5387,-,YP_007379024.1,putative prohead protease,"Viruses dsDNA viruses, no RNA stage unclassified dsDNA viruses unclassified archaeal dsDNA viruses Haloviruses Halovirus HVTV-1",75.5,PF04586.12 Peptidase_U35
,gene_11,1052,5403,6455,-,-,hypothetical protein,-,-,- -
,gene_12,263,6468,6731,-,-,hypothetical protein,-,-,- -
4703_ETNP_2_60_revised_C4675459_1__length=192,,,,,,,,,,
,gene_1-partial,96,1,97,-,-,hypothetical protein,-,-,- -
,gene_2,224,107,331,-,-,hypothetical protein,-,-,- -
,gene_3,347,328,675,-,-,hypothetical protein,-,-,- -
,gene_4-partial,1238,687,1925,-,YP_007379017.1,hypothetical protein,"Viruses dsDNA viruses, no RNA stage unclassified dsDNA viruses unclassified archaeal dsDNA viruses Haloviruses Halovirus HVTV-1",197,PF04860.7 Phage_portal
4736_ETNP_6_100_revised_scaffold33237_3__leng,,,,,,,,,,
,gene_1-partial,426,1,427,-,-,hypothetical protein,-,-,- -
,gene_2,413,432,845,-,-,hypothetical protein,-,-,- -
,gene_3,581,889,1470,-,-,hypothetical protein,-,-,PB000075 Pfam-B_75
,gene_4,884,1568,2452,-,YP_007379005.1,hypothetical protein,"Viruses dsDNA viruses, no RNA stage unclassified dsDNA viruses unclassified archaeal dsDNA viruses Haloviruses Halovirus HVTV-1",50.8,- -
,gene_5,308,2655,2963,-,-,hypothetical protein,-,-,- -
,gene_6,881,2956,3837,-,-,hypothetical protein,-,-,PF12705.2 PDDEXK_1
,gene_7,182,3840,4022,-,-,hypothetical protein,-,-,- -
,gene_8-partial,2192,4022,6214,-,YP_008059129.1,putative DNA polymerase elongation subunit (family B),"Viruses dsDNA viruses, no RNA stage unclassified dsDNA viruses unclassified archaeal dsDNA viruses Haloviruses Halovirus HCTV-5",144,PF00136.16 DNA_pol_B
4739_ETNP_6_30_revised_scaffold3418_4__length,,,,,,,,,,
,gene_1-partial,2039,1,2040,-,-,hypothetical protein,-,-,- -
,gene_2,224,2043,2267,-,-,hypothetical protein,-,-,- -
,gene_3,221,2268,2489,-,-,hypothetical protein,-,-,- -
,gene_4,1640,2491,4131,-,YP_008059148.1,putative portal protein,"Viruses dsDNA viruses, no RNA stage unclassified dsDNA viruses unclassified archaeal dsDNA viruses Haloviruses Halovirus HCTV-5",214,PF04860.7 Phage_portal
,gene_5,1400,4131,5531,-,-,hypothetical protein,-,-,- -
,gene_6-partial,1040,5515,6555,-,NP_665920.1,hypothetical protein,"Viruses dsDNA viruses, no RNA stage Caudovirales Myoviridae unclassified Myoviridae Natrialba phage PhiCh1",66.6,PF03237.10 Terminase_6
4740_ETNP_6_85_revised_C6811185_1__length=264,,,,,,,,,,
,gene_1-partial,521,1,522,+,-,hypothetical protein,-,-,- -
,gene_2,659,515,1174,+,YP_008083102.1,putative adenine methyltransferase,"Viruses dsDNA viruses, no RNA stage unclassified dsDNA viruses unclassified archaeal dsDNA viruses Haloviruses Halovirus HSTV-1",72.0,PF01555.13 N6_N4_Mtase
,gene_3,260,1165,1425,+,-,hypothetical protein,-,-,- -
,gene_4,719,1415,2134,+,-,hypothetical protein,-,-,- -
,gene_5,221,2219,2440,-,-,hypothetical protein,-,-,- -
4704_ETNP_2_300_revised_scaffold17454_1__leng,,,,,,,,,,
,gene_1-partial,312,1,313,-,-,hypothetical protein,-,-,- -
,gene_2,356,303,659,-,-,hypothetical protein,-,-,- -
,gene_3,1280,785,2065,-,YP_008059213.1,putative terminase large subunit,"Viruses dsDNA viruses, no RNA stage unclassified dsDNA viruses unclassified archaeal dsDNA viruses Haloviruses Halovirus HGTV-1",158,PF03237.10 Terminase_6
,gene_4,158,2034,2192,-,-,hypothetical protein,-,-,- -
,gene_5,221,2180,2401,-,-,hypothetical protein,-,-,- -
,gene_6-partial,125,2866,2991,-,-,hypothetical protein,-,-,- -
4686_ETNP_2_130_revised_scaffold5683_1__lengt,,,,,,,,,,
,gene_1,1364,62,1426,-,YP_008059160.1,putative major capsid protein,"Viruses dsDNA viruses, no RNA stage unclassified dsDNA viruses unclassified archaeal dsDNA viruses Haloviruses Halovirus HCTV-5",77.8,- -
,gene_2,821,1459,2280,-,-,hypothetical protein,-,-,- -
,gene_3,215,2441,2656,-,-,hypothetical protein,-,-,- -
,gene_4,461,2668,3129,-,-,hypothetical protein,-,-,- -
4736_ETNP_6_100_revised_scaffold68053_1__leng,,,,,,,,,,
,gene_1,1355,54,1409,+,YP_008059213.1,putative terminase large subunit,"Viruses dsDNA viruses, no RNA stage unclassified dsDNA viruses unclassified archaeal dsDNA viruses Haloviruses Halovirus HGTV-1",124,PF03237.10 Terminase_6
,gene_2,131,1411,1542,+,-,hypothetical protein,-,-,- -
,gene_3,371,1532,1903,+,-,hypothetical protein,-,-,- -
,gene_4,644,1905,2549,+,-,hypothetical protein,-,-,- -
,gene_5-partial,704,2551,3255,+,-,hypothetical protein,-,-,PF04860.7 Phage_portal
4704_ETNP_2_300_revised_C3846861_1__length=41,,,,,,,,,,
,gene_1-partial,1246,1,1247,-,YP_008059665.1,putative terminase large subunit,"Viruses dsDNA viruses, no RNA stage unclassified dsDNA viruses unclassified archaeal dsDNA viruses Haloviruses Halovirus HCTV-1",180,PF04466.8 Terminase_3
,gene_2,1574,1386,2960,-,YP_008058373.1,hypothetical protein,"Viruses dsDNA viruses, no RNA stage unclassified dsDNA viruses unclassified archaeal dsDNA viruses Haloviruses Halovirus HCTV-2",312,PF02195.13 ParBc
,gene_3,509,2960,3469,-,-,hypothetical protein,-,-,- -
,gene_4,347,3529,3876,-,-,hypothetical protein,-,-,- -
,gene_5-partial,323,3845,4168,-,-,hypothetical protein,-,-,- -
4704_ETNP_2_300_revised_C3837757_1__length=24,,,,,,,,,,
,gene_1-partial,865,1,866,-,YP_008059213.1,putative terminase large subunit,"Viruses dsDNA viruses, no RNA stage unclassified dsDNA viruses unclassified archaeal dsDNA viruses Haloviruses Halovirus HGTV-1",152,PF03237.10 Terminase_6
,gene_2,182,853,1035,-,-,hypothetical protein,-,-,- -
,gene_3,197,1665,1862,-,-,hypothetical protein,-,-,- -
,gene_4,134,1855,1989,-,-,hypothetical protein,-,-,- -
,gene_5,152,1986,2138,-,-,hypothetical protein,-,-,- -
,gene_6,158,2135,2293,-,-,hypothetical protein,-,-,- -
,gene_7-partial,110,2293,2403,-,-,hypothetical protein,-,-,- -
4703_ETNP_2_60_revised_scaffold30548_1__lengt,,,,,,,,,,
,gene_1-partial,320,1,321,-,-,hypothetical protein,-,-,- -
,gene_2,182,410,592,-,-,hypothetical protein,-,-,- -
,gene_3,254,589,843,-,-,hypothetical protein,-,-,- -
,gene_4,440,827,1267,-,-,hypothetical protein,-,-,- -
,gene_5,152,1272,1424,-,-,hypothetical protein,-,-,- -
,gene_6,533,1428,1961,-,-,hypothetical protein,-,-,- -
,gene_7,146,2116,2262,-,-,hypothetical protein,-,-,- -
,gene_8,164,2442,2606,-,-,hypothetical protein,-,-,- -
,gene_9,299,2774,3073,-,-,hypothetical protein,-,-,- -
,gene_10,1652,3082,4734,-,YP_008059672.1,hypothetical protein,"Viruses dsDNA viruses, no RNA stage unclassified dsDNA viruses unclassified archaeal dsDNA viruses Haloviruses Halovirus HCTV-1",73.9,PF04586.12 Peptidase_U35
,gene_11,1040,4745,5785,-,-,hypothetical protein,-,-,- -
,gene_12,263,5799,6062,-,-,hypothetical protein,-,-,- -
,gene_13,323,6069,6392,-,-,hypothetical protein,-,-,- -
,gene_14,1358,6468,7826,-,YP_008059673.1,putative major capsid protein,"Viruses dsDNA viruses, no RNA stage unclassified dsDNA viruses unclassified archaeal dsDNA viruses Haloviruses Halovirus HCTV-1",72.0,- -
,gene_15,854,7871,8725,-,-,hypothetical protein,-,-,- -
,gene_16,218,8908,9126,-,-,hypothetical protein,-,-,- -
,gene_17,473,9136,9609,-,-,hypothetical protein,-,-,- -
,gene_18,155,9654,9809,-,-,hypothetical protein,-,-,- -
,gene_19,167,9806,9973,-,-,hypothetical protein,-,-,- -
,gene_20,149,10065,10214,-,-,hypothetical protein,-,-,- -
4703_ETNP_2_60_revised_C4676561_1__length=197,,,,,,,,,,
,gene_1-partial,252,1,253,-,-,hypothetical protein,-,-,- -
,gene_2,410,308,718,-,-,hypothetical protein,-,-,- -
,gene_3,578,730,1308,-,-,hypothetical protein,-,-,- -
,gene_4-partial,653,1318,1971,-,YP_008059673.1,putative major capsid protein,"Viruses dsDNA viruses, no RNA stage unclassified dsDNA viruses unclassified archaeal dsDNA viruses Haloviruses Halovirus HCTV-1",73.9,- -
4736_ETNP_6_100_revised_scaffold77753_1__leng,,,,,,,,,,
,gene_1-partial,425,1,426,+,-,hypothetical protein,-,-,- -
,gene_2,1334,467,1801,+,YP_008059673.1,putative major capsid protein,"Viruses dsDNA viruses, no RNA stage unclassified dsDNA viruses unclassified archaeal dsDNA viruses Haloviruses Halovirus HCTV-1",79.7,- -
,gene_3,266,1896,2162,+,-,hypothetical protein,-,-,- -
,gene_4-partial,234,2178,2412,+,-,hypothetical protein,-,-,- -
4703_ETNP_2_60_revised_scaffold20723_1__lengt,,,,,,,,,,
,gene_1-partial,318,1,319,-,-,hypothetical protein,-,-,- -
,gene_2,356,328,684,-,-,hypothetical protein,-,-,- -
,gene_3,1667,724,2391,-,YP_007379017.1,hypothetical protein,"Viruses dsDNA viruses, no RNA stage unclassified dsDNA viruses unclassified archaeal dsDNA viruses Haloviruses Halovirus HVTV-1",201,PF04860.7 Phage_portal
,gene_4-partial,701,2475,3176,-,-,hypothetical protein,-,-,- -
4739_ETNP_6_30_revised_C4892490_1__length=706,,,,,,,,,,
,gene_1-partial,2672,3,2675,+,-,hypothetical protein,-,-,- -
,gene_2,707,2668,3375,-,-,hypothetical protein,-,-,PB000075 Pfam-B_75
,gene_3,1007,3538,4545,-,-,hypothetical protein,-,-,- -
,gene_4,161,4549,4710,-,-,hypothetical protein,-,-,- -
,gene_5,851,4703,5554,-,-,hypothetical protein,-,-,PF12705.2 PDDEXK_1
,gene_6,287,5541,5828,-,-,hypothetical protein,-,-,- -
,gene_7-partial,1196,5863,7059,-,YP_007378996.1,putative DNA polymerase,"Viruses dsDNA viruses, no RNA stage unclassified dsDNA viruses unclassified archaeal dsDNA viruses Haloviruses Halovirus HVTV-1",90.5,PF00136.16 DNA_pol_B
4740_ETNP_6_85_revised_C6809661_1__length=256,,,,,,,,,,
,gene_1-partial,308,1,309,-,-,hypothetical protein,-,-,- -
,gene_2,224,320,544,-,-,hypothetical protein,-,-,- -
,gene_3,1637,642,2279,-,YP_008059148.1,putative portal protein,"Viruses dsDNA viruses, no RNA stage unclassified dsDNA viruses unclassified archaeal dsDNA viruses Haloviruses Halovirus HCTV-5",201,PF04860.7 Phage_portal
,gene_4-partial,278,2282,2560,-,-,hypothetical protein,-,-,- -
4705_ETNP_2_1000_revised_C4298957_1__length=2,,,,,,,,,,
,gene_1-partial,571,1,572,-,-,hypothetical protein,-,-,- -
,gene_2,362,569,931,-,-,hypothetical protein,-,-,- -
,gene_3,353,931,1284,-,-,hypothetical protein,-,-,- -
,gene_4,1268,1315,2583,-,YP_008059148.1,putative portal protein,"Viruses dsDNA viruses, no RNA stage unclassified dsDNA viruses unclassified archaeal dsDNA viruses Haloviruses Halovirus HCTV-5",117,- -
4739_ETNP_6_30_revised_scaffold32748_3__lengt,,,,,,,,,,
,gene_1,1343,3,1346,+,YP_008059148.1,putative portal protein,"Viruses dsDNA viruses, no RNA stage unclassified dsDNA viruses unclassified archaeal dsDNA viruses Haloviruses Halovirus HCTV-5",180,PF04860.7 Phage_portal
,gene_2,344,1377,1721,+,-,hypothetical protein,-,-,- -
,gene_3,455,1724,2179,+,-,hypothetical protein,-,-,- -
,gene_4,320,2181,2501,+,-,hypothetical protein,-,-,- -
,gene_5-partial,615,2501,3116,+,-,hypothetical protein,-,-,- -
4703_ETNP_2_60_revised_C4694095_1__length=517,,,,,,,,,,
,gene_1-partial,685,1,686,-,-,hypothetical protein,-,-,- -
,gene_2,368,691,1059,-,-,hypothetical protein,-,-,- -
,gene_3,572,1060,1632,-,-,hypothetical protein,-,-,- -
,gene_4,371,1639,2010,-,-,hypothetical protein,-,-,- -
,gene_5,1796,2060,3856,-,YP_008059148.1,putative portal protein,"Viruses dsDNA viruses, no RNA stage unclassified dsDNA viruses unclassified archaeal dsDNA viruses Haloviruses Halovirus HCTV-5",195,PF04860.7 Phage_portal
,gene_6,1298,3846,5144,-,-,hypothetical protein,-,-,- -
4702_ETNP_2_30_revised_scaffold3216_1__length,,,,,,,,,,
,gene_1-partial,812,3,815,+,YP_008059666.1,putative portal protein,"Viruses dsDNA viruses, no RNA stage unclassified dsDNA viruses unclassified archaeal dsDNA viruses Haloviruses Halovirus HCTV-1",72.8,- -
,gene_2,341,851,1192,+,-,hypothetical protein,-,-,- -
,gene_3,374,1202,1576,+,-,hypothetical protein,-,-,- -
,gene_4,392,1582,1974,+,-,hypothetical protein,-,-,- -
,gene_5-partial,3569,1991,5560,+,-,hypothetical protein,-,-,- -
4686_ETNP_2_130_revised_C3523050_1__length=38,,,,,,,,,,
,gene_1-partial,152,1,153,-,-,hypothetical protein,-,-,- -
,gene_2,1940,146,2086,-,YP_008059148.1,putative portal protein,"Viruses dsDNA viruses, no RNA stage unclassified dsDNA viruses unclassified archaeal dsDNA viruses Haloviruses Halovirus HCTV-5",118,PF04860.7 Phage_portal
,gene_3,416,2090,2506,-,-,hypothetical protein,-,-,- -
,gene_4-partial,1313,2558,3871,-,NP_861655.1,putative ribonucleotide reductase,"Viruses dsDNA viruses, no RNA stage unclassified dsDNA viruses unclassified archaeal dsDNA viruses Haloviruses Halovirus HF1",221,PF02867.10 Ribonuc_red_lgC
4740_ETNP_6_85_revised_C6833439_1__length=602,,,,,,,,,,
,gene_1-partial,1085,1,1086,+,NP_861655.1,putative ribonucleotide reductase,"Viruses dsDNA viruses, no RNA stage unclassified dsDNA viruses unclassified archaeal dsDNA viruses Haloviruses Halovirus HF1",197,PF02867.10 Ribonuc_red_lgC
,gene_2,1337,1140,2477,+,-,hypothetical protein,-,-,- -
,gene_3,179,2659,2838,+,-,hypothetical protein,-,-,- -
,gene_4,428,2849,3277,+,-,hypothetical protein,-,-,- -
,gene_5,1667,3281,4948,+,YP_008059666.1,putative portal protein,"Viruses dsDNA viruses, no RNA stage unclassified dsDNA viruses unclassified archaeal dsDNA viruses Haloviruses Halovirus HCTV-1",134,PF04860.7 Phage_portal
,gene_6-partial,1072,4948,6020,+,-,hypothetical protein,-,-,- -
4736_ETNP_6_100_revised_scaffold54305_1__leng,,,,,,,,,,
,gene_1-partial,636,1,637,-,-,hypothetical protein,-,-,- -
,gene_2,212,787,999,-,-,hypothetical protein,-,-,- -
,gene_3,626,1014,1640,-,-,hypothetical protein,-,-,- -
,gene_4,1322,1675,2997,-,YP_007674986.1,hypothetical protein,"Viruses dsDNA viruses, no RNA stage unclassified dsDNA phages Cyanophage KBS-S-2A",88.6,PB001945 Pfam-B_1945
,gene_5,2648,3099,5747,-,-,hypothetical protein,-,-,- -
,gene_6,1880,5769,7649,-,YP_008059666.1,putative portal protein,"Viruses dsDNA viruses, no RNA stage unclassified dsDNA viruses unclassified archaeal dsDNA viruses Haloviruses Halovirus HCTV-1",147,PF04860.7 Phage_portal
,gene_7,455,7700,8155,-,-,hypothetical protein,-,-,- -
,gene_8-partial,968,8210,9178,-,NP_861655.1,putative ribonucleotide reductase,"Viruses dsDNA viruses, no RNA stage unclassified dsDNA viruses unclassified archaeal dsDNA viruses Haloviruses Halovirus HF1",176,PF02867.10 Ribonuc_red_lgC
4703_ETNP_2_60_revised_C4691767_1__length=379,,,,,,,,,,
,gene_1-partial,641,3,644,+,-,hypothetical protein,-,-,- -
,gene_2,1310,604,1914,+,YP_007379024.1,putative prohead protease,"Viruses dsDNA viruses, no RNA stage unclassified dsDNA viruses unclassified archaeal dsDNA viruses Haloviruses Halovirus HVTV-1",84.3,PF04586.12 Peptidase_U35
,gene_3,1334,1925,3259,+,YP_008059673.1,putative major capsid protein,"Viruses dsDNA viruses, no RNA stage unclassified dsDNA viruses unclassified archaeal dsDNA viruses Haloviruses Halovirus HCTV-1",115,- -
,gene_4,263,3280,3543,+,-,hypothetical protein,-,-,- -
,gene_5-partial,236,3554,3790,+,-,hypothetical protein,-,-,- -
4740_ETNP_6_85_revised_C6798789_1__length=214,,,,,,,,,,
,gene_1-partial,406,1,407,-,-,hypothetical protein,-,-,- -
,gene_2,362,358,720,-,-,hypothetical protein,-,-,- -
,gene_3,1367,757,2124,-,YP_008059673.1,putative major capsid protein,"Viruses dsDNA viruses, no RNA stage unclassified dsDNA viruses unclassified archaeal dsDNA viruses Haloviruses Halovirus HCTV-1",99.8,- -
4703_ETNP_2_60_revised_scaffold30452_2__lengt,,,,,,,,,,
,gene_1-partial,632,2,634,+,-,hypothetical protein,-,-,PF00293.23 NUDIX
,gene_2,884,640,1524,+,-,hypothetical protein,-,-,PF00682.14 HMGL-like
,gene_3,1637,1537,3174,+,YP_008059148.1,putative portal protein,"Viruses dsDNA viruses, no RNA stage unclassified dsDNA viruses unclassified archaeal dsDNA viruses Haloviruses Halovirus HCTV-5",209,PF04860.7 Phage_portal
,gene_4,224,3176,3400,+,-,hypothetical protein,-,-,- -
,gene_5-partial,150,3410,3560,+,-,hypothetical protein,-,-,- -
4704_ETNP_2_300_revised_C3845323_1__length=35,,,,,,,,,,
,gene_1-partial,555,1,556,-,-,hypothetical protein,-,-,- -
,gene_2,296,630,926,-,-,hypothetical protein,-,-,- -
,gene_3,1454,916,2370,-,YP_008059213.1,putative terminase large subunit,"Viruses dsDNA viruses, no RNA stage unclassified dsDNA viruses unclassified archaeal dsDNA viruses Haloviruses Halovirus HGTV-1",87.4,PF03237.10 Terminase_6
,gene_4,626,2370,2996,-,-,hypothetical protein,-,-,PF04991.8 LicD
,gene_5,443,2977,3420,-,-,hypothetical protein,-,-,PF01467.21 CTP_transf_2
,gene_6-partial,206,3383,3589,-,-,hypothetical protein,-,-,- -
4739_ETNP_6_30_revised_C4870128_1__length=175,,,,,,,,,,
,gene_1-partial,95,3,98,+,-,hypothetical protein,-,-,- -
,gene_2,1169,67,1236,+,YP_008059673.1,putative major capsid protein,"Viruses dsDNA viruses, no RNA stage unclassified dsDNA viruses unclassified archaeal dsDNA viruses Haloviruses Halovirus HCTV-1",201,PF05065.8 Phage_capsid
,gene_3,392,1274,1666,+,-,hypothetical protein,-,-,- -
,gene_4-partial,82,1668,1750,+,-,hypothetical protein,-,-,- -
4702_ETNP_2_30_revised_C5348268_1__length=947,,,,,,,,,,
,gene_1-partial,623,3,626,+,-,hypothetical protein,-,-,- -
,gene_2,1400,636,2036,+,NP_665920.1,hypothetical protein,"Viruses dsDNA viruses, no RNA stage Caudovirales Myoviridae unclassified Myoviridae Natrialba phage PhiCh1",82.8,PF03237.10 Terminase_6
,gene_3,392,2054,2446,+,-,hypothetical protein,-,-,- -
,gene_4,230,2443,2673,+,-,hypothetical protein,-,-,- -
,gene_5,200,2678,2878,+,-,hypothetical protein,-,-,- -
,gene_6,212,2875,3087,+,-,hypothetical protein,-,-,- -
,gene_7,1403,3093,4496,+,-,hypothetical protein,-,-,- -
,gene_8,1844,4496,6340,+,YP_007379017.1,hypothetical protein,"Viruses dsDNA viruses, no RNA stage unclassified dsDNA viruses unclassified archaeal dsDNA viruses Haloviruses Halovirus HVTV-1",218,PF04860.7 Phage_portal
,gene_9,341,6382,6723,+,-,hypothetical protein,-,-,- -
,gene_10,320,6757,7077,+,-,hypothetical protein,-,-,- -
,gene_11,338,7074,7412,+,-,hypothetical protein,-,-,- -
,gene_12-partial,2053,7425,9478,+,-,hypothetical protein,-,-,- -
4703_ETNP_2_60_revised_scaffold30407_1__lengt,,,,,,,,,,
,gene_1-partial,1652,1,1653,-,-,hypothetical protein,-,-,- -
,gene_2,449,1663,2112,-,-,hypothetical protein,-,-,- -
,gene_3,362,2117,2479,-,-,hypothetical protein,-,-,- -
,gene_4,1601,2476,4077,-,YP_008059678.1,hypothetical protein,"Viruses dsDNA viruses, no RNA stage unclassified dsDNA viruses unclassified archaeal dsDNA viruses Haloviruses Halovirus HCTV-1",59.7,- -
,gene_5,590,4091,4681,-,-,hypothetical protein,-,-,- -
,gene_6,293,4662,4955,-,-,hypothetical protein,-,-,- -
,gene_7,173,4965,5138,-,-,hypothetical protein,-,-,- -
,gene_8,599,5162,5761,-,-,hypothetical protein,-,-,- -
,gene_9,362,5779,6141,-,-,hypothetical protein,-,-,- -
,gene_10,374,6141,6515,-,-,hypothetical protein,-,-,- -
,gene_11,464,6526,6990,-,-,hypothetical protein,-,-,- -
,gene_12-partial,1175,7030,8205,-,YP_008059673.1,putative major capsid protein,"Viruses dsDNA viruses, no RNA stage unclassified dsDNA viruses unclassified archaeal dsDNA viruses Haloviruses Halovirus HCTV-1",184,- -
4740_ETNP_6_85_revised_C6804819_1__length=235,,,,,,,,,,
,gene_1-partial,246,1,247,-,-,hypothetical protein,-,-,- -
,gene_2,377,259,636,-,-,hypothetical protein,-,-,- -
,gene_3,1691,633,2324,-,YP_007379017.1,hypothetical protein,"Viruses dsDNA viruses, no RNA stage unclassified dsDNA viruses unclassified archaeal dsDNA viruses Haloviruses Halovirus HVTV-1",198,PF04860.7 Phage_portal
4737_ETNP_6_1000_revised_C7845315_1__length=4,,,,,,,,,,
,gene_1-partial,746,1,747,+,-,hypothetical protein,-,-,PF03237.10 Terminase_6
,gene_2,635,732,1367,+,-,hypothetical protein,-,-,- -
,gene_3,1298,1413,2711,+,-,hypothetical protein,-,-,- -
,gene_4,1790,2711,4501,+,YP_008059148.1,putative portal protein,"Viruses dsDNA viruses, no RNA stage unclassified dsDNA viruses unclassified archaeal dsDNA viruses Haloviruses Halovirus HCTV-5",218,PF04860.7 Phage_portal
,gene_5-partial,346,4545,4891,+,-,hypothetical protein,-,-,- -
4739_ETNP_6_30_revised_C4874490_1__length=192,,,,,,,,,,
,gene_1,605,3,608,+,-,hypothetical protein,-,-,- -
,gene_2,1172,614,1786,+,YP_008059673.1,putative major capsid protein,"Viruses dsDNA viruses, no RNA stage unclassified dsDNA viruses unclassified archaeal dsDNA viruses Haloviruses Halovirus HCTV-1",182,PF05065.8 Phage_capsid
,gene_3-partial,103,1819,1922,+,-,hypothetical protein,-,-,- -
4736_ETNP_6_100_revised_C4210397_1__length=21,,,,,,,,,,
,gene_1-partial,779,1,780,-,YP_008059159.1,hypothetical protein,"Viruses dsDNA viruses, no RNA stage unclassified dsDNA viruses unclassified archaeal dsDNA viruses Haloviruses Halovirus HCTV-5",81.6,- -
,gene_2,932,784,1716,-,-,hypothetical protein,-,-,- -
,gene_3,260,1727,1987,-,-,hypothetical protein,-,-,- -
,gene_4-partial,65,2061,2126,-,-,hypothetical protein,-,-,- -
4686_ETNP_2_130_revised_scaffold7338_2__lengt,,,,,,,,,,
,gene_1-partial,113,1,114,-,-,hypothetical protein,-,-,- -
,gene_2,764,167,931,+,YP_008059630.1,putative QueE,"Viruses dsDNA viruses, no RNA stage unclassified dsDNA viruses unclassified archaeal dsDNA viruses Haloviruses Halovirus HCTV-1",124,PF13394.1 Fer4_14
,gene_3,758,948,1706,+,-,hypothetical protein,-,-,PF13521.1 AAA_28
,gene_4-partial,136,1706,1842,+,-,hypothetical protein,-,-,- -
4739_ETNP_6_30_revised_scaffold54528_1__lengt,,,,,,,,,,
,gene_1-partial,1697,1,1698,+,-,hypothetical protein,-,-,- -
,gene_2,2306,1695,4001,+,-,hypothetical protein,-,-,- -
,gene_3,524,4006,4530,+,-,hypothetical protein,-,-,- -
,gene_4,365,4532,4897,+,-,hypothetical protein,-,-,- -
,gene_5,227,4890,5117,+,-,hypothetical protein,-,-,- -
,gene_6,374,5119,5493,+,-,hypothetical protein,-,-,- -
,gene_7,407,5490,5897,+,-,hypothetical protein,-,-,- -
,gene_8,329,5894,6223,+,-,hypothetical protein,-,-,- -
,gene_9,353,6228,6581,+,YP_006560922.1,hypothetical protein,"Viruses dsDNA viruses, no RNA stage Caudovirales unclassified Caudovirales Celeribacter phage P12053L",79.0,- -
,gene_10,200,6582,6782,+,-,hypothetical protein,-,-,- -
,gene_11,1454,6782,8236,+,YP_008059213.1,putative terminase large subunit,"Viruses dsDNA viruses, no RNA stage unclassified dsDNA viruses unclassified archaeal dsDNA viruses Haloviruses Halovirus HGTV-1",67.0,PF03237.10 Terminase_6
,gene_12,1355,8246,9601,+,-,hypothetical protein,-,-,- -
,gene_13,1640,9761,11401,+,YP_008059148.1,putative portal protein,"Viruses dsDNA viruses, no RNA stage unclassified dsDNA viruses unclassified archaeal dsDNA viruses Haloviruses Halovirus HCTV-5",223,PF04860.7 Phage_portal
,gene_14,224,11474,11698,+,-,hypothetical protein,-,-,- -
,gene_15,1751,11709,13460,+,-,hypothetical protein,-,-,- -
,gene_16,341,13457,13798,+,-,hypothetical protein,-,-,- -
,gene_17,230,13795,14025,+,-,hypothetical protein,-,-,- -
,gene_18,269,14031,14300,+,-,hypothetical protein,-,-,- -
,gene_19,200,14306,14506,+,-,hypothetical protein,-,-,- -
,gene_20,206,14503,14709,+,-,hypothetical protein,-,-,- -
,gene_21-partial,301,14711,15012,+,-,hypothetical protein,-,-,- -
4739_ETNP_6_30_revised_scaffold38040_1__lengt,,,,,,,,,,
,gene_1-partial,761,1,762,+,YP_008058603.1,putative ribonucleotide reductase,"Viruses dsDNA viruses, no RNA stage unclassified dsDNA viruses unclassified archaeal dsDNA viruses Haloviruses Halovirus HRTV-8",112,PF02867.10 Ribonuc_red_lgC
,gene_2,221,772,993,+,-,hypothetical protein,-,-,- -
,gene_3,446,1045,1491,+,-,hypothetical protein,-,-,- -
,gene_4,1973,1494,3467,+,YP_008059666.1,putative portal protein,"Viruses dsDNA viruses, no RNA stage unclassified dsDNA viruses unclassified archaeal dsDNA viruses Haloviruses Halovirus HCTV-1",132,PF04860.7 Phage_portal
,gene_5-partial,841,3460,4301,+,-,hypothetical protein,-,-,- -
4739_ETNP_6_30_revised_scaffold54452_2__lengt,,,,,,,,,,
,gene_1-partial,479,1,480,-,-,hypothetical protein,-,-,- -
,gene_2,677,468,1145,-,-,hypothetical protein,-,-,- -
,gene_3,671,1243,1914,-,-,hypothetical protein,-,-,- -
,gene_4,221,1921,2142,-,-,hypothetical protein,-,-,- -
,gene_5,419,2151,2570,-,-,hypothetical protein,-,-,- -
,gene_6,299,2588,2887,-,-,hypothetical protein,-,-,- -
,gene_7,416,2936,3352,-,-,hypothetical protein,-,-,- -
,gene_8,353,3440,3793,-,-,hypothetical protein,-,-,- -
,gene_9,1376,3803,5179,-,YP_008059673.1,putative major capsid protein,"Viruses dsDNA viruses, no RNA stage unclassified dsDNA viruses unclassified archaeal dsDNA viruses Haloviruses Halovirus HCTV-1",95.1,- -
,gene_10,1199,5192,6391,-,YP_007379024.1,putative prohead protease,"Viruses dsDNA viruses, no RNA stage unclassified dsDNA viruses unclassified archaeal dsDNA viruses Haloviruses Halovirus HVTV-1",75.9,PF04586.12 Peptidase_U35
,gene_11-partial,815,6423,7238,-,-,hypothetical protein,-,-,- -
4736_ETNP_6_100_revised_scaffold61448_1__leng,,,,,,,,,,
,gene_1-partial,287,3,290,+,-,hypothetical protein,-,-,- -
,gene_2,497,290,787,+,-,hypothetical protein,-,-,- -
,gene_3,467,784,1251,+,-,hypothetical protein,-,-,PF02075.12 RuvC
,gene_4,512,1235,1747,+,-,hypothetical protein,-,-,- -
,gene_5,503,1747,2250,+,-,hypothetical protein,-,-,- -
,gene_6,1658,2237,3895,+,-,hypothetical protein,-,-,- -
,gene_7,1877,3909,5786,+,YP_007378927.1,putative ribonucleotide reductase alpha subunit,"Viruses dsDNA viruses, no RNA stage unclassified dsDNA viruses unclassified archaeal dsDNA viruses Haloviruses Halovirus HVTV-1",365,PF02867.10 Ribonuc_red_lgC
,gene_8,452,5829,6281,+,-,hypothetical protein,-,-,- -
,gene_9-partial,1535,6287,7822,+,YP_008059148.1,putative portal protein,"Viruses dsDNA viruses, no RNA stage unclassified dsDNA viruses unclassified archaeal dsDNA viruses Haloviruses Halovirus HCTV-5",133,PF04860.7 Phage_portal
4736_ETNP_6_100_revised_scaffold84699_2__leng,,,,,,,,,,
,gene_1-partial,1015,1,1016,-,NP_861682.1,hypothetical protein,"Viruses dsDNA viruses, no RNA stage unclassified dsDNA viruses unclassified archaeal dsDNA viruses Haloviruses Halovirus HF1",61.6,PF04860.7 Phage_portal
,gene_2,1400,1051,2451,-,YP_008059213.1,putative terminase large subunit,"Viruses dsDNA viruses, no RNA stage unclassified dsDNA viruses unclassified archaeal dsDNA viruses Haloviruses Halovirus HGTV-1",182,PF03237.10 Terminase_6
,gene_3,569,2402,2971,-,-,hypothetical protein,-,-,- -
,gene_4,206,2961,3167,-,-,hypothetical protein,-,-,- -
,gene_5,311,3109,3420,-,-,hypothetical protein,-,-,- -
4703_ETNP_2_60_revised_C4681837_1__length=226,,,,,,,,,,
,gene_1-partial,175,1,176,-,-,hypothetical protein,-,-,- -
,gene_2,380,192,572,-,-,hypothetical protein,-,-,- -
,gene_3,1166,609,1775,-,YP_008059673.1,putative major capsid protein,"Viruses dsDNA viruses, no RNA stage unclassified dsDNA viruses unclassified archaeal dsDNA viruses Haloviruses Halovirus HCTV-1",162,- -
,gene_4-partial,470,1792,2262,-,-,hypothetical protein,-,-,- -
4703_ETNP_2_60_revised_C4695297_1__length=712,,,,,,,,,,
,gene_1-partial,132,1,133,-,-,hypothetical protein,-,-,- -
,gene_2,233,134,367,-,-,hypothetical protein,-,-,- -
,gene_3,344,360,704,-,-,hypothetical protein,-,-,- -
,gene_4,518,711,1229,-,-,hypothetical protein,-,-,- -
,gene_5,1769,1229,2998,-,-,hypothetical protein,-,-,- -
,gene_6,212,3001,3213,-,-,hypothetical protein,-,-,- -
,gene_7,749,3217,3966,-,-,hypothetical protein,-,-,- -
,gene_8,1667,3966,5633,-,YP_008059148.1,putative portal protein,"Viruses dsDNA viruses, no RNA stage unclassified dsDNA viruses unclassified archaeal dsDNA viruses Haloviruses Halovirus HCTV-5",215,PF04860.7 Phage_portal
,gene_9,1289,5638,6927,-,-,hypothetical protein,-,-,- -
,gene_10-partial,185,6939,7124,-,-,hypothetical protein,-,-,- -
4739_ETNP_6_30_revised_scaffold28421_3__lengt,,,,,,,,,,
,gene_1-partial,1676,3,1679,+,-,hypothetical protein,-,-,- -
,gene_2,1511,1685,3196,+,YP_007379024.1,putative prohead protease,"Viruses dsDNA viruses, no RNA stage unclassified dsDNA viruses unclassified archaeal dsDNA viruses Haloviruses Halovirus HVTV-1",81.6,PF04586.12 Peptidase_U35
,gene_3,1175,3212,4387,+,YP_008059673.1,putative major capsid protein,"Viruses dsDNA viruses, no RNA stage unclassified dsDNA viruses unclassified archaeal dsDNA viruses Haloviruses Halovirus HCTV-1",170,PF05065.8 Phage_capsid
,gene_4-partial,148,4425,4573,+,-,hypothetical protein,-,-,- -
4739_ETNP_6_30_revised_C4891702_1__length=557,,,,,,,,,,
,gene_1-partial,706,1,707,-,YP_008059673.1,putative major capsid protein,"Viruses dsDNA viruses, no RNA stage unclassified dsDNA viruses unclassified archaeal dsDNA viruses Haloviruses Halovirus HCTV-1",94.7,- -
,gene_2,1340,747,2087,-,YP_007379024.1,putative prohead protease,"Viruses dsDNA viruses, no RNA stage unclassified dsDNA viruses unclassified archaeal dsDNA viruses Haloviruses Halovirus HVTV-1",92.0,PF04586.12 Peptidase_U35
,gene_3,3413,2149,5562,-,-,hypothetical protein,-,-,- -
4703_ETNP_2_60_revised_scaffold30442_1__lengt,,,,,,,,,,
,gene_1-partial,230,1,231,-,-,hypothetical protein,-,-,- -
,gene_2,209,243,452,-,-,hypothetical protein,-,-,- -
,gene_3,755,454,1209,-,-,hypothetical protein,-,-,- -
,gene_4,1637,1206,2843,-,YP_008059148.1,putative portal protein,"Viruses dsDNA viruses, no RNA stage unclassified dsDNA viruses unclassified archaeal dsDNA viruses Haloviruses Halovirus HCTV-5",218,PF04860.7 Phage_portal
,gene_5-partial,869,2847,3716,-,-,hypothetical protein,-,-,- -
