# Supplementary material for: Putative archaeal viruses from the mesopelagic ocean
Source: PeerJ. 2017 Jun 15;5:e3428. doi: 10.7717/peerj.3428 (PMC5474096; doi:10.7717/peerj.3428)
Supplement: Data S3 [file peerj-05-3428-s007.ntw]

PHAGE|66395588|ref|NC_007053.1| PHAGE|28876437|ref|NC_004589.1| 3.75554564973
PHAGE|444475874|ref|NC_020197.1| PHAGE|281416385|ref|NC_013645.1| 52.1047637648
PHAGE|209972829|ref|NC_011421.1| PHAGE|658307532|ref|NC_024364.1| 21.9975898356
PHAGE|388570630|ref|NC_017978.1| PHAGE|392972710|ref|NC_018085.1| 8.94365216466
PHAGE|564102869|ref|NC_009232.2| PHAGE|41179361|ref|NC_005357.1| 1.98469366074
PHAGE|643217861|ref|NC_024211.1| PHAGE|849251639|ref|NC_027352.1| 98.1609889628
PHAGE|408905833|ref|NC_018838.1| PHAGE|543171540|ref|NC_022340.1| 122.260488588
PHAGE|472341521|ref|NC_020855.1| PHAGE|228860932|ref|NC_012635.1| 13.4508131495
PHAGE|422934421|ref|NC_019503.1| PHAGE|418487144|ref|NC_019443.1| 14.7081026027
PHAGE|311992494|ref|NC_014660.1| PHAGE|423262092|ref|NC_019543.1| 140.408533196
PHAGE|906475759|ref|NC_027621.1| PHAGE|543171494|ref|NC_022339.1| 122.260488588
PHAGE|282599175|ref|NC_013693.1| PHAGE|282598938|ref|NC_013697.1| 66.3104106858
PHAGE|514231256|ref|NC_021559.1| PHAGE|712912907|ref|NC_025429.1| 29.1428292025
PHAGE|408905833|ref|NC_018838.1| PHAGE|408905846|ref|NC_018851.1| 127.743582132
PHAGE|222435670|ref|NC_012027.1| PHAGE|593773606|ref|NC_023686.1| 205.166216691
PHAGE|422937778|ref|NC_019530.1| PHAGE|824502103|ref|NC_027119.1| 300.0
PHAGE|403225042|ref|NC_017971.2| PHAGE|345461107|ref|NC_015938.1| 3.74007509245
PHAGE|38639923|ref|NC_005260.1| PHAGE|815854799|ref|NC_026928.1| 13.9852463171
PHAGE|418487051|ref|NC_019442.1| PHAGE|209447126|ref|NC_011357.1| 26.1802381999
PHAGE|460042372|ref|NC_020483.1| PHAGE|712915364|ref|NC_025455.1| 22.3856133547
PHAGE|318065901|ref|NC_014900.1| PHAGE|255252682|ref|NC_013059.1| 61.2653343539
PHAGE|609217196|ref|NC_022980.1| PHAGE|134287335|ref|NC_009231.1| 27.1212541637
PHAGE|148734472|ref|NC_009540.1| PHAGE|414087634|ref|NC_019404.1| 80.0256007822
PHAGE|472339613|ref|NC_020838.1| PHAGE|326783215|ref|NC_015285.1| 1.70644389244
PHAGE|423261846|ref|NC_019539.1| PHAGE|564102869|ref|NC_009232.2| 162.90935046
PHAGE|725950304|ref|NC_025446.1| PHAGE|593773806|ref|NC_023688.1| 17.3280504983
PHAGE|530787625|ref|NC_022091.1| PHAGE|83571714|ref|NC_007637.1| 1.75170464992
PHAGE|326782497|ref|NC_015282.1| PHAGE|326782972|ref|NC_015284.1| 126.259770867
PHAGE|326804500|ref|NC_015296.1| PHAGE|351518443|ref|NC_016073.1| 300.0
PHAGE|239507361|ref|NC_012784.1| PHAGE|538397808|ref|NC_021773.2| 84.5978307941
PHAGE|643216961|ref|NC_024204.1| PHAGE|682122955|ref|NC_024783.1| 9.81678872507
PHAGE|326781756|ref|NC_015279.1| PHAGE|310722194|ref|NC_014635.1| 12.6644962897
PHAGE|560186125|ref|NC_022917.1| PHAGE|338826807|ref|NC_015719.1| 2.25497907022
PHAGE|219681259|ref|NC_011811.1| PHAGE|330858525|ref|NC_015457.1| 1.3705015821
PHAGE|418488631|ref|NC_019452.1| PHAGE|326804500|ref|NC_015296.1| 300.0
PHAGE|509141259|ref|NC_021337.1| PHAGE|17570786|ref|NC_003298.1| 1.58398603063
PHAGE|593779948|ref|NC_023737.1| PHAGE|109393216|ref|NC_008207.1| 300.0
PHAGE|526178036|ref|NC_021801.1| PHAGE|461475022|ref|NC_020490.1| 46.2033906742
PHAGE|423262043|ref|NC_019542.1| PHAGE|212671382|ref|NC_011534.1| 2.34296189787
PHAGE|431809676|ref|NC_019914.1| PHAGE|148717842|ref|NC_009526.1| 39.8348628754
PHAGE|651729600|ref|NC_023558.1| PHAGE|269838908|ref|NC_011085.2| 64.5764506085
PHAGE|849249558|ref|NC_027336.1| PHAGE|408905835|ref|NC_018840.1| 130.75886065
PHAGE|326536409|ref|NC_015251.1| PHAGE|589889728|ref|NC_023561.1| 97.3822364962
PHAGE|713322012|ref|NC_025414.1| PHAGE|472341521|ref|NC_020855.1| 13.3120044686
PHAGE|408905840|ref|NC_018845.1| PHAGE|848756435|ref|NC_027295.1| 127.743582132
PHAGE|428782254|ref|NC_019715.1| PHAGE|45686283|ref|NC_005833.1| 4.78285518444
PHAGE|304360758|ref|NC_014458.1| PHAGE|530545941|ref|NC_022060.1| 2.78435489534
PHAGE|472343459|ref|NC_020878.1| PHAGE|815854799|ref|NC_026928.1| 1.45854699485
PHAGE|764160275|ref|NC_026591.1| PHAGE|563398785|ref|NC_022979.1| 52.0491023191
PHAGE|849254167|ref|NC_027362.1| PHAGE|906475860|ref|NC_027623.1| 126.421381411
PHAGE|66396333|ref|NC_007063.1| PHAGE|41189515|ref|NC_005356.1| 45.7345149065
PHAGE|273810554|ref|NC_013600.1| PHAGE|9630464|ref|NC_001901.1| 1.63209409745
PHAGE|526003444|ref|NC_021772.1| PHAGE|408905849|ref|NC_018854.1| 34.2863558522
PHAGE|326782024|ref|NC_015280.1| PHAGE|472339613|ref|NC_020838.1| 1.55535316103
PHAGE|764162247|ref|NC_026611.1| PHAGE|356870600|ref|NC_016158.1| 2.11597607264
PHAGE|371671060|ref|NC_016563.1| PHAGE|568191240|ref|NC_022769.1| 110.969893089
PHAGE|543170722|ref|NC_022327.1| PHAGE|609252170|ref|NC_023741.1| 195.953079355
PHAGE|849254577|ref|NC_027376.1| PHAGE|543171632|ref|NC_022342.1| 129.06579214
PHAGE|41179361|ref|NC_005357.1| PHAGE|643216961|ref|NC_024204.1| 2.05644128809
PHAGE|849254769|ref|NC_027381.1| PHAGE|514051544|ref|NC_021532.1| 14.9207510644
PHAGE|764160588|ref|NC_026595.1| PHAGE|764160705|ref|NC_026596.1| 144.294333502
PHAGE|326783979|ref|NC_015288.1| PHAGE|713322302|ref|NC_025419.1| 15.3535651834
PHAGE|530546568|ref|NC_022066.1| PHAGE|593774278|ref|NC_023690.1| 300.0
PHAGE|472437437|ref|NC_020873.1| PHAGE|658310567|ref|NC_024359.1| 58.3940059603
PHAGE|589893597|ref|NC_023607.1| PHAGE|509139941|ref|NC_021324.1| 46.3173710035
PHAGE|849255230|ref|NC_027382.1| PHAGE|215479976|ref|NC_011613.1| 2.10616666121
PHAGE|509139383|ref|NC_021318.1| PHAGE|530545699|ref|NC_022058.1| 136.07493223
PHAGE|304373555|ref|NC_014467.1| PHAGE|311992494|ref|NC_014660.1| 116.567113199
PHAGE|472437437|ref|NC_020873.1| PHAGE|418489442|ref|NC_019487.1| 32.1076252366
PHAGE|682124280|ref|NC_024794.1| PHAGE|66391804|ref|NC_007022.1| 159.101468857
ARCHVIR|270281819|ref|NC_013588.1| ARCHVIR|270281746|ref|NC_013585.1| 38.2339698364
PHAGE|848756435|ref|NC_027295.1| PHAGE|849251848|ref|NC_027354.1| 122.260488588
PHAGE|23455848|ref|NC_004303.1| PHAGE|282598706|ref|NC_013696.1| 3.46927568875
PHAGE|326783443|ref|NC_015286.1| PHAGE|472340220|ref|NC_020845.1| 129.305143229
PHAGE|428782857|ref|NC_019724.1| PHAGE|356870600|ref|NC_016158.1| 9.01629287738
PHAGE|197322500|ref|NC_009811.2| PHAGE|56693048|ref|NC_006565.1| 36.8474872959
PHAGE|744692834|ref|NC_026017.1| PHAGE|48697190|ref|NC_005887.1| 2.04693477222
PHAGE|815854070|ref|NC_026923.1| PHAGE|472343238|ref|NC_020875.1| 300.0
PHAGE|414086915|ref|NC_019401.1| PHAGE|713322012|ref|NC_025414.1| 17.4259459568
PHAGE|118430724|ref|NC_008583.1| PHAGE|66395215|ref|NC_007047.1| 81.8516366439
PHAGE|640885266|ref|NC_024148.1| PHAGE|472437676|ref|NC_020876.1| 91.2004923647
PHAGE|593779302|ref|NC_023731.1| PHAGE|282598606|ref|NC_013694.1| 81.8128080507
PHAGE|568190967|ref|NC_022765.1| PHAGE|460042176|ref|NC_020480.1| 224.346692021
PHAGE|66394870|ref|NC_007050.1| PHAGE|157102936|ref|NC_009761.2| 9.58044835413
PHAGE|588498242|ref|NC_023499.1| PHAGE|509140939|ref|NC_021332.1| 13.6985811929
PHAGE|312281391|ref|NC_006884.2| PHAGE|422937778|ref|NC_019530.1| 11.9511087405
PHAGE|212499705|ref|NC_011551.1| PHAGE|66395588|ref|NC_007053.1| 2.3963653704
PHAGE|14251125|ref|NC_002796.1| PHAGE|9633000|ref|NC_000896.1| 8.02920602641
PHAGE|46358648|ref|NC_005841.1| PHAGE|31044225|ref|NC_004813.1| 8.21694575433
PHAGE|422937568|ref|NC_019528.1| PHAGE|197935853|ref|NC_011201.1| 15.8324128248
PHAGE|744692776|ref|NC_026016.1| PHAGE|28876145|ref|NC_004584.1| 5.0869174819
PHAGE|109392186|ref|NC_008196.1| PHAGE|593775339|ref|NC_023699.1| 148.672797604
PHAGE|589889728|ref|NC_023561.1| PHAGE|460042436|ref|NC_020484.1| 23.5081521874
PHAGE|593776974|ref|NC_023715.1| PHAGE|844383143|ref|NC_027292.1| 53.6885222155
PHAGE|29028563|ref|NC_004615.1| PHAGE|725950513|ref|NC_025453.1| 7.42563265
PHAGE|351518443|ref|NC_016073.1| PHAGE|472340220|ref|NC_020845.1| 9.1117164533
PHAGE|408905842|ref|NC_018847.1| PHAGE|408905831|ref|NC_018836.1| 2.14894210403
PHAGE|158079296|ref|NC_009904.1| PHAGE|682123269|ref|NC_024787.1| 83.5717758369
PHAGE|815853839|ref|NC_026926.1| PHAGE|238694878|ref|NC_012740.1| 13.0277184095
PHAGE|408905834|ref|NC_018839.1| PHAGE|849254115|ref|NC_027361.1| 123.269454739
PHAGE|423262377|ref|NC_019545.1| PHAGE|849122262|ref|NC_027398.1| 3.28582583564
PHAGE|658310745|ref|NC_024362.1| PHAGE|563399545|ref|NC_022987.1| 2.41021425076
ARCHVIR|270281819|ref|NC_013588.1| ARCHVIR|160688416|ref|NC_009986.1| 47.6564020586
PHAGE|28876202|ref|NC_004585.1| PHAGE|195661200|ref|NC_011104.1| 19.3290674934
PHAGE|713322590|ref|NC_025448.1| PHAGE|472343238|ref|NC_020875.1| 14.8198300181
PHAGE|530545699|ref|NC_022058.1| PHAGE|563398432|ref|NC_022975.1| 48.0564468903
PHAGE|326782972|ref|NC_015284.1| PHAGE|713322590|ref|NC_025448.1| 16.2066790376
PHAGE|118725053|ref|NC_008617.1| PHAGE|28876202|ref|NC_004585.1| 1.30911493386
PHAGE|408905838|ref|NC_018843.1| PHAGE|588498646|ref|NC_023502.1| 1.14662898932
PHAGE|844383143|ref|NC_027292.1| PHAGE|108861984|ref|NC_008152.1| 2.50890455721
PHAGE|682124280|ref|NC_024794.1| PHAGE|326782732|ref|NC_015283.1| 14.9013537205
PHAGE|372199367|ref|NC_016570.1| PHAGE|514050383|ref|NC_021529.1| 10.338532806
PHAGE|28876437|ref|NC_004589.1| PHAGE|66395370|ref|NC_007049.1| 1.56119692043
PHAGE|304373555|ref|NC_014467.1| PHAGE|422937778|ref|NC_019530.1| 16.9205007278
PHAGE|91214232|ref|NC_005083.2| PHAGE|299778956|ref|NC_014260.1| 82.3787880311
PHAGE|408905837|ref|NC_018842.1| PHAGE|408905847|ref|NC_018852.1| 129.06579214
PHAGE|525972254|ref|NC_021778.1| PHAGE|17975105|ref|NC_003313.1| 7.16365050723
PHAGE|418489109|ref|NC_019456.1| PHAGE|242345571|ref|NC_012884.1| 8.66542066464
PHAGE|282598606|ref|NC_013694.1| PHAGE|593776040|ref|NC_023707.1| 97.0449594516
PHAGE|897635950|ref|NC_024124.2| PHAGE|304373555|ref|NC_014467.1| 125.986734511
PHAGE|408905837|ref|NC_018842.1| PHAGE|543171309|ref|NC_022335.1| 129.06579214
PHAGE|764160499|ref|NC_026594.1| PHAGE|640885073|ref|NC_024146.1| 2.25270517274
PHAGE|658307287|ref|NC_024360.1| PHAGE|526118413|ref|NC_021856.1| 58.5493877467
PHAGE|206600079|ref|NC_011287.1| PHAGE|602259872|ref|NC_023862.1| 3.15563161134
PHAGE|431809518|ref|NC_019913.1| PHAGE|448260273|ref|NC_020079.1| 3.06786188157
PHAGE|849248501|ref|NC_027331.1| PHAGE|228860932|ref|NC_012635.1| 300.0
PHAGE|725949165|ref|NC_025422.1| PHAGE|162290187|ref|NC_008296.2| 50.2716124615
PHAGE|448244584|ref|NC_020198.1| PHAGE|448244985|ref|NC_020202.1| 121.031372652
PHAGE|472437937|ref|NC_020879.1| PHAGE|310722194|ref|NC_014635.1| 300.0
PHAGE|543170916|ref|NC_022329.1| PHAGE|530546138|ref|NC_022062.1| 180.59185028
PHAGE|713322302|ref|NC_025419.1| PHAGE|312281379|ref|NC_006883.2| 12.3306428904
PHAGE|428782316|ref|NC_019716.1| PHAGE|849251524|ref|NC_027350.1| 2.80670313959
PHAGE|658310315|ref|NC_024355.1| PHAGE|530787450|ref|NC_022090.1| 3.31928220489
PHAGE|602259533|ref|NC_023856.1| PHAGE|38639923|ref|NC_005260.1| 20.2828893627
PHAGE|194100305|ref|NC_011042.1| PHAGE|730966571|ref|NC_025822.1| 2.54648102669
PHAGE|219681259|ref|NC_011811.1| PHAGE|712913441|ref|NC_025436.1| 6.02479030178
PHAGE|456351087|ref|NC_020416.1| PHAGE|414086362|ref|NC_019399.1| 300.0
PHAGE|639438320|ref|NC_024121.1| PHAGE|472437937|ref|NC_020879.1| 151.151043022
PHAGE|209427726|ref|NC_011356.1| PHAGE|428782521|ref|NC_019719.1| 43.6513207557
PHAGE|849121089|ref|NC_027353.1| PHAGE|326536151|ref|NC_015250.1| 167.933131172
PHAGE|593776230|ref|NC_023709.1| PHAGE|109392453|ref|NC_008203.1| 87.8629335666
PHAGE|568190683|ref|NC_022763.1| PHAGE|422935575|ref|NC_019511.1| 43.7807150587
PHAGE|330858525|ref|NC_015457.1| PHAGE|472341954|ref|NC_020859.1| 15.5228962153
PHAGE|157311189|ref|NC_009820.1| PHAGE|593780187|ref|NC_023738.1| 7.37550637703
PHAGE|194100252|ref|NC_011040.1| PHAGE|338826807|ref|NC_015719.1| 105.789613715
PHAGE|428782254|ref|NC_019715.1| PHAGE|51236723|ref|NC_002371.2| 20.4903895927
PHAGE|326633040|ref|NC_015271.1| PHAGE|281416165|ref|NC_013651.1| 45.0477628634
PHAGE|308814351|ref|NC_014595.1| PHAGE|712912907|ref|NC_025429.1| 24.6551984793
PHAGE|849250250|ref|NC_027339.1| PHAGE|255033713|ref|NC_013055.1| 2.05644128809
PHAGE|119953625|ref|NC_008717.1| PHAGE|56692568|ref|NC_006548.1| 25.8893545704
PHAGE|712915472|ref|NC_025457.1| PHAGE|423262043|ref|NC_019542.1| 2.11104870244
PHAGE|849254459|ref|NC_027373.1| PHAGE|849254115|ref|NC_027361.1| 132.091289818
PHAGE|29566021|ref|NC_004682.1| PHAGE|18496886|ref|NC_003387.1| 5.35330550135
PHAGE|363539522|ref|NC_016071.1| PHAGE|593777117|ref|NC_023717.1| 86.7659556702
PHAGE|428782193|ref|NC_019714.1| PHAGE|565323599|ref|NC_012223.2| 5.33214404012
PHAGE|408905856|ref|NC_018861.1| PHAGE|815854799|ref|NC_026928.1| 12.2679484143
PHAGE|326784214|ref|NC_015289.1| PHAGE|849122876|ref|NC_027404.1| 15.6045892938
PHAGE|906475808|ref|NC_027622.1| PHAGE|849254715|ref|NC_027380.1| 129.06579214
PHAGE|514051312|ref|NC_021531.1| PHAGE|82700933|ref|NC_007623.1| 27.8817310675
PHAGE|514051825|ref|NC_021538.1| PHAGE|589891227|ref|NC_023580.1| 113.244626596
PHAGE|815853839|ref|NC_026926.1| PHAGE|472437937|ref|NC_020879.1| 11.6339850134
PHAGE|29028667|ref|NC_004617.1| PHAGE|30043925|ref|NC_004740.1| 51.9616020355
PHAGE|712912451|ref|NC_025426.1| PHAGE|658307287|ref|NC_024360.1| 54.9448701191
PHAGE|764160082|ref|NC_026590.1| PHAGE|530546568|ref|NC_022066.1| 50.7947892499
PHAGE|66391804|ref|NC_007022.1| PHAGE|326783659|ref|NC_015287.1| 10.0489324285
PHAGE|194303053|ref|NC_011056.1| PHAGE|593774278|ref|NC_023690.1| 17.4724843406
PHAGE|422936321|ref|NC_019517.1| PHAGE|238694878|ref|NC_012740.1| 3.99649196418
PHAGE|593779056|ref|NC_023728.1| PHAGE|589891227|ref|NC_023580.1| 147.913925616
PHAGE|422936890|ref|NC_019526.1| PHAGE|712912907|ref|NC_025429.1| 3.17586847514
PHAGE|849251120|ref|NC_027346.1| PHAGE|508178941|ref|NC_021304.1| 2.03051375401
PHAGE|239590011|ref|NC_012788.1| PHAGE|109392287|ref|NC_008202.1| 179.369184876
PHAGE|725949806|ref|NC_025437.1| PHAGE|849120356|ref|NC_027344.1| 282.919015791
PHAGE|255928922|ref|NC_013085.1| PHAGE|435844510|ref|NC_019521.1| 2.26385671905
PHAGE|38639923|ref|NC_005260.1| PHAGE|33620426|ref|NC_005066.1| 102.708916469
PHAGE|725948879|ref|NC_025417.1| PHAGE|725949470|ref|NC_025423.1| 14.9080670445
PHAGE|31543997|ref|NC_004827.1| PHAGE|327198559|ref|NC_015295.1| 4.68463969176
PHAGE|66391759|ref|NC_007019.1| PHAGE|9632937|ref|NC_000872.1| 33.0377474166
PHAGE|448244641|ref|NC_020199.1| PHAGE|281416434|ref|NC_013644.1| 7.7581206813
PHAGE|326782497|ref|NC_015282.1| PHAGE|815853630|ref|NC_026925.1| 300.0
PHAGE|431810239|ref|NC_019920.1| PHAGE|431810287|ref|NC_019922.1| 6.42523601073
PHAGE|399528962|ref|NC_018282.1| PHAGE|428782085|ref|NC_019713.1| 10.1838657517
PHAGE|45686283|ref|NC_005833.1| PHAGE|428782446|ref|NC_019718.1| 87.5304891956
PHAGE|314121562|ref|NC_014792.1| PHAGE|815853630|ref|NC_026925.1| 14.9095026197
PHAGE|197261511|ref|NC_011167.1| PHAGE|658607635|ref|NC_024384.1| 7.52626295831
PHAGE|640884536|ref|NC_024141.1| PHAGE|372449733|ref|NC_016650.1| 60.115546798
PHAGE|115315572|ref|NC_008370.1| PHAGE|9627909|ref|NC_001629.1| 2.63836763559
PHAGE|472340845|ref|NC_020851.1| PHAGE|422934005|ref|NC_019500.1| 18.025561887
PHAGE|712915315|ref|NC_025451.1| PHAGE|9627425|ref|NC_001604.1| 87.3210098934
PHAGE|9633000|ref|NC_000896.1| PHAGE|126011062|ref|NC_009018.1| 1.240515886
PHAGE|588295077|ref|NC_023503.1| PHAGE|9632937|ref|NC_000872.1| 36.879776596
PHAGE|602259533|ref|NC_023856.1| PHAGE|311992750|ref|NC_014661.1| 15.5857566229
PHAGE|312281391|ref|NC_006884.2| PHAGE|326784214|ref|NC_015289.1| 264.559109429
PHAGE|589892323|ref|NC_023593.1| PHAGE|429315958|ref|NC_019813.1| 1.49960456058
PHAGE|29566108|ref|NC_004683.1| PHAGE|764160375|ref|NC_026593.1| 10.2176828506
PHAGE|509142635|ref|NC_021349.1| PHAGE|203457352|ref|NC_011272.1| 300.0
PHAGE|418488631|ref|NC_019452.1| PHAGE|282598938|ref|NC_013697.1| 62.8430692905
PHAGE|80159686|ref|NC_007581.1| PHAGE|589890759|ref|NC_023574.1| 11.8919525658
PHAGE|509141259|ref|NC_021337.1| PHAGE|9627425|ref|NC_001604.1| 1.32029464959
PHAGE|589286108|ref|NC_023548.1| PHAGE|422935523|ref|NC_019510.1| 79.165255614
PHAGE|291084859|ref|NC_013936.1| PHAGE|609252819|ref|NC_023748.1| 3.02551002387
PHAGE|849255742|ref|NC_027391.1| PHAGE|849251180|ref|NC_027347.1| 123.406598062
ARCHVIR|ETNP|2|60|revised|C4696273|1_arch ARCHVIR|ETNP|2|30|revised|scaffold15083|1_arch 2.31023968436
PHAGE|291084859|ref|NC_013936.1| PHAGE|508179584|ref|NC_021306.1| 1.97640939317
PHAGE|126011062|ref|NC_009018.1| PHAGE|28876145|ref|NC_004584.1| 116.070742267
PHAGE|9634119|ref|NC_002166.1| PHAGE|356870600|ref|NC_016158.1| 6.13797784462
PHAGE|326782024|ref|NC_015280.1| PHAGE|602259533|ref|NC_023856.1| 10.8019506852
PHAGE|460042674|ref|NC_020486.1| PHAGE|312281391|ref|NC_006884.2| 232.310123996
PHAGE|326782732|ref|NC_015283.1| PHAGE|602259533|ref|NC_023856.1| 12.0194428726
PHAGE|148724443|ref|NC_009531.1| PHAGE|712915997|ref|NC_025464.1| 30.0800572461
PHAGE|203463359|ref|NC_011267.1| PHAGE|557307743|ref|NC_022753.1| 57.7214264392
PHAGE|849254407|ref|NC_027370.1| PHAGE|408905833|ref|NC_018838.1| 114.086437926
PHAGE|215479924|ref|NC_011611.1| PHAGE|38229112|ref|NC_005178.1| 128.316725741
PHAGE|564292828|ref|NC_023009.1| PHAGE|408905858|ref|NC_018863.1| 47.9852301667
PHAGE|194303053|ref|NC_011056.1| PHAGE|109392186|ref|NC_008196.1| 1.9864871485
PHAGE|399528758|ref|NC_018279.1| PHAGE|422934269|ref|NC_019501.1| 15.5244594937
PHAGE|593776040|ref|NC_023707.1| PHAGE|602259872|ref|NC_023862.1| 39.7170332984
PHAGE|658607762|ref|NC_024386.1| PHAGE|849254631|ref|NC_027377.1| 129.356347416
PHAGE|414086645|ref|NC_019400.1| PHAGE|414087461|ref|NC_019402.1| 1.51922671476
PHAGE|338826857|ref|NC_015720.1| PHAGE|282598606|ref|NC_013694.1| 2.6182173936
PHAGE|422936608|ref|NC_019520.1| PHAGE|560186125|ref|NC_022917.1| 10.8668328168
PHAGE|32453484|ref|NC_004928.1| PHAGE|698029054|ref|NC_024125.2| 300.0
PHAGE|472340845|ref|NC_020851.1| PHAGE|418487144|ref|NC_019443.1| 116.471328978
PHAGE|422937778|ref|NC_019530.1| PHAGE|228861315|ref|NC_012638.1| 16.9205007278
PHAGE|435439265|ref|NC_019704.1| PHAGE|209427726|ref|NC_011356.1| 4.51994092807
PHAGE|330858351|ref|NC_015453.1| PHAGE|906475964|ref|NC_027625.1| 126.421381411
PHAGE|9633550|ref|NC_000935.1| PHAGE|255252682|ref|NC_013059.1| 11.5831779367
PHAGE|209447126|ref|NC_011357.1| PHAGE|9633396|ref|NC_000902.1| 82.417477154
PHAGE|530547084|ref|NC_022069.1| PHAGE|849254357|ref|NC_027367.1| 1.54642606623
PHAGE|589893825|ref|NC_023614.1| PHAGE|157102937|ref|NC_009762.2| 6.04595232405
PHAGE|431809730|ref|NC_019915.1| PHAGE|327409390|ref|NC_015254.1| 1.20623715774
PHAGE|565323637|ref|NC_020081.2| PHAGE|849119930|ref|NC_027335.1| 70.8521357076
PHAGE|543170916|ref|NC_022329.1| PHAGE|712914056|ref|NC_025444.1| 46.4215024174
PHAGE|557745636|ref|NC_022791.1| PHAGE|414090203|ref|NC_019418.1| 64.007096095
PHAGE|194303296|ref|NC_011055.1| PHAGE|563398524|ref|NC_022976.1| 278.018965248
PHAGE|593776513|ref|NC_023712.1| PHAGE|514051825|ref|NC_021538.1| 7.27897903869
PHAGE|849251180|ref|NC_027347.1| PHAGE|849255742|ref|NC_027391.1| 123.406598062
PHAGE|408905850|ref|NC_018855.1| PHAGE|299778956|ref|NC_014260.1| 300.0
PHAGE|399498791|ref|NC_018275.1| PHAGE|849122262|ref|NC_027398.1| 47.6909330171
PHAGE|304360853|ref|NC_014459.1| PHAGE|194302947|ref|NC_011054.1| 2.59649710533
PHAGE|828805560|ref|NC_027204.1| PHAGE|849120356|ref|NC_027344.1| 27.0671130887
PHAGE|422936608|ref|NC_019520.1| PHAGE|388483859|ref|NC_006882.2| 2.15545677493
PHAGE|589286108|ref|NC_023548.1| PHAGE|281306659|ref|NC_013638.1| 4.38157978914
PHAGE|431809408|ref|NC_019911.1| PHAGE|764161203|ref|NC_026602.1| 13.1230601562
PHAGE|273810419|ref|NC_013599.1| PHAGE|46358648|ref|NC_005841.1| 4.11767943031
PHAGE|658310895|ref|NC_024366.1| PHAGE|189043087|ref|NC_010762.1| 23.5808877986
PHAGE|906476164|ref|NC_027629.1| PHAGE|543171494|ref|NC_022339.1| 123.572214606
PHAGE|712913869|ref|NC_025442.1| PHAGE|408905827|ref|NC_018832.1| 151.440888534
PHAGE|472339167|ref|NC_020836.1| PHAGE|238694878|ref|NC_012740.1| 14.9473953203
PHAGE|593776974|ref|NC_023715.1| PHAGE|712915997|ref|NC_025464.1| 13.7166789462
PHAGE|568191581|ref|NC_022771.1| PHAGE|408905858|ref|NC_018863.1| 109.534427539
PHAGE|431809408|ref|NC_019911.1| PHAGE|456351021|ref|NC_020414.1| 8.21352766737
PHAGE|408905856|ref|NC_018861.1| PHAGE|713322875|ref|NC_025452.1| 13.0215777127
PHAGE|351518443|ref|NC_016073.1| PHAGE|299778956|ref|NC_014260.1| 15.1459966797
PHAGE|824479682|ref|NC_027118.1| PHAGE|48696682|ref|NC_005891.1| 134.916285309
PHAGE|157102936|ref|NC_009761.2| PHAGE|304443238|ref|NC_014460.1| 3.4745819329
ARCHVIR|ETNP|6|30|revised|scaffold50585|2_arch ARCHVIR|ETNP|6|30|revised|scaffold54528|1_arch 14.6988139974
PHAGE|849120356|ref|NC_027344.1| PHAGE|311992750|ref|NC_014661.1| 173.170220759
PHAGE|326782972|ref|NC_015284.1| PHAGE|294661423|ref|NC_014036.1| 15.9738633193
PHAGE|589287388|ref|NC_023608.1| PHAGE|712916126|ref|NC_025466.1| 31.1813786163
PHAGE|356870794|ref|NC_016164.1| PHAGE|254729462|ref|NC_013021.1| 2.59170617535
PHAGE|712915997|ref|NC_025464.1| PHAGE|119637746|ref|NC_008694.1| 13.6051379482
PHAGE|326536103|ref|NC_015249.1| PHAGE|472343131|ref|NC_020872.1| 11.6400733102
PHAGE|589891766|ref|NC_023587.1| PHAGE|311992992|ref|NC_014662.1| 13.3216651331
PHAGE|849122467|ref|NC_027401.1| PHAGE|849251180|ref|NC_027347.1| 131.215759934
PHAGE|849120723|ref|NC_027348.1| PHAGE|422935839|ref|NC_019514.1| 43.4548929959
PHAGE|203460520|ref|NC_011270.1| PHAGE|203457352|ref|NC_011272.1| 300.0
PHAGE|481019412|ref|NC_021072.1| PHAGE|713322302|ref|NC_025419.1| 15.1203413041
PHAGE|167600373|ref|NC_010325.1| PHAGE|508178009|ref|NC_021300.1| 5.36820379509
PHAGE|815854506|ref|NC_026927.1| PHAGE|326782497|ref|NC_015282.1| 144.919186589
PHAGE|83571714|ref|NC_007637.1| PHAGE|557307365|ref|NC_022744.1| 4.2888895501
PHAGE|170783609|ref|NC_010237.1| PHAGE|255252682|ref|NC_013059.1| 4.17974508141
PHAGE|327198269|ref|NC_015273.1| PHAGE|167832345|ref|NC_010342.1| 2.72653933918
PHAGE|192823996|ref|NC_011019.1| PHAGE|640884131|ref|NC_024138.1| 1.07288116117
PHAGE|118430711|ref|NC_008575.1| PHAGE|526120125|ref|NC_021866.1| 19.758971148
PHAGE|589893512|ref|NC_023604.1| PHAGE|358356445|ref|NC_009993.2| 4.95273949146
PHAGE|848469578|ref|NC_027298.1| PHAGE|157834972|ref|NC_009818.1| 130.440409707
PHAGE|849122876|ref|NC_027404.1| PHAGE|414086362|ref|NC_019399.1| 300.0
PHAGE|281416385|ref|NC_013645.1| PHAGE|28876145|ref|NC_004584.1| 2.03200671314
PHAGE|712913174|ref|NC_025430.1| PHAGE|109289936|ref|NC_008201.1| 15.7843508643
PHAGE|589286108|ref|NC_023548.1| PHAGE|338826807|ref|NC_015719.1| 82.3787163145
PHAGE|206599983|ref|NC_011292.1| PHAGE|109522776|ref|NC_008198.1| 25.3053300023
PHAGE|29028617|ref|NC_004616.1| PHAGE|209363552|ref|NC_011344.1| 141.777043754
PHAGE|481019146|ref|NC_021070.1| PHAGE|849255230|ref|NC_027382.1| 52.0925206693
PHAGE|538397808|ref|NC_021773.2| PHAGE|725915949|ref|NC_025460.1| 37.9415896855
PHAGE|472339167|ref|NC_020836.1| PHAGE|422935113|ref|NC_019507.1| 9.25896312084
PHAGE|326633040|ref|NC_015271.1| PHAGE|472343131|ref|NC_020872.1| 11.3574496173
PHAGE|530545941|ref|NC_022060.1| PHAGE|764160082|ref|NC_026590.1| 1.1600128048
PHAGE|209363552|ref|NC_011344.1| PHAGE|448244641|ref|NC_020199.1| 152.956805937
PHAGE|456351021|ref|NC_020414.1| PHAGE|431809408|ref|NC_019911.1| 8.21352766737
PHAGE|589889728|ref|NC_023561.1| PHAGE|849248501|ref|NC_027331.1| 300.0
PHAGE|237651460|ref|NC_012696.1| PHAGE|849254769|ref|NC_027381.1| 32.0695946673
PHAGE|697424991|ref|NC_024369.2| PHAGE|564292481|ref|NC_023006.1| 3.12122316836
PHAGE|435844510|ref|NC_019521.1| PHAGE|713322875|ref|NC_025452.1| 10.1798931805
PHAGE|508177514|ref|NC_021297.1| PHAGE|372449904|ref|NC_016653.1| 49.2906125483
PHAGE|422935575|ref|NC_019511.1| PHAGE|643217077|ref|NC_024205.1| 41.3923294976
PHAGE|229604924|ref|NC_012662.1| PHAGE|422937568|ref|NC_019528.1| 18.5641623835
PHAGE|255928922|ref|NC_013085.1| PHAGE|815853839|ref|NC_026926.1| 300.0
PHAGE|508179906|ref|NC_021308.1| PHAGE|589893688|ref|NC_023609.1| 105.362810903
PHAGE|399528758|ref|NC_018279.1| PHAGE|374531244|ref|NC_016762.1| 14.9814928503
PHAGE|158345023|ref|NC_009935.1| PHAGE|167600442|ref|NC_010326.1| 140.106709632
PHAGE|472342931|ref|NC_020867.1| PHAGE|472339167|ref|NC_020836.1| 2.81161613404
PHAGE|238695156|ref|NC_012741.1| PHAGE|418488631|ref|NC_019452.1| 13.7901995686
PHAGE|169257155|ref|NC_010391.1| PHAGE|428782254|ref|NC_019715.1| 5.70654197721
PHAGE|431808936|ref|NC_019909.1| PHAGE|849122876|ref|NC_027404.1| 255.054151829
PHAGE|472340845|ref|NC_020851.1| PHAGE|37651481|ref|NC_005135.1| 12.2482619266
PHAGE|543171309|ref|NC_022335.1| PHAGE|849254357|ref|NC_027367.1| 120.547227829
PHAGE|589893575|ref|NC_023605.1| PHAGE|399498791|ref|NC_018275.1| 2.88207667145
PHAGE|194302947|ref|NC_011054.1| PHAGE|291084859|ref|NC_013936.1| 137.705087834
PHAGE|372449733|ref|NC_016650.1| PHAGE|589892765|ref|NC_023606.1| 56.5432943613
PHAGE|318065901|ref|NC_014900.1| PHAGE|408905841|ref|NC_018846.1| 2.8022582669
PHAGE|589891555|ref|NC_023584.1| PHAGE|33620426|ref|NC_005066.1| 15.6904679532
PHAGE|314121562|ref|NC_014792.1| PHAGE|326782024|ref|NC_015280.1| 16.7509597528
PHAGE|589286604|ref|NC_023571.1| PHAGE|327409390|ref|NC_015254.1| 21.4677473637
PHAGE|543171494|ref|NC_022339.1| PHAGE|543171540|ref|NC_022340.1| 132.091289818
PHAGE|358356850|ref|NC_016166.1| PHAGE|593775934|ref|NC_023706.1| 65.8303207914
PHAGE|593778526|ref|NC_023724.1| PHAGE|508177859|ref|NC_021299.1| 10.1223802476
PHAGE|311993272|ref|NC_014663.1| PHAGE|312281379|ref|NC_006883.2| 15.4473866043
PHAGE|281416165|ref|NC_013651.1| PHAGE|17570786|ref|NC_003298.1| 45.8419157095
PHAGE|543171447|ref|NC_022338.1| PHAGE|330858351|ref|NC_015453.1| 135.397841557
PHAGE|66391451|ref|NC_007023.1| PHAGE|326783659|ref|NC_015287.1| 11.144778672
PHAGE|456351087|ref|NC_020416.1| PHAGE|514231256|ref|NC_021559.1| 14.716152387
PHAGE|327197998|ref|NC_015265.1| PHAGE|509141608|ref|NC_021343.1| 40.0418502642
PHAGE|543171167|ref|NC_022331.1| PHAGE|589893225|ref|NC_023600.1| 70.4416995999
PHAGE|448244985|ref|NC_020202.1| PHAGE|399529040|ref|NC_018283.1| 2.97478178181
PHAGE|589893762|ref|NC_023612.1| PHAGE|111146921|ref|NC_004166.2| 27.311931142
PHAGE|66395370|ref|NC_007049.1| PHAGE|122891784|ref|NC_008799.1| 68.7187989057
PHAGE|526245010|ref|NC_021865.1| PHAGE|66395656|ref|NC_007054.1| 5.28229698045
PHAGE|422934783|ref|NC_019505.1| PHAGE|326784440|ref|NC_015290.1| 13.6650282617
PHAGE|428783345|ref|NC_019769.1| PHAGE|428782521|ref|NC_019719.1| 134.462109122
PHAGE|206599544|ref|NC_011291.1| PHAGE|593775339|ref|NC_023699.1| 17.6551083399
PHAGE|189427193|ref|NC_010807.1| PHAGE|472339613|ref|NC_020838.1| 11.1013761445
PHAGE|565323599|ref|NC_012223.2| PHAGE|564102869|ref|NC_009232.2| 9.47959937165
PHAGE|588498308|ref|NC_023500.1| PHAGE|66396406|ref|NC_007064.1| 117.751539324
PHAGE|589889728|ref|NC_023561.1| PHAGE|712914839|ref|NC_025449.1| 284.26737943
PHAGE|530786827|ref|NC_022085.1| PHAGE|508180789|ref|NC_021311.1| 262.87042607
PHAGE|609216850|ref|NC_022768.1| PHAGE|897635950|ref|NC_024124.2| 13.0057916252
PHAGE|698029054|ref|NC_024125.2| PHAGE|730984989|ref|NC_025830.1| 12.6963238595
PHAGE|326633040|ref|NC_015271.1| PHAGE|560186125|ref|NC_022917.1| 2.25497907022
PHAGE|422935113|ref|NC_019507.1| PHAGE|827047354|ref|NC_027132.1| 11.7840531251
PHAGE|526003444|ref|NC_021772.1| PHAGE|589891329|ref|NC_023581.1| 23.7659939712
PHAGE|399498678|ref|NC_018285.1| PHAGE|29789895|ref|NC_003291.2| 5.75422739422
PHAGE|326424956|ref|NC_015208.1| PHAGE|77118167|ref|NC_007456.1| 48.6819187745
PHAGE|543171678|ref|NC_022343.1| PHAGE|422935113|ref|NC_019507.1| 7.05756059225
PHAGE|479336529|ref|NC_021062.1| PHAGE|372217834|ref|NC_016659.1| 10.5187328454
PHAGE|38707890|ref|NC_005284.1| PHAGE|77864625|ref|NC_007497.1| 43.6004737947
PHAGE|31880044|ref|NC_004831.2| PHAGE|387935429|ref|NC_017865.1| 2.15130189934
PHAGE|117676329|ref|NC_007145.2| PHAGE|849119851|ref|NC_027334.1| 5.88886352993
PHAGE|815853630|ref|NC_026925.1| PHAGE|725949165|ref|NC_025422.1| 52.2431392698
PHAGE|310722466|ref|NC_014636.1| PHAGE|593773806|ref|NC_023688.1| 300.0
PHAGE|593779056|ref|NC_023728.1| PHAGE|764159194|ref|NC_026584.1| 24.3193316367
PHAGE|428765613|ref|NC_019705.1| PHAGE|9635581|ref|NC_002484.1| 9.59818713841
PHAGE|530547193|ref|NC_022070.1| PHAGE|593780404|ref|NC_023739.1| 156.865195185
PHAGE|158380386|ref|NC_009552.2| PHAGE|193506277|ref|NC_009737.2| 12.7429478996
PHAGE|682123185|ref|NC_024786.1| PHAGE|849254769|ref|NC_027381.1| 41.4905316407
PHAGE|273809728|ref|NC_013598.1| PHAGE|13786531|ref|NC_002747.1| 2.49526358979
PHAGE|423261416|ref|NC_019538.1| PHAGE|422935113|ref|NC_019507.1| 10.252081173
PHAGE|281416213|ref|NC_013648.1| PHAGE|589286604|ref|NC_023571.1| 26.0334394051
PHAGE|28876381|ref|NC_004588.1| PHAGE|28876202|ref|NC_004585.1| 26.3380504309
PHAGE|514051312|ref|NC_021531.1| PHAGE|431810571|ref|NC_019929.1| 282.501310307
PHAGE|428782011|ref|NC_019711.1| PHAGE|824479580|ref|NC_021190.1| 35.127045971
PHAGE|530547084|ref|NC_022069.1| PHAGE|543170498|ref|NC_022325.1| 7.10155106154
PHAGE|658307532|ref|NC_024364.1| PHAGE|561133277|ref|NC_022920.1| 58.5185338591
PHAGE|77118167|ref|NC_007456.1| PHAGE|194100467|ref|NC_011038.1| 77.76172985
PHAGE|338827142|ref|NC_015585.1| PHAGE|414087577|ref|NC_019403.1| 1.86245441855
PHAGE|431811082|ref|NC_019935.1| PHAGE|72257064|ref|NC_005886.2| 27.3039101599
PHAGE|239507361|ref|NC_012784.1| PHAGE|66395215|ref|NC_007047.1| 32.9815838667
PHAGE|563397724|ref|NC_022969.1| PHAGE|530546427|ref|NC_022065.1| 300.0
PHAGE|828805560|ref|NC_027204.1| PHAGE|330858525|ref|NC_015457.1| 26.2683621598
PHAGE|38639923|ref|NC_005260.1| PHAGE|682124280|ref|NC_024794.1| 101.602276437
PHAGE|30089861|ref|NC_004746.1| PHAGE|13095805|ref|NC_002668.1| 39.7011446993
PHAGE|12657854|ref|NC_002656.1| PHAGE|589890307|ref|NC_023565.1| 59.4416917176
PHAGE|29028617|ref|NC_004616.1| PHAGE|30043925|ref|NC_004740.1| 23.1053959067
PHAGE|326783215|ref|NC_015285.1| PHAGE|609216850|ref|NC_022768.1| 12.5009284785
PHAGE|66396333|ref|NC_007063.1| PHAGE|560185957|ref|NC_022914.1| 11.3119637297
PHAGE|713322875|ref|NC_025452.1| PHAGE|314121562|ref|NC_014792.1| 16.6205832552
PHAGE|472341815|ref|NC_020857.1| PHAGE|472341456|ref|NC_020854.1| 36.4157264128
PHAGE|33300811|ref|NC_005045.1| PHAGE|563399545|ref|NC_022987.1| 13.392637861
PHAGE|226377630|ref|NC_012530.1| PHAGE|557478762|ref|NC_022761.1| 17.8534458366
PHAGE|612508640|ref|NC_023567.2| PHAGE|422936608|ref|NC_019520.1| 10.9411151028
PHAGE|17426228|ref|NC_003288.1| PHAGE|66395885|ref|NC_007057.1| 90.6529989622
PHAGE|18640469|ref|NC_003390.1| PHAGE|326633040|ref|NC_015271.1| 9.57584605805
PHAGE|472342816|ref|NC_020865.1| PHAGE|125999960|ref|NC_009014.1| 2.02804854583
PHAGE|713322590|ref|NC_025448.1| PHAGE|161622381|ref|NC_010105.1| 300.0
PHAGE|508177514|ref|NC_021297.1| PHAGE|563399183|ref|NC_022984.1| 59.2485625667
PHAGE|238694878|ref|NC_012740.1| PHAGE|639438320|ref|NC_024121.1| 159.468152457
PHAGE|593780491|ref|NC_023740.1| PHAGE|194303197|ref|NC_011057.1| 37.9693738461
PHAGE|239590011|ref|NC_012788.1| PHAGE|589893324|ref|NC_023602.1| 4.93999682223
PHAGE|476572429|ref|NC_019419.2| PHAGE|472341456|ref|NC_020854.1| 1.67011643137
PHAGE|148717842|ref|NC_009526.1| PHAGE|66394870|ref|NC_007050.1| 141.214536349
PHAGE|388570316|ref|NC_017968.1| PHAGE|119967833|ref|NC_008723.1| 24.6569038037
PHAGE|299778956|ref|NC_014260.1| PHAGE|282599175|ref|NC_013693.1| 15.050203866
PHAGE|195546701|ref|NC_011107.1| PHAGE|563399030|ref|NC_022982.1| 18.0079847043
PHAGE|13487801|ref|NC_002703.1| PHAGE|526178036|ref|NC_021801.1| 3.74202630797
PHAGE|570033450|ref|NC_018087.2| PHAGE|460042674|ref|NC_020486.1| 15.5903568339
PHAGE|157786475|ref|NC_009878.1| PHAGE|530546138|ref|NC_022062.1| 148.793152417
PHAGE|318065901|ref|NC_014900.1| PHAGE|428783215|ref|NC_019767.1| 20.4797848411
PHAGE|593774821|ref|NC_023695.1| PHAGE|530546800|ref|NC_022067.1| 4.83485963993
PHAGE|658307287|ref|NC_024360.1| PHAGE|682123269|ref|NC_024787.1| 300.0
PHAGE|311992992|ref|NC_014662.1| PHAGE|326783659|ref|NC_015287.1| 11.4839119767
PHAGE|682123100|ref|NC_024785.1| PHAGE|84662653|ref|NC_007710.1| 5.69571497615
PHAGE|563399545|ref|NC_022987.1| PHAGE|725950237|ref|NC_025445.1| 9.1314841191
PHAGE|228860932|ref|NC_012635.1| PHAGE|431808936|ref|NC_019909.1| 257.66376423
PHAGE|589893512|ref|NC_023604.1| PHAGE|849249558|ref|NC_027336.1| 2.41684250773
PHAGE|530545356|ref|NC_022055.1| PHAGE|206600181|ref|NC_011289.1| 138.091409604
PHAGE|526244578|ref|NC_021855.1| PHAGE|9630566|ref|NC_001909.1| 138.599248379
PHAGE|418489035|ref|NC_019455.1| PHAGE|481019146|ref|NC_021070.1| 26.1683257324
PHAGE|66396406|ref|NC_007064.1| PHAGE|431809730|ref|NC_019915.1| 18.2011207764
PHAGE|46358648|ref|NC_005841.1| PHAGE|428781735|ref|NC_019706.1| 15.619612558
PHAGE|225626377|ref|NC_012419.1| PHAGE|418489383|ref|NC_019486.1| 3.86491168609
PHAGE|431809676|ref|NC_019914.1| PHAGE|588498242|ref|NC_023499.1| 3.7917443411
PHAGE|815854070|ref|NC_026923.1| PHAGE|326782497|ref|NC_015282.1| 282.812410388
PHAGE|658607886|ref|NC_024388.1| PHAGE|849254631|ref|NC_027377.1| 105.767913155
PHAGE|162290187|ref|NC_008296.2| PHAGE|311992494|ref|NC_014660.1| 16.0876782326
PHAGE|414087634|ref|NC_019404.1| PHAGE|744692564|ref|NC_026010.1| 89.6906882714
PHAGE|408905856|ref|NC_018861.1| PHAGE|589891766|ref|NC_023587.1| 10.8091834081
PHAGE|435844510|ref|NC_019521.1| PHAGE|255928922|ref|NC_013085.1| 2.26385671905
PHAGE|428782997|ref|NC_019726.1| PHAGE|682123955|ref|NC_024792.1| 58.3075250306
PHAGE|849254577|ref|NC_027376.1| PHAGE|849254407|ref|NC_027370.1| 114.086437926
PHAGE|514051825|ref|NC_021538.1| PHAGE|609252600|ref|NC_023746.1| 129.015997221
PHAGE|460042674|ref|NC_020486.1| PHAGE|332672312|ref|NC_015464.1| 10.8133614512
PHAGE|563398432|ref|NC_022975.1| PHAGE|543170916|ref|NC_022329.1| 148.98529362
PHAGE|29366675|ref|NC_000866.4| PHAGE|725949165|ref|NC_025422.1| 29.5317332365
PHAGE|66396267|ref|NC_007062.1| PHAGE|118725053|ref|NC_008617.1| 9.6230329009
PHAGE|423261416|ref|NC_019538.1| PHAGE|481019622|ref|NC_021073.1| 17.6154193824
PHAGE|23505445|ref|NC_004313.1| PHAGE|9634119|ref|NC_002166.1| 1.33607110124
PHAGE|281416278|ref|NC_013647.1| PHAGE|712915315|ref|NC_025451.1| 97.3248561819
PHAGE|815853630|ref|NC_026925.1| PHAGE|593773806|ref|NC_023688.1| 14.8654896885
PHAGE|849251848|ref|NC_027354.1| PHAGE|543171401|ref|NC_022337.1| 127.743582132
PHAGE|30043925|ref|NC_004740.1| PHAGE|538397808|ref|NC_021773.2| 80.615053958
PHAGE|448259945|ref|NC_019925.1| PHAGE|682124280|ref|NC_024794.1| 14.9883933847
PHAGE|158380386|ref|NC_009552.2| PHAGE|124300942|ref|NC_008376.2| 5.94363712541
PHAGE|371670910|ref|NC_016562.1| PHAGE|238694878|ref|NC_012740.1| 17.130973624
PHAGE|332672312|ref|NC_015464.1| PHAGE|91214232|ref|NC_005083.2| 16.6637266539
PHAGE|282598938|ref|NC_013697.1| PHAGE|602259533|ref|NC_023856.1| 59.9809882901
PHAGE|479336462|ref|NC_021061.1| PHAGE|543170498|ref|NC_022325.1| 7.06566756746
PHAGE|428782376|ref|NC_019717.1| PHAGE|435439265|ref|NC_019704.1| 102.832920841
PHAGE|326536409|ref|NC_015251.1| PHAGE|238695156|ref|NC_012741.1| 97.1339348096
PHAGE|514050763|ref|NC_021530.1| PHAGE|609216850|ref|NC_022768.1| 12.540046343
PHAGE|849255373|ref|NC_027384.1| PHAGE|215479924|ref|NC_011611.1| 133.495593346
PHAGE|228861315|ref|NC_012638.1| PHAGE|859386350|ref|NC_026607.2| 300.0
PHAGE|815854070|ref|NC_026923.1| PHAGE|472339117|ref|NC_020835.1| 2.02068878917
PHAGE|158345023|ref|NC_009935.1| PHAGE|557307421|ref|NC_022746.1| 142.824543959
PHAGE|66391451|ref|NC_007023.1| PHAGE|815853839|ref|NC_026926.1| 12.5290821026
PHAGE|238695156|ref|NC_012741.1| PHAGE|311992992|ref|NC_014662.1| 258.918518668
PHAGE|859386350|ref|NC_026607.2| PHAGE|472341954|ref|NC_020859.1| 15.8264595813
PHAGE|563397724|ref|NC_022969.1| PHAGE|29566737|ref|NC_004688.1| 20.8770865287
PHAGE|509141259|ref|NC_021337.1| PHAGE|472343184|ref|NC_020874.1| 1.09175041804
PHAGE|192823901|ref|NC_011020.1| PHAGE|764159194|ref|NC_026584.1| 9.30020212428
ARCHVIR|ETNP|2|30|revised|scaffold36353|1_arch ARCHVIR|ETNP|2|60|revised|C4696047|1_arch 4.56575352309
PHAGE|326536409|ref|NC_015251.1| PHAGE|712914205|ref|NC_025447.1| 6.6308784798
PHAGE|66396191|ref|NC_007061.1| PHAGE|122891784|ref|NC_008799.1| 79.6309605673
PHAGE|849254459|ref|NC_027373.1| PHAGE|508178941|ref|NC_021304.1| 2.083691327
PHAGE|414087634|ref|NC_019404.1| PHAGE|209447126|ref|NC_011357.1| 1.78305439152
PHAGE|408905835|ref|NC_018840.1| PHAGE|849255443|ref|NC_027385.1| 133.714529816
PHAGE|422934005|ref|NC_019500.1| PHAGE|312281391|ref|NC_006884.2| 15.0744073539
PHAGE|906476164|ref|NC_027629.1| PHAGE|849122151|ref|NC_027371.1| 122.540815423
PHAGE|764160275|ref|NC_026591.1| PHAGE|640883762|ref|NC_024136.1| 55.0134986188
PHAGE|30065704|ref|NC_004745.1| PHAGE|169936017|ref|NC_010463.1| 51.9107803345
PHAGE|372217768|ref|NC_016658.1| PHAGE|815854799|ref|NC_026928.1| 1.45854699485
PHAGE|448260273|ref|NC_020079.1| PHAGE|764159690|ref|NC_026587.1| 4.7929587899
PHAGE|29028563|ref|NC_004615.1| PHAGE|257136356|ref|NC_013195.1| 32.5271951587
PHAGE|744692564|ref|NC_026010.1| PHAGE|71834082|ref|NC_007291.1| 91.2581008869
PHAGE|311992750|ref|NC_014661.1| PHAGE|312281379|ref|NC_006883.2| 15.8554425693
PHAGE|849122009|ref|NC_027369.1| PHAGE|219681259|ref|NC_011811.1| 101.338095088
PHAGE|66396267|ref|NC_007062.1| PHAGE|526244872|ref|NC_021863.1| 98.9320461975
PHAGE|66395215|ref|NC_007047.1| PHAGE|538397808|ref|NC_021773.2| 20.4727255687
PHAGE|514050383|ref|NC_021529.1| PHAGE|827047354|ref|NC_027132.1| 13.4290179919
PHAGE|428782446|ref|NC_019718.1| PHAGE|45686283|ref|NC_005833.1| 87.5304891956
PHAGE|418488227|ref|NC_019450.1| PHAGE|219681259|ref|NC_011811.1| 1.66719083945
PHAGE|844383143|ref|NC_027292.1| PHAGE|414090084|ref|NC_019416.1| 52.1813305153
PHAGE|423261416|ref|NC_019538.1| PHAGE|66391451|ref|NC_007023.1| 92.1124221678
PHAGE|589893597|ref|NC_023607.1| PHAGE|593779302|ref|NC_023731.1| 105.4794272
PHAGE|557307993|ref|NC_022757.1| PHAGE|399528895|ref|NC_018281.1| 1.35423536648
PHAGE|169257155|ref|NC_010391.1| PHAGE|170783609|ref|NC_010237.1| 2.62614085704
PHAGE|682124280|ref|NC_024794.1| PHAGE|849122338|ref|NC_027399.1| 14.5256462354
PHAGE|209552419|ref|NC_011373.1| PHAGE|849122262|ref|NC_027398.1| 1.16834623877
PHAGE|570033450|ref|NC_018087.2| PHAGE|422934421|ref|NC_019503.1| 168.537000474
PHAGE|849251248|ref|NC_027349.1| PHAGE|472340845|ref|NC_020851.1| 15.4094813623
PHAGE|148717842|ref|NC_009526.1| PHAGE|148750834|ref|NC_009554.1| 3.31448236804
PHAGE|66395656|ref|NC_007054.1| PHAGE|119967833|ref|NC_008723.1| 8.99433123404
PHAGE|682123185|ref|NC_024786.1| PHAGE|589891132|ref|NC_023579.1| 96.4642751678
PHAGE|589891555|ref|NC_023584.1| PHAGE|440789269|ref|NC_020083.1| 12.5761012591
PHAGE|428782376|ref|NC_019717.1| PHAGE|849122262|ref|NC_027398.1| 3.40137399828
PHAGE|563398785|ref|NC_022979.1| PHAGE|206599880|ref|NC_011288.1| 2.92573491425
PHAGE|158345134|ref|NC_009936.1| PHAGE|414090084|ref|NC_019416.1| 2.28742607635
PHAGE|326804500|ref|NC_015296.1| PHAGE|162290187|ref|NC_008296.2| 12.3764195139
PHAGE|66391451|ref|NC_007023.1| PHAGE|897635950|ref|NC_024124.2| 126.619862269
PHAGE|294661423|ref|NC_014036.1| PHAGE|116326222|ref|NC_008515.1| 146.474451317
PHAGE|764162061|ref|NC_026609.1| PHAGE|712912224|ref|NC_025420.1| 1.26664213095
PHAGE|589890023|ref|NC_023562.1| PHAGE|764160924|ref|NC_026598.1| 8.67651961
PHAGE|472340220|ref|NC_020845.1| PHAGE|568191834|ref|NC_022772.1| 9.28847790012
PHAGE|134287335|ref|NC_009231.1| PHAGE|609217196|ref|NC_022980.1| 27.1212541637
PHAGE|827047354|ref|NC_027132.1| PHAGE|460042674|ref|NC_020486.1| 166.859929756
PHAGE|508177859|ref|NC_021299.1| PHAGE|194303296|ref|NC_011055.1| 3.46515647905
PHAGE|848469578|ref|NC_027298.1| PHAGE|198449262|ref|NC_011216.1| 6.57543956452
PHAGE|62327085|ref|NC_006936.1| PHAGE|48697258|ref|NC_005893.1| 1.98926899219
PHAGE|388483859|ref|NC_006882.2| PHAGE|294661411|ref|NC_013649.2| 1.8237065433
PHAGE|563399268|ref|NC_022985.1| PHAGE|589890211|ref|NC_023564.1| 151.416572853
PHAGE|225626377|ref|NC_012419.1| PHAGE|658310458|ref|NC_024356.1| 37.4709580383
PHAGE|9629653|ref|NC_001835.1| PHAGE|526244756|ref|NC_021860.1| 120.332533005
PHAGE|508179165|ref|NC_021305.1| PHAGE|530546800|ref|NC_022067.1| 15.7245603525
PHAGE|565323599|ref|NC_012223.2| PHAGE|428765613|ref|NC_019705.1| 5.18260018631
PHAGE|206600181|ref|NC_011289.1| PHAGE|764160375|ref|NC_026593.1| 169.682847599
PHAGE|849121089|ref|NC_027353.1| PHAGE|849251248|ref|NC_027349.1| 300.0
PHAGE|593776230|ref|NC_023709.1| PHAGE|530787059|ref|NC_022087.1| 105.32053173
PHAGE|326425018|ref|NC_015210.1| PHAGE|109391846|ref|NC_008197.1| 53.8405853849
PHAGE|28876263|ref|NC_004586.1| PHAGE|28876437|ref|NC_004589.1| 15.442041854
PHAGE|198449262|ref|NC_011216.1| PHAGE|134288788|ref|NC_009237.1| 16.2486430172
PHAGE|363539522|ref|NC_016071.1| PHAGE|418488227|ref|NC_019450.1| 4.87812630715
PHAGE|168229273|ref|NC_010353.1| PHAGE|21716072|ref|NC_004066.1| 2.11598306251
PHAGE|658310895|ref|NC_024366.1| PHAGE|589893324|ref|NC_023602.1| 1.87585579293
PHAGE|408905856|ref|NC_018861.1| PHAGE|514231256|ref|NC_021559.1| 10.3873912242
PHAGE|563398883|ref|NC_022981.1| PHAGE|764160375|ref|NC_026593.1| 4.60719464676
PHAGE|428782997|ref|NC_019726.1| PHAGE|640883881|ref|NC_024137.1| 45.201855508
PHAGE|530545356|ref|NC_022055.1| PHAGE|593779232|ref|NC_023730.1| 18.0042327958
PHAGE|119952179|ref|NC_008720.1| PHAGE|590236203|ref|NC_020862.2| 40.3149516329
PHAGE|414087577|ref|NC_019403.1| PHAGE|479336529|ref|NC_021062.1| 2.29451761538
PHAGE|408905847|ref|NC_018852.1| PHAGE|906475910|ref|NC_027624.1| 132.382091356
PHAGE|543171678|ref|NC_022343.1| PHAGE|326782732|ref|NC_015283.1| 11.6561947613
PHAGE|418487685|ref|NC_019446.1| PHAGE|418487835|ref|NC_019447.1| 179.273721465
PHAGE|18640469|ref|NC_003390.1| PHAGE|460042372|ref|NC_020483.1| 14.9587697923
PHAGE|29566407|ref|NC_004686.1| PHAGE|530546427|ref|NC_022065.1| 1.63157268428
PHAGE|764162356|ref|NC_026613.1| PHAGE|764162340|ref|NC_026612.1| 25.5434113112
PHAGE|38707890|ref|NC_005284.1| PHAGE|9634119|ref|NC_002166.1| 8.15935300733
PHAGE|472342931|ref|NC_020867.1| PHAGE|68299727|ref|NC_007149.1| 9.85367625187
PHAGE|849251248|ref|NC_027349.1| PHAGE|849120196|ref|NC_027340.1| 14.8644507961
PHAGE|602259872|ref|NC_023862.1| PHAGE|593776230|ref|NC_023709.1| 53.3298948129
PHAGE|299778956|ref|NC_014260.1| PHAGE|326783979|ref|NC_015288.1| 14.9554133888
PHAGE|29165635|ref|NC_002072.2| PHAGE|77999988|ref|NC_007501.1| 14.0660404968
PHAGE|725949806|ref|NC_025437.1| PHAGE|351518443|ref|NC_016073.1| 14.1559017357
PHAGE|23455848|ref|NC_004303.1| PHAGE|393707861|ref|NC_008721.2| 12.6125079366
PHAGE|66395656|ref|NC_007054.1| PHAGE|509140090|ref|NC_021326.1| 15.7249549566
PHAGE|722120956|ref|NC_025470.1| PHAGE|38707640|ref|NC_005282.1| 2.81521599656
PHAGE|712914056|ref|NC_025444.1| PHAGE|192824177|ref|NC_011023.1| 119.821784867
PHAGE|422935796|ref|NC_019513.1| PHAGE|589893825|ref|NC_023614.1| 3.97597773086
PHAGE|431809730|ref|NC_019915.1| PHAGE|209363552|ref|NC_011344.1| 9.15721030526
PHAGE|472437258|ref|NC_020871.1| PHAGE|643217419|ref|NC_024207.1| 55.9997923672
PHAGE|827047354|ref|NC_027132.1| PHAGE|161622381|ref|NC_010105.1| 14.5129414845
PHAGE|682123813|ref|NC_024790.1| PHAGE|472340688|ref|NC_020849.1| 23.7992443382
PHAGE|849122876|ref|NC_027404.1| PHAGE|157311299|ref|NC_009821.1| 168.131275105
PHAGE|157311299|ref|NC_009821.1| PHAGE|326784214|ref|NC_015289.1| 15.6415692194
PHAGE|639438320|ref|NC_024121.1| PHAGE|448260543|ref|NC_020080.1| 127.897197595
PHAGE|157786393|ref|NC_009877.1| PHAGE|640884747|ref|NC_024143.1| 145.700594462
PHAGE|134288739|ref|NC_009234.1| PHAGE|691326850|ref|NC_025115.1| 30.7176169235
PHAGE|399528895|ref|NC_018281.1| PHAGE|588498308|ref|NC_023500.1| 50.3211437953
PHAGE|356870600|ref|NC_016158.1| PHAGE|209427726|ref|NC_011356.1| 3.89966065009
PHAGE|472341954|ref|NC_020859.1| PHAGE|514051046|ref|NC_021536.1| 300.0
PHAGE|9627904|ref|NC_001628.1| PHAGE|428781805|ref|NC_019707.1| 1.89060713638
PHAGE|326425018|ref|NC_015210.1| PHAGE|593778341|ref|NC_023722.1| 14.0840452331
PHAGE|428782254|ref|NC_019715.1| PHAGE|428781939|ref|NC_019710.1| 73.0458206069
PHAGE|418489303|ref|NC_019485.1| PHAGE|525972736|ref|NC_021782.1| 63.5410994162
PHAGE|168229273|ref|NC_010353.1| PHAGE|557428123|ref|NC_022776.1| 93.4277605138
PHAGE|428782664|ref|NC_019721.1| PHAGE|17975161|ref|NC_003309.1| 11.5875401818
PHAGE|422934005|ref|NC_019500.1| PHAGE|815853839|ref|NC_026926.1| 13.2356074567
PHAGE|371671060|ref|NC_016563.1| PHAGE|561133064|ref|NC_022918.1| 41.0067186669
PHAGE|9635677|ref|NC_002486.1| PHAGE|157102936|ref|NC_009761.2| 81.3070032826
PHAGE|472342816|ref|NC_020865.1| PHAGE|325171272|ref|NC_015159.1| 10.7829232227
PHAGE|157102936|ref|NC_009761.2| PHAGE|122891784|ref|NC_008799.1| 11.8558658151
PHAGE|713322590|ref|NC_025448.1| PHAGE|29366675|ref|NC_000866.4| 300.0
PHAGE|508177514|ref|NC_021297.1| PHAGE|206599880|ref|NC_011288.1| 3.03411225248
PHAGE|326783979|ref|NC_015288.1| PHAGE|730984715|ref|NC_025829.1| 15.427867337
PHAGE|530546568|ref|NC_022066.1| PHAGE|530546981|ref|NC_022068.1| 9.17512440057
PHAGE|815854799|ref|NC_026928.1| PHAGE|815854506|ref|NC_026927.1| 156.288473887
PHAGE|530545054|ref|NC_022052.1| PHAGE|530546427|ref|NC_022065.1| 7.10320703353
PHAGE|422935523|ref|NC_019510.1| PHAGE|472339613|ref|NC_020838.1| 11.0072570153
PHAGE|849253890|ref|NC_027359.1| PHAGE|906475808|ref|NC_027622.1| 129.06579214
PHAGE|91214232|ref|NC_005083.2| PHAGE|589286276|ref|NC_023568.1| 300.0
PHAGE|327197584|ref|NC_015252.1| PHAGE|273809728|ref|NC_013598.1| 2.57667157042
PHAGE|388570523|ref|NC_017973.1| PHAGE|764159085|ref|NC_026583.1| 48.0711150305
PHAGE|371670910|ref|NC_016562.1| PHAGE|431808936|ref|NC_019909.1| 18.6995268189
PHAGE|472339613|ref|NC_020838.1| PHAGE|414090084|ref|NC_019416.1| 10.825640093
PHAGE|228861315|ref|NC_012638.1| PHAGE|815854799|ref|NC_026928.1| 15.0744073539
PHAGE|9626133|ref|NC_001396.1| PHAGE|363542401|ref|NC_015586.1| 2.06236596581
PHAGE|330858351|ref|NC_015453.1| PHAGE|508178941|ref|NC_021304.1| 2.083691327
PHAGE|530546427|ref|NC_022065.1| PHAGE|508178429|ref|NC_021302.1| 1.04421356944
PHAGE|12657854|ref|NC_002656.1| PHAGE|543170620|ref|NC_022326.1| 168.301830784
PHAGE|725949701|ref|NC_025434.1| PHAGE|428781939|ref|NC_019710.1| 6.23577516888
PHAGE|849122411|ref|NC_027400.1| PHAGE|849251180|ref|NC_027347.1| 122.260488588
PHAGE|38638403|ref|NC_005259.1| PHAGE|609252275|ref|NC_023742.1| 42.2024116095
PHAGE|423262092|ref|NC_019543.1| PHAGE|422935113|ref|NC_019507.1| 15.1429422976
PHAGE|602259533|ref|NC_023856.1| PHAGE|589889728|ref|NC_023561.1| 16.5318857974
PHAGE|326783443|ref|NC_015286.1| PHAGE|228860932|ref|NC_012635.1| 15.6045892938
PHAGE|408905835|ref|NC_018840.1| PHAGE|148727082|ref|NC_009541.1| 127.743582132
PHAGE|24371534|ref|NC_004348.1| PHAGE|41057278|ref|NC_005344.1| 45.9342236817
PHAGE|472340220|ref|NC_020845.1| PHAGE|372217768|ref|NC_016658.1| 2.86862292279
PHAGE|764159452|ref|NC_026585.1| PHAGE|530546981|ref|NC_022068.1| 131.93434249
PHAGE|326782266|ref|NC_015281.1| PHAGE|472341954|ref|NC_020859.1| 300.0
PHAGE|563399268|ref|NC_022985.1| PHAGE|589890023|ref|NC_023562.1| 92.4201588958
PHAGE|543171540|ref|NC_022340.1| PHAGE|408905837|ref|NC_018842.1| 122.260488588
PHAGE|399498791|ref|NC_018275.1| PHAGE|389060488|ref|NC_017985.1| 66.8441371406
PHAGE|326536409|ref|NC_015251.1| PHAGE|311992750|ref|NC_014661.1| 90.903061125
PHAGE|408905851|ref|NC_018856.1| PHAGE|472437258|ref|NC_020871.1| 55.3222091446
PHAGE|658310895|ref|NC_024366.1| PHAGE|514051825|ref|NC_021538.1| 3.08625638795
PHAGE|431810441|ref|NC_019926.1| PHAGE|472343459|ref|NC_020878.1| 1.76273886927
PHAGE|109392186|ref|NC_008196.1| PHAGE|530546981|ref|NC_022068.1| 138.767001346
PHAGE|372217768|ref|NC_016658.1| PHAGE|338826807|ref|NC_015719.1| 10.7119675695
PHAGE|460042674|ref|NC_020486.1| PHAGE|326782266|ref|NC_015281.1| 298.075792017
PHAGE|422934005|ref|NC_019500.1| PHAGE|448259945|ref|NC_019925.1| 17.601900505
PHAGE|530546568|ref|NC_022066.1| PHAGE|508177514|ref|NC_021297.1| 3.37526622534
PHAGE|351518443|ref|NC_016073.1| PHAGE|481019198|ref|NC_021071.1| 11.839157365
PHAGE|849122203|ref|NC_027387.1| PHAGE|472343459|ref|NC_020878.1| 10.4488568004
PHAGE|33300811|ref|NC_005045.1| PHAGE|374531598|ref|NC_016764.1| 18.8203639525
PHAGE|589890395|ref|NC_023566.1| PHAGE|62362213|ref|NC_006949.1| 5.64597394508
PHAGE|18640469|ref|NC_003390.1| PHAGE|563399545|ref|NC_022987.1| 3.12268531905
PHAGE|31415816|ref|NC_004821.1| PHAGE|20065963|ref|NC_003524.1| 4.48628551775
PHAGE|238694878|ref|NC_012740.1| PHAGE|440789269|ref|NC_020083.1| 12.7939776648
PHAGE|514050383|ref|NC_021529.1| PHAGE|326783979|ref|NC_015288.1| 13.678558784
PHAGE|906476115|ref|NC_027628.1| PHAGE|849255653|ref|NC_027389.1| 129.356347416
PHAGE|326424956|ref|NC_015208.1| PHAGE|148724443|ref|NC_009531.1| 11.2801703761
PHAGE|122891784|ref|NC_008799.1| PHAGE|557308055|ref|NC_022758.1| 15.8813144344
PHAGE|414087577|ref|NC_019403.1| PHAGE|712915472|ref|NC_025457.1| 4.17816948686
PHAGE|326782972|ref|NC_015284.1| PHAGE|698029054|ref|NC_024125.2| 15.7092878718
PHAGE|602259872|ref|NC_023862.1| PHAGE|514051739|ref|NC_021535.1| 50.3246795671
PHAGE|388570316|ref|NC_017968.1| PHAGE|526244872|ref|NC_021863.1| 60.9668998352
PHAGE|311992494|ref|NC_014660.1| PHAGE|326804500|ref|NC_015296.1| 16.0391795371
PHAGE|640883687|ref|NC_024135.1| PHAGE|530786971|ref|NC_022086.1| 4.70041414315
PHAGE|815853630|ref|NC_026925.1| PHAGE|238695156|ref|NC_012741.1| 15.2209301275
PHAGE|66395656|ref|NC_007054.1| PHAGE|588498242|ref|NC_023499.1| 18.8903506755
PHAGE|91214232|ref|NC_005083.2| PHAGE|326782024|ref|NC_015280.1| 17.5406191558
PHAGE|725949806|ref|NC_025437.1| PHAGE|408905856|ref|NC_018861.1| 17.6744820336
PHAGE|192824086|ref|NC_011021.1| PHAGE|192823813|ref|NC_011022.1| 236.903417162
ARCHVIR|ETNP|2|60|revised|C4696047|1_arch ARCHVIR|ETNP|2|30|revised|scaffold36353|1_arch 4.56575352309
PHAGE|849122411|ref|NC_027400.1| PHAGE|408905829|ref|NC_018834.1| 126.421381411
PHAGE|849119930|ref|NC_027335.1| PHAGE|226377630|ref|NC_012530.1| 62.3351687996
PHAGE|565323637|ref|NC_020081.2| PHAGE|209972829|ref|NC_011421.1| 24.7197422592
PHAGE|228860932|ref|NC_012635.1| PHAGE|326536409|ref|NC_015251.1| 100.796931683
PHAGE|593776513|ref|NC_023712.1| PHAGE|609252600|ref|NC_023746.1| 7.03367488498
PHAGE|472343459|ref|NC_020878.1| PHAGE|460042372|ref|NC_020483.1| 11.9014834604
PHAGE|543170916|ref|NC_022329.1| PHAGE|593776642|ref|NC_023713.1| 46.4215024174
PHAGE|206600079|ref|NC_011287.1| PHAGE|530546138|ref|NC_022062.1| 1.57516121586
PHAGE|29566407|ref|NC_004686.1| PHAGE|29566737|ref|NC_004688.1| 2.83392237186
PHAGE|109392453|ref|NC_008203.1| PHAGE|589890023|ref|NC_023562.1| 96.0841260202
PHAGE|72257064|ref|NC_005886.2| PHAGE|764159579|ref|NC_026586.1| 26.7356209963
PHAGE|827047354|ref|NC_027132.1| PHAGE|849248501|ref|NC_027331.1| 14.0745573335
PHAGE|9633396|ref|NC_000902.1| PHAGE|408905841|ref|NC_018846.1| 95.3198641302
PHAGE|431809676|ref|NC_019914.1| PHAGE|189427122|ref|NC_010808.1| 45.1369515265
PHAGE|543170398|ref|NC_022324.1| PHAGE|194303296|ref|NC_011055.1| 1.72754705914
PHAGE|828805560|ref|NC_027204.1| PHAGE|282598938|ref|NC_013697.1| 24.4947673562
PHAGE|330858525|ref|NC_015457.1| PHAGE|448260543|ref|NC_020080.1| 141.737676857
PHAGE|294661411|ref|NC_013649.2| PHAGE|388483859|ref|NC_006882.2| 1.8237065433
PHAGE|326536409|ref|NC_015251.1| PHAGE|593773806|ref|NC_023688.1| 150.835171653
PHAGE|849254631|ref|NC_027377.1| PHAGE|658607886|ref|NC_024388.1| 105.767913155
PHAGE|643217733|ref|NC_024210.1| PHAGE|401817563|ref|NC_018454.1| 7.30954194498
PHAGE|589890642|ref|NC_023570.1| PHAGE|167600442|ref|NC_010326.1| 21.3666057195
PHAGE|422934783|ref|NC_019505.1| PHAGE|713322580|ref|NC_025425.1| 165.864028992
PHAGE|744692776|ref|NC_026016.1| PHAGE|560185957|ref|NC_022914.1| 6.95302094956
PHAGE|351518443|ref|NC_016073.1| PHAGE|849248501|ref|NC_027331.1| 14.4962921161
PHAGE|66391804|ref|NC_007022.1| PHAGE|431808936|ref|NC_019909.1| 152.969194887
PHAGE|472343238|ref|NC_020875.1| PHAGE|589286276|ref|NC_023568.1| 13.5848138036
PHAGE|658607810|ref|NC_024387.1| PHAGE|16798783|ref|NC_003216.1| 6.79141910289
PHAGE|849254513|ref|NC_027375.1| PHAGE|712915255|ref|NC_025450.1| 2.06754748526
PHAGE|589286276|ref|NC_023568.1| PHAGE|326804500|ref|NC_015296.1| 12.0821474474
PHAGE|472343238|ref|NC_020875.1| PHAGE|330858525|ref|NC_015457.1| 14.745191924
PHAGE|326782972|ref|NC_015284.1| PHAGE|422937778|ref|NC_019530.1| 10.3217643848
PHAGE|472341379|ref|NC_020853.1| PHAGE|525972436|ref|NC_021780.1| 28.3214822536
PHAGE|588498374|ref|NC_023501.1| PHAGE|682123269|ref|NC_024787.1| 49.2405509084
PHAGE|28876437|ref|NC_004589.1| PHAGE|28876263|ref|NC_004586.1| 15.442041854
PHAGE|157325217|ref|NC_009812.1| PHAGE|744692776|ref|NC_026016.1| 11.171377519
PHAGE|299778956|ref|NC_014260.1| PHAGE|827047354|ref|NC_027132.1| 14.7226938226
PHAGE|302861121|ref|NC_004913.2| PHAGE|428783345|ref|NC_019769.1| 2.80670313959
PHAGE|255928922|ref|NC_013085.1| PHAGE|472339167|ref|NC_020836.1| 190.101765283
PHAGE|570033450|ref|NC_018087.2| PHAGE|326781756|ref|NC_015279.1| 15.4370048457
PHAGE|311993272|ref|NC_014663.1| PHAGE|109289986|ref|NC_008208.1| 146.366390466
PHAGE|726646933|ref|NC_023693.1| PHAGE|422934783|ref|NC_019505.1| 1.33019123036
PHAGE|148717842|ref|NC_009526.1| PHAGE|282598706|ref|NC_013696.1| 3.00293196511
PHAGE|428782857|ref|NC_019724.1| PHAGE|401817563|ref|NC_018454.1| 25.1989864104
PHAGE|83571714|ref|NC_007637.1| PHAGE|593779895|ref|NC_023736.1| 1.67210298168
PHAGE|206599706|ref|NC_011290.1| PHAGE|206599795|ref|NC_011285.1| 229.974691333
PHAGE|589890307|ref|NC_023565.1| PHAGE|593780404|ref|NC_023739.1| 59.4416917176
PHAGE|326782497|ref|NC_015282.1| PHAGE|725949806|ref|NC_025437.1| 15.0375374574
PHAGE|593776642|ref|NC_023713.1| PHAGE|593778426|ref|NC_023723.1| 46.1148606022
PHAGE|314121562|ref|NC_014792.1| PHAGE|713322012|ref|NC_025414.1| 124.41256252
PHAGE|9634626|ref|NC_002185.1| PHAGE|414090203|ref|NC_019418.1| 4.47234243521
PHAGE|125999960|ref|NC_009014.1| PHAGE|725950237|ref|NC_025445.1| 11.4269946382
PHAGE|318065792|ref|NC_014901.1| PHAGE|109392186|ref|NC_008196.1| 127.65968737
PHAGE|401817563|ref|NC_018454.1| PHAGE|428782446|ref|NC_019718.1| 7.41030842073
PHAGE|333798163|ref|NC_015569.1| PHAGE|609216850|ref|NC_022768.1| 9.89086270887
PHAGE|24371534|ref|NC_004348.1| PHAGE|356870677|ref|NC_016160.1| 25.781408151
PHAGE|29566407|ref|NC_004686.1| PHAGE|593775339|ref|NC_023699.1| 43.3525891584
PHAGE|399528895|ref|NC_018281.1| PHAGE|118430724|ref|NC_008583.1| 31.7108414451
PHAGE|849249558|ref|NC_027336.1| PHAGE|849254459|ref|NC_027373.1| 136.740264238
PHAGE|589893825|ref|NC_023614.1| PHAGE|212499705|ref|NC_011551.1| 3.10157232459
PHAGE|906475964|ref|NC_027625.1| PHAGE|849251848|ref|NC_027354.1| 117.089429406
PHAGE|543171401|ref|NC_022337.1| PHAGE|543171309|ref|NC_022335.1| 133.714529816
PHAGE|422936608|ref|NC_019520.1| PHAGE|83571714|ref|NC_007637.1| 6.12130021943
PHAGE|560186075|ref|NC_022916.1| PHAGE|725950237|ref|NC_025445.1| 11.6790340509
PHAGE|9632937|ref|NC_000872.1| PHAGE|195661200|ref|NC_011104.1| 6.08812902753
PHAGE|33620426|ref|NC_005066.1| PHAGE|481019622|ref|NC_021073.1| 16.8548139055
PHAGE|160688402|ref|NC_009987.1| PHAGE|9626109|ref|NC_001365.1| 14.2824714071
PHAGE|282599175|ref|NC_013693.1| PHAGE|299778956|ref|NC_014260.1| 15.050203866
PHAGE|157102937|ref|NC_009762.2| PHAGE|9633550|ref|NC_000935.1| 2.28408982365
PHAGE|423261980|ref|NC_019541.1| PHAGE|557307848|ref|NC_022754.1| 1.23997580015
PHAGE|148727082|ref|NC_009541.1| PHAGE|849254407|ref|NC_027370.1| 114.086437926
PHAGE|66395807|ref|NC_007056.1| PHAGE|215401171|ref|NC_011614.1| 40.6279150578
PHAGE|157786393|ref|NC_009877.1| PHAGE|593778859|ref|NC_023726.1| 168.909492565
PHAGE|158079296|ref|NC_009904.1| PHAGE|658607439|ref|NC_024383.1| 83.4130374234
PHAGE|764161271|ref|NC_026603.1| PHAGE|514360972|ref|NC_021556.1| 19.144568463
PHAGE|563399030|ref|NC_022982.1| PHAGE|764161203|ref|NC_026602.1| 15.7317528475
PHAGE|444475874|ref|NC_020197.1| PHAGE|18034800|ref|NC_003157.4| 1.35023423655
PHAGE|423261416|ref|NC_019538.1| PHAGE|326781756|ref|NC_015279.1| 11.3812572744
PHAGE|399528758|ref|NC_018279.1| PHAGE|428782376|ref|NC_019717.1| 6.4357637794
PHAGE|712915418|ref|NC_025456.1| PHAGE|422936608|ref|NC_019520.1| 2.15545677493
PHAGE|118725053|ref|NC_008617.1| PHAGE|29789895|ref|NC_003291.2| 5.33726869116
PHAGE|66391804|ref|NC_007022.1| PHAGE|422934005|ref|NC_019500.1| 149.104799515
PHAGE|428765613|ref|NC_019705.1| PHAGE|565323599|ref|NC_012223.2| 5.18260018631
PHAGE|423262043|ref|NC_019542.1| PHAGE|148724443|ref|NC_009531.1| 1.94213527404
PHAGE|815853630|ref|NC_026925.1| PHAGE|326781756|ref|NC_015279.1| 197.094042564
PHAGE|38639923|ref|NC_005260.1| PHAGE|312281379|ref|NC_006883.2| 11.0312176729
PHAGE|32453484|ref|NC_004928.1| PHAGE|713322590|ref|NC_025448.1| 300.0
PHAGE|91214232|ref|NC_005083.2| PHAGE|228860932|ref|NC_012635.1| 88.9775303765
PHAGE|17975161|ref|NC_003309.1| PHAGE|255033713|ref|NC_013055.1| 52.6434921472
PHAGE|189427122|ref|NC_010808.1| PHAGE|66395450|ref|NC_007051.1| 3.28582583564
PHAGE|560185957|ref|NC_022914.1| PHAGE|219563197|ref|NC_011801.1| 1.53681823372
PHAGE|849121398|ref|NC_027364.1| PHAGE|713322012|ref|NC_025414.1| 9.93035504641
PHAGE|509140039|ref|NC_021325.1| PHAGE|56694869|ref|NC_006557.1| 2.24107902962
PHAGE|815854289|ref|NC_026924.1| PHAGE|514050763|ref|NC_021530.1| 300.0
PHAGE|764160705|ref|NC_026596.1| PHAGE|589891227|ref|NC_023580.1| 136.097010707
PHAGE|508177859|ref|NC_021299.1| PHAGE|9625433|ref|NC_001335.1| 5.04997536403
PHAGE|281416165|ref|NC_013651.1| PHAGE|29366701|ref|NC_004665.1| 49.9528873778
PHAGE|849122876|ref|NC_027404.1| PHAGE|326781756|ref|NC_015279.1| 15.0062509926
PHAGE|530546138|ref|NC_022062.1| PHAGE|563398178|ref|NC_022973.1| 62.014288645
PHAGE|602259533|ref|NC_023856.1| PHAGE|423262092|ref|NC_019543.1| 13.1748127638
PHAGE|310722194|ref|NC_014635.1| PHAGE|372199367|ref|NC_016570.1| 10.425720511
PHAGE|639438320|ref|NC_024121.1| PHAGE|713322590|ref|NC_025448.1| 225.67768653
PHAGE|330858525|ref|NC_015457.1| PHAGE|514050763|ref|NC_021530.1| 15.5228962153
PHAGE|472341954|ref|NC_020859.1| PHAGE|408905850|ref|NC_018855.1| 15.3016751564
PHAGE|588498242|ref|NC_023499.1| PHAGE|14251125|ref|NC_002796.1| 1.96482815613
PHAGE|399498791|ref|NC_018275.1| PHAGE|302393080|ref|NC_004914.2| 13.6361320786
PHAGE|408905851|ref|NC_018856.1| PHAGE|530787450|ref|NC_022090.1| 45.4949600452
PHAGE|29565721|ref|NC_004678.1| PHAGE|589892962|ref|NC_023550.1| 68.6306244941
PHAGE|640883881|ref|NC_024137.1| PHAGE|568190683|ref|NC_022763.1| 161.064054462
PHAGE|589893688|ref|NC_023609.1| PHAGE|530547193|ref|NC_022070.1| 56.1942542371
PHAGE|168229273|ref|NC_010353.1| PHAGE|414090203|ref|NC_019418.1| 4.41206056737
PHAGE|408905856|ref|NC_018861.1| PHAGE|815853630|ref|NC_026925.1| 11.2946830412
PHAGE|435844510|ref|NC_019521.1| PHAGE|423262092|ref|NC_019543.1| 10.1034536349
PHAGE|372217712|ref|NC_016657.1| PHAGE|372217834|ref|NC_016659.1| 115.410206226
PHAGE|640884747|ref|NC_024143.1| PHAGE|508179906|ref|NC_021308.1| 59.8963709875
PHAGE|117676329|ref|NC_007145.2| PHAGE|134288739|ref|NC_009234.1| 125.227316702
PHAGE|730966571|ref|NC_025822.1| PHAGE|29366701|ref|NC_004665.1| 2.90290756841
PHAGE|28876202|ref|NC_004585.1| PHAGE|560185957|ref|NC_022914.1| 9.28677597629
PHAGE|29565879|ref|NC_004681.1| PHAGE|194303296|ref|NC_011055.1| 277.772897215
PHAGE|448244641|ref|NC_020199.1| PHAGE|9635165|ref|NC_002321.1| 30.2435259841
PHAGE|408905833|ref|NC_018838.1| PHAGE|849254357|ref|NC_027367.1| 115.211339589
PHAGE|30043925|ref|NC_004740.1| PHAGE|66396406|ref|NC_007064.1| 13.7623820439
PHAGE|311992494|ref|NC_014660.1| PHAGE|162290187|ref|NC_008296.2| 16.0876782326
PHAGE|481019412|ref|NC_021072.1| PHAGE|568191834|ref|NC_022772.1| 12.188842854
PHAGE|460042436|ref|NC_020484.1| PHAGE|815853839|ref|NC_026926.1| 81.2559346185
PHAGE|326536907|ref|NC_015264.1| PHAGE|460042372|ref|NC_020483.1| 17.7306462767
PHAGE|481019412|ref|NC_021072.1| PHAGE|332672312|ref|NC_015464.1| 10.7454669988
PHAGE|712912907|ref|NC_025429.1| PHAGE|422935113|ref|NC_019507.1| 10.3099631921
PHAGE|568191240|ref|NC_022769.1| PHAGE|226377630|ref|NC_012530.1| 45.1621003365
PHAGE|312281379|ref|NC_006883.2| PHAGE|372199367|ref|NC_016570.1| 8.73617542011
PHAGE|643654715|ref|NC_024209.1| PHAGE|658311237|ref|NC_024371.1| 30.7779124585
PHAGE|189490161|ref|NC_010821.1| PHAGE|589287449|ref|NC_023610.1| 69.4314866053
PHAGE|330858351|ref|NC_015453.1| PHAGE|408905835|ref|NC_018840.1| 132.091289818
PHAGE|609252170|ref|NC_023741.1| PHAGE|593778341|ref|NC_023722.1| 5.52122979455
PHAGE|408905836|ref|NC_018841.1| PHAGE|849122151|ref|NC_027371.1| 124.142838291
PHAGE|428782011|ref|NC_019711.1| PHAGE|725949701|ref|NC_025434.1| 8.33693746086
PHAGE|408905831|ref|NC_018836.1| PHAGE|849249558|ref|NC_027336.1| 2.0957486886
PHAGE|22855148|ref|NC_004165.1| PHAGE|399528370|ref|NC_018270.1| 6.83202758858
PHAGE|530546138|ref|NC_022062.1| PHAGE|157786393|ref|NC_009877.1| 152.441166465
PHAGE|602259533|ref|NC_023856.1| PHAGE|897635950|ref|NC_024124.2| 14.439575755
PHAGE|66391451|ref|NC_007023.1| PHAGE|408905850|ref|NC_018855.1| 126.793274684
PHAGE|593775231|ref|NC_023698.1| PHAGE|906475808|ref|NC_027622.1| 1.43337921965
PHAGE|194100514|ref|NC_011044.1| PHAGE|543171167|ref|NC_022331.1| 173.515298699
PHAGE|828805560|ref|NC_027204.1| PHAGE|460042436|ref|NC_020484.1| 46.3823913545
PHAGE|414090084|ref|NC_019416.1| PHAGE|651729600|ref|NC_023558.1| 75.8876605802
PHAGE|589286942|ref|NC_023576.1| PHAGE|281306659|ref|NC_013638.1| 4.43671375963
PHAGE|56692568|ref|NC_006548.1| PHAGE|48696910|ref|NC_005882.1| 37.7135462398
PHAGE|472341954|ref|NC_020859.1| PHAGE|713322875|ref|NC_025452.1| 12.6641962302
PHAGE|53869480|ref|NC_005345.2| PHAGE|93007408|ref|NC_007967.1| 7.81444128603
PHAGE|698029054|ref|NC_024125.2| PHAGE|824502103|ref|NC_027119.1| 18.0124668534
PHAGE|326784214|ref|NC_015289.1| PHAGE|422936890|ref|NC_019526.1| 1.27089274473
PHAGE|482849224|ref|NC_019933.2| PHAGE|725950237|ref|NC_025445.1| 2.24714911535
PHAGE|169257208|ref|NC_010392.1| PHAGE|9626243|ref|NC_001416.1| 39.5409602472
PHAGE|22296522|ref|NC_004112.1| PHAGE|712916052|ref|NC_025465.1| 6.95302094956
PHAGE|640884747|ref|NC_024143.1| PHAGE|563398883|ref|NC_022981.1| 2.02600897281
PHAGE|589286276|ref|NC_023568.1| PHAGE|162290187|ref|NC_008296.2| 14.5751812392
PHAGE|148724443|ref|NC_009531.1| PHAGE|509141259|ref|NC_021337.1| 1.18599753436
PHAGE|238695156|ref|NC_012741.1| PHAGE|418487144|ref|NC_019443.1| 14.2042494562
PHAGE|849252930|ref|NC_027355.1| PHAGE|565323637|ref|NC_020081.2| 113.451351624
PHAGE|371496268|ref|NC_016566.1| PHAGE|643216961|ref|NC_024204.1| 9.9583605974
PHAGE|299778956|ref|NC_014260.1| PHAGE|162290187|ref|NC_008296.2| 15.1942753195
PHAGE|332672312|ref|NC_015464.1| PHAGE|472341954|ref|NC_020859.1| 10.9861186664
PHAGE|589890023|ref|NC_023562.1| PHAGE|593777020|ref|NC_023716.1| 98.2605645579
PHAGE|849255797|ref|NC_027392.1| PHAGE|849254357|ref|NC_027367.1| 119.526047805
PHAGE|326782732|ref|NC_015283.1| PHAGE|725950304|ref|NC_025446.1| 11.6561947613
PHAGE|510953439|ref|NC_021344.2| PHAGE|639162842|ref|NC_024122.1| 18.016499244
PHAGE|58532811|ref|NC_006820.1| PHAGE|326782972|ref|NC_015284.1| 95.1896664075
PHAGE|712912907|ref|NC_025429.1| PHAGE|326536409|ref|NC_015251.1| 20.3872687192
PHAGE|849121398|ref|NC_027364.1| PHAGE|725950304|ref|NC_025446.1| 4.06882618793
PHAGE|414086915|ref|NC_019401.1| PHAGE|472437937|ref|NC_020879.1| 11.5176519061
PHAGE|9635677|ref|NC_002486.1| PHAGE|66395370|ref|NC_007049.1| 29.3137642512
PHAGE|119443652|ref|NC_008689.1| PHAGE|13095743|ref|NC_002667.1| 1.28085917596
PHAGE|448260273|ref|NC_020079.1| PHAGE|327198387|ref|NC_015292.1| 1.29116769211
PHAGE|509141289|ref|NC_021338.1| PHAGE|593776230|ref|NC_023709.1| 97.0762995878
PHAGE|428781810|ref|NC_019708.1| PHAGE|399498791|ref|NC_018275.1| 22.7992158909
PHAGE|148609382|ref|NC_009514.1| PHAGE|330858444|ref|NC_015456.1| 1.04619387456
PHAGE|108861984|ref|NC_008152.1| PHAGE|712915997|ref|NC_025464.1| 1.91376731334
PHAGE|589890211|ref|NC_023564.1| PHAGE|514051665|ref|NC_021533.1| 72.2701910795
PHAGE|557428123|ref|NC_022776.1| PHAGE|157311135|ref|NC_009819.1| 4.17417460879
PHAGE|593774278|ref|NC_023690.1| PHAGE|593774821|ref|NC_023695.1| 4.87409538149
PHAGE|651729600|ref|NC_023558.1| PHAGE|423262043|ref|NC_019542.1| 2.29451761538
PHAGE|408905851|ref|NC_018856.1| PHAGE|725949470|ref|NC_025423.1| 12.8928024026
PHAGE|588498308|ref|NC_023500.1| PHAGE|66395885|ref|NC_007057.1| 114.310968056
PHAGE|461475022|ref|NC_020490.1| PHAGE|388570316|ref|NC_017968.1| 59.5601772989
PHAGE|593773709|ref|NC_023687.1| PHAGE|157786475|ref|NC_009878.1| 152.985873315
PHAGE|387935429|ref|NC_017865.1| PHAGE|560186125|ref|NC_022917.1| 38.8561617331
PHAGE|327198045|ref|NC_015266.1| PHAGE|327198269|ref|NC_015273.1| 57.7872627844
PHAGE|589893688|ref|NC_023609.1| PHAGE|192824177|ref|NC_011023.1| 96.066866252
PHAGE|408905850|ref|NC_018855.1| PHAGE|510953439|ref|NC_021344.2| 128.070753592
PHAGE|593774137|ref|NC_023689.1| PHAGE|530547290|ref|NC_022071.1| 3.80497885215
PHAGE|29028563|ref|NC_004615.1| PHAGE|509139878|ref|NC_021323.1| 11.4621611091
PHAGE|428782664|ref|NC_019721.1| PHAGE|38707890|ref|NC_005284.1| 15.6717125959
PHAGE|38639923|ref|NC_005260.1| PHAGE|472339381|ref|NC_020837.1| 14.4392423561
PHAGE|33300811|ref|NC_005045.1| PHAGE|509139299|ref|NC_021316.1| 22.9841889196
PHAGE|192823813|ref|NC_011022.1| PHAGE|157786475|ref|NC_009878.1| 158.734510011
PHAGE|408905831|ref|NC_018836.1| PHAGE|543171447|ref|NC_022338.1| 2.04385205585
PHAGE|311992750|ref|NC_014661.1| PHAGE|849120196|ref|NC_027340.1| 13.2304285788
PHAGE|589892708|ref|NC_023599.1| PHAGE|388570630|ref|NC_017978.1| 9.33265317069
PHAGE|423261416|ref|NC_019538.1| PHAGE|460042436|ref|NC_020484.1| 21.2182146978
PHAGE|9626243|ref|NC_001416.1| PHAGE|219681191|ref|NC_011802.1| 13.1389843744
PHAGE|815853630|ref|NC_026925.1| PHAGE|682124280|ref|NC_024794.1| 15.877692908
PHAGE|408905855|ref|NC_018860.1| PHAGE|725949470|ref|NC_025423.1| 14.3371409412
PHAGE|730984989|ref|NC_025830.1| PHAGE|422936321|ref|NC_019517.1| 60.8477019491
PHAGE|331028054|ref|NC_015466.1| PHAGE|66392052|ref|NC_007024.1| 4.97474100497
PHAGE|119637746|ref|NC_008694.1| PHAGE|593776974|ref|NC_023715.1| 133.764391697
PHAGE|9629143|ref|NC_001741.1| PHAGE|906476365|ref|NC_027642.1| 13.4890908022
PHAGE|712913311|ref|NC_025433.1| PHAGE|194302947|ref|NC_011054.1| 126.033287003
PHAGE|906476401|ref|NC_027646.1| PHAGE|906476286|ref|NC_027634.1| 4.48328502513
PHAGE|38639923|ref|NC_005260.1| PHAGE|472343238|ref|NC_020875.1| 13.5684171666
PHAGE|448259945|ref|NC_019925.1| PHAGE|593773806|ref|NC_023688.1| 18.0653834052
PHAGE|371496268|ref|NC_016566.1| PHAGE|849251524|ref|NC_027350.1| 4.60288862485
PHAGE|431808936|ref|NC_019909.1| PHAGE|682124280|ref|NC_024794.1| 289.302377489
PHAGE|282598938|ref|NC_013697.1| PHAGE|725949806|ref|NC_025437.1| 18.5939376093
PHAGE|66395187|ref|NC_007046.1| PHAGE|29565721|ref|NC_004678.1| 67.3084051993
PHAGE|448259945|ref|NC_019925.1| PHAGE|414086362|ref|NC_019399.1| 17.2954209604
PHAGE|510953439|ref|NC_021344.2| PHAGE|824502103|ref|NC_027119.1| 19.7502160213
PHAGE|460042372|ref|NC_020483.1| PHAGE|194100305|ref|NC_011042.1| 18.087066852
PHAGE|563399545|ref|NC_022987.1| PHAGE|849119759|ref|NC_027330.1| 3.99157474112
PHAGE|643218568|ref|NC_024216.1| PHAGE|408905858|ref|NC_018863.1| 215.405716775
PHAGE|239507361|ref|NC_012784.1| PHAGE|461475022|ref|NC_020490.1| 7.79608741603
PHAGE|372217655|ref|NC_016656.1| PHAGE|281416278|ref|NC_013647.1| 11.1300978339
PHAGE|116326222|ref|NC_008515.1| PHAGE|294661423|ref|NC_014036.1| 146.474451317
PHAGE|543171587|ref|NC_022341.1| PHAGE|408905842|ref|NC_018847.1| 127.743582132
PHAGE|23455771|ref|NC_004305.1| PHAGE|190151415|ref|NC_010945.1| 5.28901817876
PHAGE|563398178|ref|NC_022973.1| PHAGE|593778144|ref|NC_023720.1| 58.6916400982
PHAGE|312281391|ref|NC_006884.2| PHAGE|472339381|ref|NC_020837.1| 129.083223809
PHAGE|327198559|ref|NC_015295.1| PHAGE|356870677|ref|NC_016160.1| 6.78332730919
PHAGE|228861315|ref|NC_012638.1| PHAGE|712914839|ref|NC_025449.1| 300.0
PHAGE|658310992|ref|NC_024367.1| PHAGE|514051544|ref|NC_021532.1| 14.2735455057
PHAGE|408905858|ref|NC_018863.1| PHAGE|408905851|ref|NC_018856.1| 211.745606078
PHAGE|440789269|ref|NC_020083.1| PHAGE|682124280|ref|NC_024794.1| 15.877692908
PHAGE|326536409|ref|NC_015251.1| PHAGE|472343238|ref|NC_020875.1| 11.3117868663
PHAGE|589890949|ref|NC_023577.1| PHAGE|593774821|ref|NC_023695.1| 48.72857622
PHAGE|422936608|ref|NC_019520.1| PHAGE|17570786|ref|NC_003298.1| 2.69738528184
PHAGE|308814351|ref|NC_014595.1| PHAGE|326783659|ref|NC_015287.1| 11.2451254907
PHAGE|330858525|ref|NC_015457.1| PHAGE|228861315|ref|NC_012638.1| 300.0
PHAGE|563399268|ref|NC_022985.1| PHAGE|563398432|ref|NC_022975.1| 52.9429805843
PHAGE|456351021|ref|NC_020414.1| PHAGE|712915472|ref|NC_025457.1| 4.13023186062
PHAGE|66396191|ref|NC_007061.1| PHAGE|47073736|ref|NC_002661.2| 22.6704127763
PHAGE|372217768|ref|NC_016658.1| PHAGE|326782972|ref|NC_015284.1| 2.82306409103
PHAGE|713322875|ref|NC_025452.1| PHAGE|294661423|ref|NC_014036.1| 18.7811756006
PHAGE|31072008|ref|NC_004814.1| PHAGE|157738587|ref|NC_009875.1| 8.97851721676
PHAGE|428782997|ref|NC_019726.1| PHAGE|418487912|ref|NC_019448.1| 300.0
PHAGE|29366701|ref|NC_004665.1| PHAGE|338826807|ref|NC_015719.1| 57.4770481489
PHAGE|17426228|ref|NC_003288.1| PHAGE|431809676|ref|NC_019914.1| 1.61786188881
PHAGE|593775691|ref|NC_023703.1| PHAGE|764161508|ref|NC_026605.1| 2.07331432813
PHAGE|764162247|ref|NC_026611.1| PHAGE|13559823|ref|NC_002730.1| 1.10106985339
PHAGE|228861315|ref|NC_012638.1| PHAGE|327198387|ref|NC_015292.1| 1.27731365821
PHAGE|422935575|ref|NC_019511.1| PHAGE|682123955|ref|NC_024792.1| 52.4030760175
PHAGE|66395215|ref|NC_007047.1| PHAGE|66396333|ref|NC_007063.1| 46.2904229095
PHAGE|593773806|ref|NC_023688.1| PHAGE|440789269|ref|NC_020083.1| 17.4935445177
PHAGE|563399183|ref|NC_022984.1| PHAGE|640885266|ref|NC_024148.1| 84.8162974019
PHAGE|157325217|ref|NC_009812.1| PHAGE|215401108|ref|NC_011612.1| 11.3840295822
PHAGE|643217861|ref|NC_024211.1| PHAGE|418487912|ref|NC_019448.1| 41.3456233789
PHAGE|906475759|ref|NC_027621.1| PHAGE|849253308|ref|NC_027357.1| 127.743582132
PHAGE|509141363|ref|NC_021339.1| PHAGE|408905846|ref|NC_018851.1| 2.083691327
PHAGE|460042436|ref|NC_020484.1| PHAGE|326782266|ref|NC_015281.1| 75.0272187834
PHAGE|570033450|ref|NC_018087.2| PHAGE|66391451|ref|NC_007023.1| 106.897560779
PHAGE|148717842|ref|NC_009526.1| PHAGE|658608029|ref|NC_024391.1| 66.8040445833
PHAGE|148750834|ref|NC_009554.1| PHAGE|327409390|ref|NC_015254.1| 1.53123211418
PHAGE|568191240|ref|NC_022769.1| PHAGE|66394949|ref|NC_007066.1| 44.7702474681
PHAGE|570033450|ref|NC_018087.2| PHAGE|431809199|ref|NC_019910.1| 13.3352522749
PHAGE|29566284|ref|NC_004685.1| PHAGE|593778426|ref|NC_023723.1| 2.16306655364
PHAGE|815854506|ref|NC_026927.1| PHAGE|448259945|ref|NC_019925.1| 10.3040641439
PHAGE|118430724|ref|NC_008583.1| PHAGE|257136356|ref|NC_013195.1| 27.4542885072
PHAGE|325171272|ref|NC_015159.1| PHAGE|563399030|ref|NC_022982.1| 2.23416295024
PHAGE|228861315|ref|NC_012638.1| PHAGE|712912907|ref|NC_025429.1| 25.5717684492
PHAGE|9633550|ref|NC_000935.1| PHAGE|422935796|ref|NC_019513.1| 2.31698860152
PHAGE|906475691|ref|NC_027620.1| PHAGE|408905829|ref|NC_018834.1| 126.421381411
PHAGE|593778341|ref|NC_023722.1| PHAGE|222435670|ref|NC_012027.1| 9.30358251199
PHAGE|77118167|ref|NC_007456.1| PHAGE|325171272|ref|NC_015159.1| 41.5253523336
PHAGE|658310458|ref|NC_024356.1| PHAGE|22296522|ref|NC_004112.1| 6.74248320704
PHAGE|530546427|ref|NC_022065.1| PHAGE|530546981|ref|NC_022068.1| 1.98649755374
PHAGE|557745636|ref|NC_022791.1| PHAGE|281416385|ref|NC_013645.1| 6.83120852995
PHAGE|326781756|ref|NC_015279.1| PHAGE|514050383|ref|NC_021529.1| 13.107862342
PHAGE|509139941|ref|NC_021324.1| PHAGE|602259872|ref|NC_023862.1| 149.930279567
PHAGE|725949105|ref|NC_025418.1| PHAGE|194100252|ref|NC_011040.1| 2.48358846563
PHAGE|564292481|ref|NC_023006.1| PHAGE|327198269|ref|NC_015273.1| 11.1690872512
PHAGE|408905829|ref|NC_018834.1| PHAGE|849251848|ref|NC_027354.1| 122.260488588
PHAGE|206600290|ref|NC_011284.1| PHAGE|543171167|ref|NC_022331.1| 74.682922353
PHAGE|422936608|ref|NC_019520.1| PHAGE|472343184|ref|NC_020874.1| 2.07714659945
PHAGE|23455771|ref|NC_004305.1| PHAGE|157324960|ref|NC_009810.1| 9.28677597629
PHAGE|461475022|ref|NC_020490.1| PHAGE|66396406|ref|NC_007064.1| 27.2387371188
PHAGE|308814351|ref|NC_014595.1| PHAGE|326784440|ref|NC_015290.1| 13.0892151468
PHAGE|393707861|ref|NC_008721.2| PHAGE|32469420|ref|NC_004996.1| 1.86245441855
PHAGE|712913690|ref|NC_025438.1| PHAGE|593775497|ref|NC_023701.1| 64.3121148373
PHAGE|157102937|ref|NC_009762.2| PHAGE|66395588|ref|NC_007053.1| 176.99781139
PHAGE|326633040|ref|NC_015271.1| PHAGE|589286942|ref|NC_023576.1| 68.3761789177
PHAGE|338826807|ref|NC_015719.1| PHAGE|125999960|ref|NC_009014.1| 2.46042858473
PHAGE|168229273|ref|NC_010353.1| PHAGE|273809728|ref|NC_013598.1| 90.360456145
PHAGE|557478762|ref|NC_022761.1| PHAGE|658310567|ref|NC_024359.1| 20.7917491503
PHAGE|435844510|ref|NC_019521.1| PHAGE|299778956|ref|NC_014260.1| 9.6970623728
PHAGE|326783979|ref|NC_015288.1| PHAGE|423262092|ref|NC_019543.1| 13.991010886
PHAGE|849255653|ref|NC_027389.1| PHAGE|906476164|ref|NC_027629.1| 120.38186971
PHAGE|589890113|ref|NC_023563.1| PHAGE|530546329|ref|NC_022064.1| 88.1177914481
PHAGE|408905850|ref|NC_018855.1| PHAGE|815853630|ref|NC_026925.1| 15.5434023411
PHAGE|399528758|ref|NC_018279.1| PHAGE|9634155|ref|NC_002167.1| 29.1001076238
PHAGE|557307672|ref|NC_022752.1| PHAGE|565323599|ref|NC_012223.2| 9.10316276191
PHAGE|311992494|ref|NC_014660.1| PHAGE|435844510|ref|NC_019521.1| 14.1683371133
PHAGE|640883687|ref|NC_024135.1| PHAGE|18496886|ref|NC_003387.1| 4.46599424237
PHAGE|472342816|ref|NC_020865.1| PHAGE|712915315|ref|NC_025451.1| 11.4126444044
PHAGE|530546568|ref|NC_022066.1| PHAGE|192823901|ref|NC_011020.1| 6.2389537681
PHAGE|609252819|ref|NC_023748.1| PHAGE|514051739|ref|NC_021535.1| 46.6835507609
PHAGE|255033713|ref|NC_013055.1| PHAGE|169257267|ref|NC_010393.1| 4.15685606702
PHAGE|849253890|ref|NC_027359.1| PHAGE|543171632|ref|NC_022342.1| 129.06579214
PHAGE|330858398|ref|NC_015454.1| PHAGE|543171401|ref|NC_022337.1| 132.091289818
PHAGE|408905841|ref|NC_018846.1| PHAGE|18071213|ref|NC_003324.1| 1.11068072826
PHAGE|530545464|ref|NC_022056.1| PHAGE|563397724|ref|NC_022969.1| 1.93165152497
PHAGE|330858398|ref|NC_015454.1| PHAGE|408905844|ref|NC_018849.1| 127.743582132
PHAGE|169257155|ref|NC_010391.1| PHAGE|589890395|ref|NC_023566.1| 2.74507605602
PHAGE|326782732|ref|NC_015283.1| PHAGE|299778956|ref|NC_014260.1| 14.3183517889
PHAGE|66395656|ref|NC_007054.1| PHAGE|658608029|ref|NC_024391.1| 18.6886512744
PHAGE|643217733|ref|NC_024210.1| PHAGE|428782011|ref|NC_019711.1| 2.69039341539
PHAGE|431808936|ref|NC_019909.1| PHAGE|609216850|ref|NC_022768.1| 15.7780959935
PHAGE|593778144|ref|NC_023720.1| PHAGE|206599880|ref|NC_011288.1| 1.25884850132
PHAGE|435439265|ref|NC_019704.1| PHAGE|472341456|ref|NC_020854.1| 1.45158589805
PHAGE|849248501|ref|NC_027331.1| PHAGE|682124280|ref|NC_024794.1| 298.916548817
PHAGE|169936017|ref|NC_010463.1| PHAGE|712913174|ref|NC_025430.1| 16.2519682493
PHAGE|239507361|ref|NC_012784.1| PHAGE|418489383|ref|NC_019486.1| 4.67715192747
PHAGE|658607439|ref|NC_024383.1| PHAGE|568190683|ref|NC_022763.1| 52.9617522406
PHAGE|212671382|ref|NC_011534.1| PHAGE|418488941|ref|NC_019454.1| 2.34296189787
PHAGE|593775595|ref|NC_023702.1| PHAGE|589893124|ref|NC_023553.1| 47.2258552294
PHAGE|593778859|ref|NC_023726.1| PHAGE|593779302|ref|NC_023731.1| 37.1474821578
PHAGE|77020114|ref|NC_007461.1| PHAGE|9634948|ref|NC_002194.1| 14.2672341264
PHAGE|238695156|ref|NC_012741.1| PHAGE|849120356|ref|NC_027344.1| 278.7707552
PHAGE|526245010|ref|NC_021865.1| PHAGE|195661200|ref|NC_011104.1| 1.60498599299
PHAGE|543171167|ref|NC_022331.1| PHAGE|194100514|ref|NC_011044.1| 173.515298699
PHAGE|593779302|ref|NC_023731.1| PHAGE|203463359|ref|NC_011267.1| 35.7759664116
PHAGE|565323599|ref|NC_012223.2| PHAGE|148734472|ref|NC_009540.1| 6.26308650977
PHAGE|330858525|ref|NC_015457.1| PHAGE|326536151|ref|NC_015250.1| 171.762043964
PHAGE|169257267|ref|NC_010393.1| PHAGE|273810554|ref|NC_013600.1| 1.63209409745
PHAGE|589287214|ref|NC_023601.1| PHAGE|563398265|ref|NC_022974.1| 52.526775505
PHAGE|326536409|ref|NC_015251.1| PHAGE|712912907|ref|NC_025429.1| 20.3872687192
PHAGE|589893688|ref|NC_023609.1| PHAGE|609252494|ref|NC_023745.1| 118.211622477
PHAGE|304360758|ref|NC_014458.1| PHAGE|609252387|ref|NC_023744.1| 20.5407598285
PHAGE|194303197|ref|NC_011057.1| PHAGE|372217586|ref|NC_016569.1| 4.21404909889
PHAGE|408905856|ref|NC_018861.1| PHAGE|228860932|ref|NC_012635.1| 17.6744820336
PHAGE|514051046|ref|NC_021536.1| PHAGE|326782266|ref|NC_015281.1| 300.0
PHAGE|849254459|ref|NC_027373.1| PHAGE|589893512|ref|NC_023604.1| 2.47010722237
PHAGE|168229273|ref|NC_010353.1| PHAGE|588295077|ref|NC_023503.1| 66.3926658542
PHAGE|849252930|ref|NC_027355.1| PHAGE|526118413|ref|NC_021856.1| 117.776648048
PHAGE|509139878|ref|NC_021323.1| PHAGE|589891425|ref|NC_023582.1| 8.45943968039
PHAGE|514050383|ref|NC_021529.1| PHAGE|304373555|ref|NC_014467.1| 74.9565852172
PHAGE|66396267|ref|NC_007062.1| PHAGE|744692776|ref|NC_026016.1| 9.49757400322
PHAGE|431808936|ref|NC_019909.1| PHAGE|815853839|ref|NC_026926.1| 13.13103293
PHAGE|589286276|ref|NC_023568.1| PHAGE|326783659|ref|NC_015287.1| 11.6652789985
PHAGE|508177514|ref|NC_021297.1| PHAGE|593773709|ref|NC_023687.1| 164.64076787
PHAGE|66395729|ref|NC_007055.1| PHAGE|148750834|ref|NC_009554.1| 5.35785623153
PHAGE|593776040|ref|NC_023707.1| PHAGE|589892611|ref|NC_023597.1| 169.55994197
PHAGE|530546568|ref|NC_022066.1| PHAGE|764159085|ref|NC_026583.1| 5.05794366599
PHAGE|372199367|ref|NC_016570.1| PHAGE|310722194|ref|NC_014635.1| 10.425720511
PHAGE|472342931|ref|NC_020867.1| PHAGE|372217655|ref|NC_016656.1| 45.3284583216
PHAGE|849249558|ref|NC_027336.1| PHAGE|849122467|ref|NC_027401.1| 133.764391697
PHAGE|428782589|ref|NC_019720.1| PHAGE|428782254|ref|NC_019715.1| 63.3293529645
PHAGE|32453484|ref|NC_004928.1| PHAGE|849121089|ref|NC_027353.1| 300.0
PHAGE|66391804|ref|NC_007022.1| PHAGE|849120196|ref|NC_027340.1| 10.2464510771
PHAGE|428782857|ref|NC_019724.1| PHAGE|431811043|ref|NC_019934.1| 1.94364060142
PHAGE|408905837|ref|NC_018842.1| PHAGE|849248986|ref|NC_027333.1| 127.743582132
PHAGE|589286108|ref|NC_023548.1| PHAGE|472342931|ref|NC_020867.1| 10.2556992017
PHAGE|41057278|ref|NC_005344.1| PHAGE|428783215|ref|NC_019767.1| 38.9290829476
PHAGE|428781872|ref|NC_019709.1| PHAGE|428781810|ref|NC_019708.1| 73.8928999124
PHAGE|20065797|ref|NC_003525.1| PHAGE|302861121|ref|NC_004913.2| 174.620879676
PHAGE|116326222|ref|NC_008515.1| PHAGE|713322590|ref|NC_025448.1| 300.0
PHAGE|408905852|ref|NC_018857.1| PHAGE|568190683|ref|NC_022763.1| 107.607182512
PHAGE|221328618|ref|NC_011976.1| PHAGE|9634155|ref|NC_002167.1| 17.8249905987
PHAGE|609216850|ref|NC_022768.1| PHAGE|713322580|ref|NC_025425.1| 17.2813699278
PHAGE|29566193|ref|NC_004684.1| PHAGE|640884964|ref|NC_024145.1| 49.2922559338
PHAGE|849119930|ref|NC_027335.1| PHAGE|643217077|ref|NC_024205.1| 53.8926181985
PHAGE|108861984|ref|NC_008152.1| PHAGE|414090084|ref|NC_019416.1| 9.05927192928
ARCHVIR|ETNP|6|85|revised|C6837549|1_arch ARCHVIR|ETNP|6|100|revised|scaffold6736|1_arch 14.5140473812
PHAGE|12657854|ref|NC_002656.1| PHAGE|157786475|ref|NC_009878.1| 143.680811608
PHAGE|291084859|ref|NC_013936.1| PHAGE|712913311|ref|NC_025433.1| 174.693165108
PHAGE|418488631|ref|NC_019452.1| PHAGE|849122876|ref|NC_027404.1| 14.20193894
PHAGE|17570786|ref|NC_003298.1| PHAGE|30387453|ref|NC_004777.1| 86.8619300286
PHAGE|428782254|ref|NC_019715.1| PHAGE|302393080|ref|NC_004914.2| 14.3230571693
PHAGE|565323599|ref|NC_012223.2| PHAGE|45429984|ref|NC_005809.1| 1.98469366074
PHAGE|389060400|ref|NC_017981.1| PHAGE|682124203|ref|NC_024793.1| 20.5544096697
PHAGE|651729600|ref|NC_023558.1| PHAGE|712915691|ref|NC_025461.1| 11.057191549
PHAGE|431810358|ref|NC_019924.1| PHAGE|658311331|ref|NC_024375.1| 2.68994624386
PHAGE|408905835|ref|NC_018840.1| PHAGE|408905834|ref|NC_018839.1| 128.541395292
PHAGE|422934005|ref|NC_019500.1| PHAGE|589891555|ref|NC_023584.1| 15.6904679532
PHAGE|609252387|ref|NC_023744.1| PHAGE|609252600|ref|NC_023746.1| 10.3072346072
PHAGE|255252682|ref|NC_013059.1| PHAGE|428782787|ref|NC_019723.1| 11.5319108625
PHAGE|557307474|ref|NC_022747.1| PHAGE|158518661|ref|NC_009542.2| 43.1461423537
PHAGE|612508640|ref|NC_023567.2| PHAGE|530787625|ref|NC_022091.1| 17.6883446121
PHAGE|30065704|ref|NC_004745.1| PHAGE|509141608|ref|NC_021343.1| 35.3023670484
PHAGE|568191581|ref|NC_022771.1| PHAGE|725948879|ref|NC_025417.1| 53.8378371983
PHAGE|18640469|ref|NC_003390.1| PHAGE|712915364|ref|NC_025455.1| 46.0694523741
PHAGE|119967833|ref|NC_008723.1| PHAGE|29028563|ref|NC_004615.1| 26.8520969809
PHAGE|593776135|ref|NC_023708.1| PHAGE|712914056|ref|NC_025444.1| 46.7365320523
PHAGE|849248986|ref|NC_027333.1| PHAGE|29566407|ref|NC_004686.1| 1.26677096149
PHAGE|215401171|ref|NC_011614.1| PHAGE|9635677|ref|NC_002486.1| 22.5661150595
PHAGE|543171355|ref|NC_022336.1| PHAGE|543171587|ref|NC_022341.1| 129.06579214
PHAGE|815853630|ref|NC_026925.1| PHAGE|589889728|ref|NC_023561.1| 14.8755502735
PHAGE|428781939|ref|NC_019710.1| PHAGE|9630464|ref|NC_001901.1| 9.24667823107
PHAGE|302861121|ref|NC_004913.2| PHAGE|20065797|ref|NC_003525.1| 174.620879676
PHAGE|460042436|ref|NC_020484.1| PHAGE|849121089|ref|NC_027353.1| 24.3232199663
PHAGE|589890395|ref|NC_023566.1| PHAGE|428783215|ref|NC_019767.1| 2.42899953535
PHAGE|530545464|ref|NC_022056.1| PHAGE|593776135|ref|NC_023708.1| 1.60410587932
PHAGE|849120196|ref|NC_027340.1| PHAGE|238695156|ref|NC_012741.1| 15.7944619618
PHAGE|299778956|ref|NC_014260.1| PHAGE|372199367|ref|NC_016570.1| 13.8115322646
PHAGE|525972436|ref|NC_021780.1| PHAGE|682122904|ref|NC_024782.1| 1.42551477359
PHAGE|32128412|ref|NC_004902.1| PHAGE|294661411|ref|NC_013649.2| 1.42549839015
PHAGE|215401171|ref|NC_011614.1| PHAGE|122891784|ref|NC_008799.1| 55.0679583749
PHAGE|282598606|ref|NC_013694.1| PHAGE|764159085|ref|NC_026583.1| 54.4013444877
PHAGE|897635950|ref|NC_024124.2| PHAGE|422934421|ref|NC_019503.1| 300.0
PHAGE|526244636|ref|NC_021857.1| PHAGE|428782521|ref|NC_019719.1| 3.40137399828
PHAGE|849250190|ref|NC_027338.1| PHAGE|543171494|ref|NC_022339.1| 132.091289818
PHAGE|561133064|ref|NC_022918.1| PHAGE|849251639|ref|NC_027352.1| 46.3482183029
PHAGE|23455823|ref|NC_004306.1| PHAGE|49248530|ref|NC_005949.1| 16.6082246522
PHAGE|281416165|ref|NC_013651.1| PHAGE|589286108|ref|NC_023548.1| 44.3190661407
PHAGE|408905852|ref|NC_018857.1| PHAGE|472437258|ref|NC_020871.1| 50.6997320736
PHAGE|609252600|ref|NC_023746.1| PHAGE|593780187|ref|NC_023738.1| 6.11905926339
PHAGE|593775231|ref|NC_023698.1| PHAGE|530545356|ref|NC_022055.1| 56.2632138766
PHAGE|658310567|ref|NC_024359.1| PHAGE|643218205|ref|NC_024213.1| 50.1259208466
PHAGE|906476013|ref|NC_027626.1| PHAGE|849250190|ref|NC_027338.1| 127.743582132
PHAGE|906475860|ref|NC_027623.1| PHAGE|849255497|ref|NC_027386.1| 129.356347416
PHAGE|194303296|ref|NC_011055.1| PHAGE|764159194|ref|NC_026584.1| 20.599082774
PHAGE|849255742|ref|NC_027391.1| PHAGE|849254167|ref|NC_027362.1| 127.743582132
PHAGE|66396406|ref|NC_007064.1| PHAGE|257136356|ref|NC_013195.1| 40.9636518665
PHAGE|609252494|ref|NC_023745.1| PHAGE|388570523|ref|NC_017973.1| 87.2749283327
PHAGE|194303296|ref|NC_011055.1| PHAGE|508180789|ref|NC_021311.1| 269.897936115
PHAGE|29789895|ref|NC_003291.2| PHAGE|658607810|ref|NC_024387.1| 61.5821700705
PHAGE|9625433|ref|NC_001335.1| PHAGE|543170398|ref|NC_022324.1| 48.0001932643
PHAGE|194100252|ref|NC_011040.1| PHAGE|194100359|ref|NC_011045.1| 95.6908614351
PHAGE|564292430|ref|NC_023005.1| PHAGE|372217655|ref|NC_016656.1| 10.8668328168
PHAGE|514052000|ref|NC_021540.1| PHAGE|418489303|ref|NC_019485.1| 33.2088062947
PHAGE|30387453|ref|NC_004777.1| PHAGE|472342931|ref|NC_020867.1| 13.1599985108
PHAGE|291084859|ref|NC_013936.1| PHAGE|29566108|ref|NC_004683.1| 8.92093591874
PHAGE|849255709|ref|NC_027390.1| PHAGE|472343459|ref|NC_020878.1| 1.68006789189
PHAGE|326536151|ref|NC_015250.1| PHAGE|849251248|ref|NC_027349.1| 173.188715555
PHAGE|428782193|ref|NC_019714.1| PHAGE|428783215|ref|NC_019767.1| 149.728172508
PHAGE|408905850|ref|NC_018855.1| PHAGE|326783443|ref|NC_015286.1| 15.4945402838
PHAGE|399528838|ref|NC_018280.1| PHAGE|526244935|ref|NC_021864.1| 1.00571692488
PHAGE|481019069|ref|NC_021068.1| PHAGE|20065797|ref|NC_003525.1| 22.0761670249
PHAGE|372449971|ref|NC_016654.1| PHAGE|593775786|ref|NC_023704.1| 4.62293612308
PHAGE|422937484|ref|NC_019527.1| PHAGE|682123100|ref|NC_024785.1| 23.6243742089
PHAGE|282598706|ref|NC_013696.1| PHAGE|588295077|ref|NC_023503.1| 3.00293196511
PHAGE|713322590|ref|NC_025448.1| PHAGE|326783443|ref|NC_015286.1| 15.7910045909
PHAGE|593773806|ref|NC_023688.1| PHAGE|311992992|ref|NC_014662.1| 101.996162436
PHAGE|408905838|ref|NC_018843.1| PHAGE|428782011|ref|NC_019711.1| 2.88864400051
PHAGE|472342931|ref|NC_020867.1| PHAGE|712915997|ref|NC_025464.1| 65.3821074665
PHAGE|764159085|ref|NC_026583.1| PHAGE|514051739|ref|NC_021535.1| 54.4013444877
PHAGE|422935523|ref|NC_019510.1| PHAGE|460042372|ref|NC_020483.1| 18.3391915946
PHAGE|255033713|ref|NC_013055.1| PHAGE|374531742|ref|NC_016766.1| 2.7937896122
PHAGE|326783979|ref|NC_015288.1| PHAGE|472339381|ref|NC_020837.1| 300.0
PHAGE|189427122|ref|NC_010808.1| PHAGE|66396267|ref|NC_007062.1| 58.4125835623
PHAGE|388570316|ref|NC_017968.1| PHAGE|509139878|ref|NC_021323.1| 9.41644917918
PHAGE|33620426|ref|NC_005066.1| PHAGE|435844510|ref|NC_019521.1| 8.89267216724
PHAGE|564292548|ref|NC_023007.1| PHAGE|849252930|ref|NC_027355.1| 6.03910135753
PHAGE|169257155|ref|NC_010391.1| PHAGE|824479580|ref|NC_021190.1| 16.642577443
PHAGE|764160820|ref|NC_026597.1| PHAGE|29566108|ref|NC_004683.1| 12.806397095
PHAGE|83571714|ref|NC_007637.1| PHAGE|725949105|ref|NC_025418.1| 5.81570509676
PHAGE|203463359|ref|NC_011267.1| PHAGE|282598606|ref|NC_013694.1| 54.2093419161
PHAGE|418489442|ref|NC_019487.1| PHAGE|849252930|ref|NC_027355.1| 29.2829268475
PHAGE|56693048|ref|NC_006565.1| PHAGE|568191240|ref|NC_022769.1| 32.3285392486
PHAGE|722120956|ref|NC_025470.1| PHAGE|238801731|ref|NC_012749.1| 2.65214758862
PHAGE|326782497|ref|NC_015282.1| PHAGE|602259533|ref|NC_023856.1| 12.3150101767
PHAGE|481019198|ref|NC_021071.1| PHAGE|431808936|ref|NC_019909.1| 14.8279057088
PHAGE|29028617|ref|NC_004616.1| PHAGE|215401108|ref|NC_011612.1| 122.570465922
PHAGE|37651481|ref|NC_005135.1| PHAGE|414086915|ref|NC_019401.1| 12.8252524321
PHAGE|428782316|ref|NC_019716.1| PHAGE|148609382|ref|NC_009514.1| 104.529243246
PHAGE|29566407|ref|NC_004686.1| PHAGE|906476115|ref|NC_027628.1| 1.26677096149
PHAGE|157834972|ref|NC_009818.1| PHAGE|682122904|ref|NC_024782.1| 149.746010857
PHAGE|29566108|ref|NC_004683.1| PHAGE|593775231|ref|NC_023698.1| 1.43527342734
PHAGE|423262466|ref|NC_019549.1| PHAGE|45429963|ref|NC_005808.1| 3.06315702302
PHAGE|530546042|ref|NC_022061.1| PHAGE|589890113|ref|NC_023563.1| 57.67765483
PHAGE|472339381|ref|NC_020837.1| PHAGE|725950304|ref|NC_025446.1| 14.0481248413
PHAGE|561133277|ref|NC_022920.1| PHAGE|568191581|ref|NC_022771.1| 52.7838958614
PHAGE|330858525|ref|NC_015457.1| PHAGE|815853839|ref|NC_026926.1| 13.30603832
PHAGE|509141259|ref|NC_021337.1| PHAGE|712915997|ref|NC_025464.1| 1.0316783969
PHAGE|158345023|ref|NC_009935.1| PHAGE|563399545|ref|NC_022987.1| 15.4617535096
PHAGE|593776230|ref|NC_023709.1| PHAGE|563398672|ref|NC_022977.1| 102.151948064
PHAGE|827047887|ref|NC_027130.1| PHAGE|326804500|ref|NC_015296.1| 11.9136064625
PHAGE|593775691|ref|NC_023703.1| PHAGE|593773606|ref|NC_023686.1| 31.8993346165
PHAGE|827047887|ref|NC_027130.1| PHAGE|725949165|ref|NC_025422.1| 52.5370415178
PHAGE|431809933|ref|NC_019918.1| PHAGE|722120956|ref|NC_025470.1| 2.70140630998
PHAGE|89888094|ref|NC_007856.1| PHAGE|176120944|ref|NC_001420.2| 18.926779545
PHAGE|46402086|ref|NC_005857.1| PHAGE|849255303|ref|NC_027383.1| 1.63209409745
PHAGE|448244742|ref|NC_020201.1| PHAGE|448260273|ref|NC_020079.1| 26.0720823988
PHAGE|472437258|ref|NC_020871.1| PHAGE|725948879|ref|NC_025417.1| 56.2405358608
PHAGE|418487384|ref|NC_019444.1| PHAGE|815854289|ref|NC_026924.1| 300.0
PHAGE|238694878|ref|NC_012740.1| PHAGE|472343238|ref|NC_020875.1| 14.4526562131
PHAGE|414087577|ref|NC_019403.1| PHAGE|472342816|ref|NC_020865.1| 1.86245441855
PHAGE|408905834|ref|NC_018839.1| PHAGE|849248986|ref|NC_027333.1| 123.269454739
PHAGE|593776316|ref|NC_023710.1| PHAGE|509139383|ref|NC_021318.1| 48.2195969752
PHAGE|844398545|ref|NC_027294.1| PHAGE|906475808|ref|NC_027622.1| 129.06579214
PHAGE|609252275|ref|NC_023742.1| PHAGE|658310793|ref|NC_024363.1| 42.2024116095
PHAGE|508179906|ref|NC_021308.1| PHAGE|372449904|ref|NC_016653.1| 67.8956901103
PHAGE|418487144|ref|NC_019443.1| PHAGE|460042674|ref|NC_020486.1| 240.308387911
PHAGE|311992494|ref|NC_014660.1| PHAGE|422934421|ref|NC_019503.1| 176.186514087
PHAGE|764159085|ref|NC_026583.1| PHAGE|593775786|ref|NC_023704.1| 134.42436665
PHAGE|589892035|ref|NC_023589.1| PHAGE|418489303|ref|NC_019485.1| 39.0716808858
PHAGE|29565879|ref|NC_004681.1| PHAGE|109302753|ref|NC_008194.1| 293.31230952
PHAGE|849255556|ref|NC_027388.1| PHAGE|282598847|ref|NC_013692.1| 256.673796464
PHAGE|66394949|ref|NC_007066.1| PHAGE|561133277|ref|NC_022920.1| 300.0
PHAGE|9634948|ref|NC_002194.1| PHAGE|19387568|ref|NC_003438.1| 4.18228356373
PHAGE|713322580|ref|NC_025425.1| PHAGE|815854799|ref|NC_026928.1| 15.0744073539
PHAGE|414086362|ref|NC_019399.1| PHAGE|514231256|ref|NC_021559.1| 14.1648668178
PHAGE|725950304|ref|NC_025446.1| PHAGE|440789269|ref|NC_020083.1| 287.519870247
PHAGE|530546233|ref|NC_022063.1| PHAGE|563399082|ref|NC_022983.1| 50.5072665557
PHAGE|658311079|ref|NC_024368.1| PHAGE|282598606|ref|NC_013694.1| 51.9074254096
PHAGE|448244641|ref|NC_020199.1| PHAGE|725915949|ref|NC_025460.1| 24.7502019686
PHAGE|472340437|ref|NC_020846.1| PHAGE|712915531|ref|NC_025458.1| 2.85252428885
PHAGE|169257155|ref|NC_010391.1| PHAGE|356870677|ref|NC_016160.1| 5.91859869648
PHAGE|859386350|ref|NC_026607.2| PHAGE|460042674|ref|NC_020486.1| 15.5903568339
PHAGE|9635677|ref|NC_002486.1| PHAGE|327409390|ref|NC_015254.1| 1.07643365103
PHAGE|849121398|ref|NC_027364.1| PHAGE|330858525|ref|NC_015457.1| 9.26241256578
PHAGE|428782787|ref|NC_019723.1| PHAGE|169257208|ref|NC_010392.1| 39.7039498527
PHAGE|90592637|ref|NC_007917.1| PHAGE|414090442|ref|NC_019422.1| 22.6946125705
PHAGE|431810493|ref|NC_019927.1| PHAGE|472340437|ref|NC_020846.1| 16.1321248272
PHAGE|859386350|ref|NC_026607.2| PHAGE|481019412|ref|NC_021072.1| 15.4976016812
PHAGE|13095743|ref|NC_002667.1| PHAGE|588295077|ref|NC_023503.1| 1.24863384594
PHAGE|428782446|ref|NC_019718.1| PHAGE|169257208|ref|NC_010392.1| 1.33607110124
PHAGE|588498242|ref|NC_023499.1| PHAGE|157102937|ref|NC_009762.2| 25.6051316298
PHAGE|326784440|ref|NC_015290.1| PHAGE|372217768|ref|NC_016658.1| 1.44497043495
PHAGE|472341954|ref|NC_020859.1| PHAGE|472339381|ref|NC_020837.1| 171.213033332
PHAGE|204305660|ref|NC_011271.1| PHAGE|281415946|ref|NC_013650.1| 300.0
PHAGE|408905840|ref|NC_018845.1| PHAGE|849251066|ref|NC_027343.1| 127.743582132
PHAGE|593778426|ref|NC_023723.1| PHAGE|9625433|ref|NC_001335.1| 51.0012336865
PHAGE|194100359|ref|NC_011045.1| PHAGE|422937568|ref|NC_019528.1| 2.27859478671
PHAGE|206600181|ref|NC_011289.1| PHAGE|109392186|ref|NC_008196.1| 126.575102788
PHAGE|560186125|ref|NC_022917.1| PHAGE|29366701|ref|NC_004665.1| 2.563601334
PHAGE|194303197|ref|NC_011057.1| PHAGE|609252275|ref|NC_023742.1| 215.164691046
PHAGE|56718463|ref|NC_003287.2| PHAGE|730977588|ref|NC_025824.1| 26.4976538207
PHAGE|849254459|ref|NC_027373.1| PHAGE|849251120|ref|NC_027346.1| 136.740264238
PHAGE|194100467|ref|NC_011038.1| PHAGE|148724443|ref|NC_009531.1| 11.66175887
PHAGE|557478762|ref|NC_022761.1| PHAGE|589286664|ref|NC_023573.1| 16.1115780604
PHAGE|472340572|ref|NC_020848.1| PHAGE|119952179|ref|NC_008720.1| 21.9481255634
PHAGE|543171678|ref|NC_022343.1| PHAGE|730984715|ref|NC_025829.1| 15.6189274302
PHAGE|508178429|ref|NC_021302.1| PHAGE|593779232|ref|NC_023730.1| 22.4779372211
PHAGE|399529119|ref|NC_018284.1| PHAGE|422935796|ref|NC_019513.1| 11.2422399498
PHAGE|431810358|ref|NC_019924.1| PHAGE|327198314|ref|NC_015274.1| 7.77880427299
PHAGE|389060148|ref|NC_017975.1| PHAGE|371671369|ref|NC_016571.1| 35.8186701322
PHAGE|157102936|ref|NC_009761.2| PHAGE|20065963|ref|NC_003524.1| 2.11594199405
PHAGE|508177514|ref|NC_021297.1| PHAGE|764159085|ref|NC_026583.1| 159.687074379
PHAGE|29566737|ref|NC_004688.1| PHAGE|593778144|ref|NC_023720.1| 4.79558775864
PHAGE|422935057|ref|NC_019506.1| PHAGE|28876316|ref|NC_004587.1| 1.13930668018
PHAGE|30043925|ref|NC_004740.1| PHAGE|126011062|ref|NC_009018.1| 5.18178875471
PHAGE|37651481|ref|NC_005135.1| PHAGE|312281391|ref|NC_006884.2| 12.8121730094
PHAGE|589286276|ref|NC_023568.1| PHAGE|589891555|ref|NC_023584.1| 14.6801055378
PHAGE|509139383|ref|NC_021318.1| PHAGE|593778859|ref|NC_023726.1| 52.7722210084
PHAGE|304373555|ref|NC_014467.1| PHAGE|326782497|ref|NC_015282.1| 15.0744073539
PHAGE|388570316|ref|NC_017968.1| PHAGE|431809676|ref|NC_019914.1| 58.1546269916
PHAGE|91214232|ref|NC_005083.2| PHAGE|543171678|ref|NC_022343.1| 13.292057054
PHAGE|194302947|ref|NC_011054.1| PHAGE|508178429|ref|NC_021302.1| 7.00280151454
PHAGE|371670910|ref|NC_016562.1| PHAGE|472340845|ref|NC_020851.1| 8.20431504625
PHAGE|192824086|ref|NC_011021.1| PHAGE|372449971|ref|NC_016654.1| 4.4406905398
PHAGE|589892984|ref|NC_023551.1| PHAGE|157102936|ref|NC_009761.2| 1.67210298168
PHAGE|658311079|ref|NC_024368.1| PHAGE|543170398|ref|NC_022324.1| 162.681250282
PHAGE|116326222|ref|NC_008515.1| PHAGE|589891555|ref|NC_023584.1| 15.8399400004
PHAGE|192824086|ref|NC_011021.1| PHAGE|593778426|ref|NC_023723.1| 154.941780994
PHAGE|326782497|ref|NC_015282.1| PHAGE|712912907|ref|NC_025429.1| 30.0712139562
PHAGE|304360949|ref|NC_014461.1| PHAGE|593774137|ref|NC_023689.1| 4.17932809336
PHAGE|640885266|ref|NC_024148.1| PHAGE|764160275|ref|NC_026591.1| 115.738533149
PHAGE|589286999|ref|NC_023583.1| PHAGE|345461107|ref|NC_015938.1| 3.7915295955
PHAGE|764160705|ref|NC_026596.1| PHAGE|109522084|ref|NC_008205.1| 153.415363434
PHAGE|639162842|ref|NC_024122.1| PHAGE|310722194|ref|NC_014635.1| 11.5113316017
PHAGE|588498242|ref|NC_023499.1| PHAGE|461475022|ref|NC_020490.1| 1.1548083864
PHAGE|543170916|ref|NC_022329.1| PHAGE|29566021|ref|NC_004682.1| 55.0219892584
PHAGE|849251180|ref|NC_027347.1| PHAGE|593775231|ref|NC_023698.1| 1.43337921965
PHAGE|388570767|ref|NC_017984.1| PHAGE|72257064|ref|NC_005886.2| 2.12643160297
PHAGE|125999960|ref|NC_009014.1| PHAGE|472343131|ref|NC_020872.1| 2.14881286943
PHAGE|472340220|ref|NC_020845.1| PHAGE|423261416|ref|NC_019538.1| 12.5414352112
PHAGE|849122876|ref|NC_027404.1| PHAGE|712914205|ref|NC_025447.1| 9.12277529011
PHAGE|389060488|ref|NC_017985.1| PHAGE|255252682|ref|NC_013059.1| 69.0277937277
PHAGE|9632287|ref|NC_001998.1| PHAGE|12085135|ref|NC_002643.1| 13.4890908022
PHAGE|148724443|ref|NC_009531.1| PHAGE|849122203|ref|NC_027387.1| 11.0168539437
PHAGE|589286942|ref|NC_023576.1| PHAGE|557307365|ref|NC_022744.1| 76.3763113907
PHAGE|764160375|ref|NC_026593.1| PHAGE|206600181|ref|NC_011289.1| 169.682847599
PHAGE|593779232|ref|NC_023730.1| PHAGE|109522084|ref|NC_008205.1| 16.2076346992
PHAGE|330858525|ref|NC_015457.1| PHAGE|827047354|ref|NC_027132.1| 15.1945517674
PHAGE|294661411|ref|NC_013649.2| PHAGE|194100252|ref|NC_011040.1| 2.36487457876
PHAGE|225626377|ref|NC_012419.1| PHAGE|538397808|ref|NC_021773.2| 6.05581602857
PHAGE|134288739|ref|NC_009234.1| PHAGE|428782724|ref|NC_019722.1| 11.0775210223
PHAGE|32453484|ref|NC_004928.1| PHAGE|824502103|ref|NC_027119.1| 12.9382642011
PHAGE|849122151|ref|NC_027371.1| PHAGE|849251848|ref|NC_027354.1| 121.229098686
PHAGE|589890642|ref|NC_023570.1| PHAGE|712915255|ref|NC_025450.1| 6.97219008708
PHAGE|472343459|ref|NC_020878.1| PHAGE|414090084|ref|NC_019416.1| 10.6222536342
PHAGE|374531848|ref|NC_016767.1| PHAGE|401723014|ref|NC_018452.1| 30.3838992429
PHAGE|744692776|ref|NC_026016.1| PHAGE|257136356|ref|NC_013195.1| 85.0958063064
PHAGE|209972829|ref|NC_011421.1| PHAGE|472437772|ref|NC_020877.1| 18.971204536
PHAGE|640885266|ref|NC_024148.1| PHAGE|9625433|ref|NC_001335.1| 103.443542521
PHAGE|764159194|ref|NC_026584.1| PHAGE|530547193|ref|NC_022070.1| 14.1140683855
PHAGE|363539522|ref|NC_016071.1| PHAGE|325170966|ref|NC_015157.1| 13.0985447373
PHAGE|530545941|ref|NC_022060.1| PHAGE|593776513|ref|NC_023712.1| 5.29556305876
PHAGE|66395807|ref|NC_007056.1| PHAGE|189427122|ref|NC_010808.1| 34.2373196648
PHAGE|472339167|ref|NC_020836.1| PHAGE|609216850|ref|NC_022768.1| 12.308310686
PHAGE|33300811|ref|NC_005045.1| PHAGE|764161203|ref|NC_026602.1| 133.212927543
PHAGE|573007037|ref|NC_021781.2| PHAGE|408905858|ref|NC_018863.1| 54.6247334929
PHAGE|444475874|ref|NC_020197.1| PHAGE|157311135|ref|NC_009819.1| 3.78659379019
PHAGE|311992750|ref|NC_014661.1| PHAGE|514051046|ref|NC_021536.1| 15.9523718486
PHAGE|589893045|ref|NC_023552.1| PHAGE|530786827|ref|NC_022085.1| 1.05882179756
PHAGE|326424956|ref|NC_015208.1| PHAGE|189427193|ref|NC_010807.1| 49.5042080113
PHAGE|311992992|ref|NC_014662.1| PHAGE|815853839|ref|NC_026926.1| 12.858250672
PHAGE|712914839|ref|NC_025449.1| PHAGE|849120356|ref|NC_027344.1| 298.513752052
PHAGE|764161508|ref|NC_026605.1| PHAGE|206599880|ref|NC_011288.1| 9.0802336275
PHAGE|610585404|ref|NC_022088.2| PHAGE|418489442|ref|NC_019487.1| 25.5323991949
PHAGE|543171632|ref|NC_022342.1| PHAGE|906476212|ref|NC_027630.1| 127.743582132
PHAGE|557307526|ref|NC_022749.1| PHAGE|9634119|ref|NC_002166.1| 1.29744197791
PHAGE|119637746|ref|NC_008694.1| PHAGE|9633990|ref|NC_001271.1| 105.789613715
ARCHVIR|ETNP|2|60|revised|C4696095|1_arch ARCHVIR|ETNP|6|30|revised|scaffold43966|2_arch 41.4522661509
PHAGE|472342931|ref|NC_020867.1| PHAGE|564292430|ref|NC_023005.1| 10.2556992017
PHAGE|389059862|ref|NC_017974.1| PHAGE|448260273|ref|NC_020079.1| 26.9242028202
PHAGE|589892518|ref|NC_023596.1| PHAGE|764159579|ref|NC_026586.1| 250.415058355
PHAGE|593780404|ref|NC_023739.1| PHAGE|206599880|ref|NC_011288.1| 3.14667023298
PHAGE|509141026|ref|NC_021334.1| PHAGE|588498136|ref|NC_023498.1| 9.97460867635
PHAGE|593773709|ref|NC_023687.1| PHAGE|593778426|ref|NC_023723.1| 156.943733464
PHAGE|589286872|ref|NC_023575.1| PHAGE|824479580|ref|NC_021190.1| 1.10662167505
PHAGE|312281379|ref|NC_006883.2| PHAGE|326781756|ref|NC_015279.1| 195.611942895
PHAGE|228861315|ref|NC_012638.1| PHAGE|593773806|ref|NC_023688.1| 111.326539891
PHAGE|593779737|ref|NC_023734.1| PHAGE|557307526|ref|NC_022749.1| 4.13710780361
PHAGE|326804500|ref|NC_015296.1| PHAGE|639438320|ref|NC_024121.1| 16.7665164338
PHAGE|472339613|ref|NC_020838.1| PHAGE|194100305|ref|NC_011042.1| 10.825640093
PHAGE|314121562|ref|NC_014792.1| PHAGE|423261416|ref|NC_019538.1| 102.406011649
PHAGE|326804500|ref|NC_015296.1| PHAGE|422936890|ref|NC_019526.1| 6.71730684867
PHAGE|593776513|ref|NC_023712.1| PHAGE|764159860|ref|NC_026588.1| 2.14803345683
PHAGE|713322302|ref|NC_025419.1| PHAGE|326783443|ref|NC_015286.1| 15.6415692194
PHAGE|372217834|ref|NC_016659.1| PHAGE|423262043|ref|NC_019542.1| 1.53681823372
PHAGE|509139299|ref|NC_021316.1| PHAGE|197935853|ref|NC_011201.1| 10.8507864806
PHAGE|530546138|ref|NC_022062.1| PHAGE|543170916|ref|NC_022329.1| 180.59185028
PHAGE|827047354|ref|NC_027132.1| PHAGE|66391804|ref|NC_007022.1| 12.9949869239
PHAGE|157311299|ref|NC_009821.1| PHAGE|472339381|ref|NC_020837.1| 15.6442000051
PHAGE|170676276|ref|NC_010495.1| PHAGE|514050968|ref|NC_021534.1| 91.016092895
PHAGE|333798163|ref|NC_015569.1| PHAGE|849248501|ref|NC_027331.1| 17.2342161462
PHAGE|543171167|ref|NC_022331.1| PHAGE|508178651|ref|NC_021303.1| 72.5577215569
PHAGE|358356445|ref|NC_009993.2| PHAGE|508178429|ref|NC_021302.1| 4.27064468319
PHAGE|194172859|ref|NC_011041.1| PHAGE|730984989|ref|NC_025830.1| 62.7727324664
PHAGE|326782266|ref|NC_015281.1| PHAGE|311992494|ref|NC_014660.1| 15.7067063365
PHAGE|543170398|ref|NC_022324.1| PHAGE|291084859|ref|NC_013936.1| 3.0580932465
PHAGE|326784440|ref|NC_015290.1| PHAGE|310722194|ref|NC_014635.1| 11.2732840636
PHAGE|472341954|ref|NC_020859.1| PHAGE|422936140|ref|NC_019516.1| 44.0390825607
PHAGE|194100252|ref|NC_011040.1| PHAGE|593776974|ref|NC_023715.1| 113.334108735
PHAGE|422935113|ref|NC_019507.1| PHAGE|472341521|ref|NC_020855.1| 10.2334699308
PHAGE|428783279|ref|NC_019768.1| PHAGE|565323599|ref|NC_012223.2| 5.18260018631
PHAGE|609252387|ref|NC_023744.1| PHAGE|593775339|ref|NC_023699.1| 8.22491764667
PHAGE|37651481|ref|NC_005135.1| PHAGE|828805560|ref|NC_027204.1| 29.5606639503
PHAGE|326783443|ref|NC_015286.1| PHAGE|593773806|ref|NC_023688.1| 14.814807456
PHAGE|418487384|ref|NC_019444.1| PHAGE|326782732|ref|NC_015283.1| 275.052621218
PHAGE|326784214|ref|NC_015289.1| PHAGE|815854799|ref|NC_026928.1| 146.843796871
PHAGE|448244985|ref|NC_020202.1| PHAGE|525972353|ref|NC_021779.1| 1.23621039531
PHAGE|906475808|ref|NC_027622.1| PHAGE|849248986|ref|NC_027333.1| 127.743582132
PHAGE|408905850|ref|NC_018855.1| PHAGE|589891766|ref|NC_023587.1| 13.5605750678
PHAGE|326782972|ref|NC_015284.1| PHAGE|372217834|ref|NC_016659.1| 1.20871684522
PHAGE|481019622|ref|NC_021073.1| PHAGE|849248501|ref|NC_027331.1| 17.2815961751
PHAGE|563397275|ref|NC_022967.1| PHAGE|194172859|ref|NC_011041.1| 1.77366662468
PHAGE|725950085|ref|NC_025440.1| PHAGE|564292828|ref|NC_023009.1| 59.1284354561
PHAGE|428781939|ref|NC_019710.1| PHAGE|428782664|ref|NC_019721.1| 44.6186900173
PHAGE|282599175|ref|NC_013693.1| PHAGE|815853630|ref|NC_026925.1| 12.3776120478
PHAGE|28876437|ref|NC_004589.1| PHAGE|304443238|ref|NC_014460.1| 3.67149904511
PHAGE|219563197|ref|NC_011801.1| PHAGE|571797847|ref|NC_022775.1| 2.20080999026
PHAGE|428782589|ref|NC_019720.1| PHAGE|169257208|ref|NC_010392.1| 13.7586762885
PHAGE|408905833|ref|NC_018838.1| PHAGE|906476064|ref|NC_027627.1| 123.406598062
PHAGE|472437437|ref|NC_020873.1| PHAGE|472437772|ref|NC_020877.1| 49.2957987374
PHAGE|849121997|ref|NC_027368.1| PHAGE|41057352|ref|NC_005340.1| 4.96468159239
PHAGE|593779737|ref|NC_023734.1| PHAGE|148747798|ref|NC_009235.2| 12.6169214056
PHAGE|422937778|ref|NC_019530.1| PHAGE|725949806|ref|NC_025437.1| 14.1559017357
PHAGE|422935477|ref|NC_019509.1| PHAGE|589889262|ref|NC_023555.1| 4.89846542199
PHAGE|189427122|ref|NC_010808.1| PHAGE|118430724|ref|NC_008583.1| 132.862574523
PHAGE|640884536|ref|NC_024141.1| PHAGE|593775595|ref|NC_023702.1| 56.1324524568
ARCHVIR|ETNP|2|30|revised|scaffold12619|1_arch ARCHVIR|ETNP|2|60|revised|C4695909|1_arch 15.5207758981
PHAGE|849248501|ref|NC_027331.1| PHAGE|418487144|ref|NC_019443.1| 13.6281317781
PHAGE|311992494|ref|NC_014660.1| PHAGE|91214232|ref|NC_005083.2| 78.6515650196
PHAGE|310722466|ref|NC_014636.1| PHAGE|312281391|ref|NC_006884.2| 14.1357307075
PHAGE|849121398|ref|NC_027364.1| PHAGE|849120356|ref|NC_027344.1| 8.84191545323
PHAGE|849251011|ref|NC_027342.1| PHAGE|509141259|ref|NC_021337.1| 22.0370223707
PHAGE|658307532|ref|NC_024364.1| PHAGE|643218205|ref|NC_024213.1| 50.1259208466
PHAGE|422934297|ref|NC_019502.1| PHAGE|85701379|ref|NC_007734.1| 59.7097945307
PHAGE|338827142|ref|NC_015585.1| PHAGE|509141259|ref|NC_021337.1| 21.5028410484
PHAGE|26114633|ref|NC_003327.2| PHAGE|9635467|ref|NC_002362.1| 5.53643711393
PHAGE|602259533|ref|NC_023856.1| PHAGE|725949165|ref|NC_025422.1| 13.2967500686
PHAGE|609216850|ref|NC_022768.1| PHAGE|423261416|ref|NC_019538.1| 13.6503437046
PHAGE|859386350|ref|NC_026607.2| PHAGE|326536151|ref|NC_015250.1| 175.927399502
PHAGE|543171447|ref|NC_022338.1| PHAGE|906476212|ref|NC_027630.1| 124.223678673
PHAGE|849122876|ref|NC_027404.1| PHAGE|422934005|ref|NC_019500.1| 300.0
PHAGE|148727181|ref|NC_009543.1| PHAGE|195546641|ref|NC_011105.1| 3.44108340869
PHAGE|109289986|ref|NC_008208.1| PHAGE|448259945|ref|NC_019925.1| 17.7709044245
PHAGE|111146921|ref|NC_004166.2| PHAGE|526118307|ref|NC_021784.1| 2.64241298707
PHAGE|764161111|ref|NC_026600.1| PHAGE|219523869|ref|NC_011810.1| 241.342682422
PHAGE|568191834|ref|NC_022772.1| PHAGE|414086362|ref|NC_019399.1| 16.8709752936
PHAGE|66396191|ref|NC_007061.1| PHAGE|725915949|ref|NC_025460.1| 22.6704127763
PHAGE|849122203|ref|NC_027387.1| PHAGE|29366701|ref|NC_004665.1| 56.6002316042
PHAGE|356870600|ref|NC_016158.1| PHAGE|46358648|ref|NC_005841.1| 2.63476996181
PHAGE|472341954|ref|NC_020859.1| PHAGE|815854506|ref|NC_026927.1| 144.624536792
PHAGE|326783215|ref|NC_015285.1| PHAGE|333798163|ref|NC_015569.1| 80.7048043016
PHAGE|167832345|ref|NC_010342.1| PHAGE|564292481|ref|NC_023006.1| 10.0727774974
PHAGE|326633040|ref|NC_015271.1| PHAGE|418488941|ref|NC_019454.1| 4.40113277749
PHAGE|422936540|ref|NC_019518.1| PHAGE|712913956|ref|NC_025443.1| 8.30393508002
PHAGE|609252387|ref|NC_023744.1| PHAGE|29566407|ref|NC_004686.1| 6.32108624
PHAGE|158079296|ref|NC_009904.1| PHAGE|643217077|ref|NC_024205.1| 54.326798214
PHAGE|431810934|ref|NC_019932.1| PHAGE|428782724|ref|NC_019722.1| 16.8210203299
PHAGE|109521758|ref|NC_008204.1| PHAGE|109392353|ref|NC_008195.1| 64.3472060735
PHAGE|435844510|ref|NC_019521.1| PHAGE|639438320|ref|NC_024121.1| 7.64339539907
PHAGE|29028667|ref|NC_004617.1| PHAGE|66395656|ref|NC_007054.1| 20.5884492235
PHAGE|122891784|ref|NC_008799.1| PHAGE|66394870|ref|NC_007050.1| 54.1640793379
PHAGE|543171355|ref|NC_022336.1| PHAGE|408905844|ref|NC_018849.1| 123.406598062
PHAGE|460042436|ref|NC_020484.1| PHAGE|422934421|ref|NC_019503.1| 24.6079759562
PHAGE|849251524|ref|NC_027350.1| PHAGE|9630464|ref|NC_001901.1| 2.6212167412
PHAGE|589893597|ref|NC_023607.1| PHAGE|609252494|ref|NC_023745.1| 100.538201987
PHAGE|372217655|ref|NC_016656.1| PHAGE|77118167|ref|NC_007456.1| 11.0403324825
PHAGE|610585404|ref|NC_022088.2| PHAGE|643217077|ref|NC_024205.1| 206.55277317
PHAGE|338826857|ref|NC_015720.1| PHAGE|29566407|ref|NC_004686.1| 7.59161677186
PHAGE|20065963|ref|NC_003524.1| PHAGE|29028667|ref|NC_004617.1| 1.7237401386
PHAGE|325171272|ref|NC_015159.1| PHAGE|414090084|ref|NC_019416.1| 44.5679454931
PHAGE|849255797|ref|NC_027392.1| PHAGE|848756435|ref|NC_027295.1| 116.068277207
PHAGE|815854506|ref|NC_026927.1| PHAGE|326804500|ref|NC_015296.1| 9.78053439952
PHAGE|563398785|ref|NC_022979.1| PHAGE|593775786|ref|NC_023704.1| 156.185352577
PHAGE|849248501|ref|NC_027331.1| PHAGE|859386350|ref|NC_026607.2| 300.0
PHAGE|849250190|ref|NC_027338.1| PHAGE|849255497|ref|NC_027386.1| 129.356347416
PHAGE|658311458|ref|NC_024381.1| PHAGE|848469483|ref|NC_027296.1| 8.73948126042
PHAGE|849254683|ref|NC_027379.1| PHAGE|560186075|ref|NC_022916.1| 6.51666791689
PHAGE|29566737|ref|NC_004688.1| PHAGE|589893045|ref|NC_023552.1| 1.2739613954
PHAGE|66395965|ref|NC_007058.1| PHAGE|66395215|ref|NC_007047.1| 56.6078168702
PHAGE|543171587|ref|NC_022341.1| PHAGE|906475691|ref|NC_027620.1| 117.089429406
PHAGE|530545570|ref|NC_022057.1| PHAGE|593779056|ref|NC_023728.1| 10.4062126951
PHAGE|640884964|ref|NC_024145.1| PHAGE|29566193|ref|NC_004684.1| 49.2922559338
PHAGE|206600290|ref|NC_011284.1| PHAGE|593778954|ref|NC_023727.1| 251.807347444
PHAGE|148727181|ref|NC_009543.1| PHAGE|557307421|ref|NC_022746.1| 3.5394730771
PHAGE|440789269|ref|NC_020083.1| PHAGE|310722466|ref|NC_014636.1| 18.7335779078
PHAGE|58532811|ref|NC_006820.1| PHAGE|308814351|ref|NC_014595.1| 13.0794405684
PHAGE|294661411|ref|NC_013649.2| PHAGE|472343184|ref|NC_020874.1| 1.74552308349
PHAGE|589286108|ref|NC_023548.1| PHAGE|294661411|ref|NC_013649.2| 2.07714659945
PHAGE|698029054|ref|NC_024125.2| PHAGE|514051046|ref|NC_021536.1| 14.6116821668
PHAGE|538397808|ref|NC_021773.2| PHAGE|22296522|ref|NC_004112.1| 11.3840295822
PHAGE|589892611|ref|NC_023597.1| PHAGE|640883762|ref|NC_024136.1| 46.7408833639
PHAGE|408905842|ref|NC_018847.1| PHAGE|906475808|ref|NC_027622.1| 133.714529816
PHAGE|764159194|ref|NC_026584.1| PHAGE|29566284|ref|NC_004685.1| 4.59956467095
PHAGE|351518443|ref|NC_016073.1| PHAGE|282598938|ref|NC_013697.1| 62.7260088458
PHAGE|472437676|ref|NC_020876.1| PHAGE|157786475|ref|NC_009878.1| 46.9039598738
PHAGE|326536151|ref|NC_015250.1| PHAGE|422936890|ref|NC_019526.1| 8.76268079658
PHAGE|161622381|ref|NC_010105.1| PHAGE|422935113|ref|NC_019507.1| 14.3718421108
PHAGE|472437937|ref|NC_020879.1| PHAGE|330858525|ref|NC_015457.1| 152.315250574
PHAGE|408905850|ref|NC_018855.1| PHAGE|543171678|ref|NC_022343.1| 12.7279579374
PHAGE|508180789|ref|NC_021311.1| PHAGE|206600079|ref|NC_011287.1| 5.07971959806
PHAGE|23505445|ref|NC_004313.1| PHAGE|431810493|ref|NC_019927.1| 2.88694293571
PHAGE|849120356|ref|NC_027344.1| PHAGE|326783215|ref|NC_015285.1| 15.9736787373
PHAGE|326782972|ref|NC_015284.1| PHAGE|308814351|ref|NC_014595.1| 15.3796611385
PHAGE|764160924|ref|NC_026598.1| PHAGE|508179906|ref|NC_021308.1| 5.21626858907
PHAGE|589891766|ref|NC_023587.1| PHAGE|326536409|ref|NC_015251.1| 10.5404322468
PHAGE|725949470|ref|NC_025423.1| PHAGE|568191240|ref|NC_022769.1| 13.4895524028
PHAGE|563399545|ref|NC_022987.1| PHAGE|418488941|ref|NC_019454.1| 8.5586988008
PHAGE|238694878|ref|NC_012740.1| PHAGE|815854070|ref|NC_026923.1| 15.1342313242
PHAGE|422934421|ref|NC_019503.1| PHAGE|431809199|ref|NC_019910.1| 15.727607433
PHAGE|282599175|ref|NC_013693.1| PHAGE|33620426|ref|NC_005066.1| 15.4485573857
PHAGE|29566284|ref|NC_004685.1| PHAGE|29565766|ref|NC_004680.1| 11.7685925517
PHAGE|281416490|ref|NC_013643.1| PHAGE|66395370|ref|NC_007049.1| 3.04517018866
PHAGE|318065901|ref|NC_014900.1| PHAGE|273810419|ref|NC_013599.1| 1.96033971424
PHAGE|238801731|ref|NC_012749.1| PHAGE|481018805|ref|NC_021067.1| 3.2460377589
PHAGE|593775786|ref|NC_023704.1| PHAGE|557307743|ref|NC_022753.1| 54.6731643659
PHAGE|414086362|ref|NC_019399.1| PHAGE|326783215|ref|NC_015285.1| 15.1095795235
PHAGE|435439265|ref|NC_019704.1| PHAGE|371496268|ref|NC_016566.1| 1.52689754557
PHAGE|906476295|ref|NC_027635.1| PHAGE|906476324|ref|NC_027638.1| 9.20975440606
PHAGE|428781810|ref|NC_019708.1| PHAGE|9634155|ref|NC_002167.1| 74.1872276529
PHAGE|414086915|ref|NC_019401.1| PHAGE|162290187|ref|NC_008296.2| 1.28482295438
PHAGE|906475910|ref|NC_027624.1| PHAGE|906475691|ref|NC_027620.1| 125.265052784
PHAGE|713322302|ref|NC_025419.1| PHAGE|815854070|ref|NC_026923.1| 15.3535651834
PHAGE|602259533|ref|NC_023856.1| PHAGE|828805560|ref|NC_027204.1| 13.0910569889
PHAGE|209901237|ref|NC_011398.1| PHAGE|327409390|ref|NC_015254.1| 1.01441239154
PHAGE|125999960|ref|NC_009014.1| PHAGE|372217712|ref|NC_016657.1| 2.06754748526
PHAGE|14251125|ref|NC_002796.1| PHAGE|77999988|ref|NC_007501.1| 6.63142712794
PHAGE|281416385|ref|NC_013645.1| PHAGE|257136356|ref|NC_013195.1| 1.89535125962
PHAGE|422936732|ref|NC_019524.1| PHAGE|399529040|ref|NC_018283.1| 49.7910483651
PHAGE|310722194|ref|NC_014635.1| PHAGE|282599175|ref|NC_013693.1| 12.9433976032
PHAGE|197935853|ref|NC_011201.1| PHAGE|651729600|ref|NC_023558.1| 2.46042858473
ARCHVIR|162329424|ref|NC_010153.1| ARCHVIR|158267608|ref|NC_003214.2| 72.68440939
PHAGE|66395370|ref|NC_007049.1| PHAGE|66395656|ref|NC_007054.1| 30.4085413889
PHAGE|764159690|ref|NC_026587.1| PHAGE|563397873|ref|NC_022970.1| 300.0
PHAGE|423262466|ref|NC_019549.1| PHAGE|824479753|ref|NC_027120.1| 1.0886967292
PHAGE|764160375|ref|NC_026593.1| PHAGE|530545464|ref|NC_022056.1| 125.543836897
PHAGE|446730228|ref|NC_019782.1| PHAGE|13487801|ref|NC_002703.1| 1.78845013751
PHAGE|744692776|ref|NC_026016.1| PHAGE|17426228|ref|NC_003288.1| 20.2647842208
PHAGE|849251120|ref|NC_027346.1| PHAGE|408905842|ref|NC_018847.1| 125.265052784
PHAGE|508179906|ref|NC_021308.1| PHAGE|157786475|ref|NC_009878.1| 56.9624690299
PHAGE|431809408|ref|NC_019911.1| PHAGE|158345023|ref|NC_009935.1| 12.6975226245
PHAGE|9635165|ref|NC_002321.1| PHAGE|22296522|ref|NC_004112.1| 5.0355668806
PHAGE|725948879|ref|NC_025417.1| PHAGE|643218205|ref|NC_024213.1| 41.1270990983
PHAGE|338827142|ref|NC_015585.1| PHAGE|849254220|ref|NC_027363.1| 17.9124042868
PHAGE|428783279|ref|NC_019768.1| PHAGE|302393080|ref|NC_004914.2| 14.0545301939
PHAGE|326536151|ref|NC_015250.1| PHAGE|238695156|ref|NC_012741.1| 170.814659324
PHAGE|215479976|ref|NC_011613.1| PHAGE|448244985|ref|NC_020202.1| 143.857883729
PHAGE|387935429|ref|NC_017865.1| PHAGE|195546641|ref|NC_011105.1| 169.139920171
PHAGE|530546800|ref|NC_022067.1| PHAGE|509141026|ref|NC_021334.1| 13.9466528976
PHAGE|161622381|ref|NC_010105.1| PHAGE|304373555|ref|NC_014467.1| 124.017589463
PHAGE|509141026|ref|NC_021334.1| PHAGE|530546568|ref|NC_022066.1| 9.10917819859
PHAGE|589893688|ref|NC_023609.1| PHAGE|764160924|ref|NC_026598.1| 11.703805301
PHAGE|423262377|ref|NC_019545.1| PHAGE|428782664|ref|NC_019721.1| 3.2380512334
PHAGE|593773806|ref|NC_023688.1| PHAGE|472339381|ref|NC_020837.1| 14.6910985893
PHAGE|496838603|ref|NC_018850.2| PHAGE|563398039|ref|NC_022971.1| 109.850583913
PHAGE|682123955|ref|NC_024792.1| PHAGE|657184119|ref|NC_005880.2| 58.2698930705
PHAGE|189427193|ref|NC_010807.1| PHAGE|712915255|ref|NC_025450.1| 4.72177162926
PHAGE|148747798|ref|NC_009235.2| PHAGE|428782664|ref|NC_019721.1| 14.2843439739
PHAGE|330858525|ref|NC_015457.1| PHAGE|589891555|ref|NC_023584.1| 15.7648984727
PHAGE|194100359|ref|NC_011045.1| PHAGE|712915691|ref|NC_025461.1| 10.7939522396
PHAGE|570033450|ref|NC_018087.2| PHAGE|514051046|ref|NC_021536.1| 15.3148799713
PHAGE|712913869|ref|NC_025442.1| PHAGE|422936732|ref|NC_019524.1| 161.528618074
PHAGE|9632466|ref|NC_000924.1| PHAGE|9634155|ref|NC_002167.1| 6.13633211043
PHAGE|897635950|ref|NC_024124.2| PHAGE|162290187|ref|NC_008296.2| 15.409558474
PHAGE|508179825|ref|NC_021307.1| PHAGE|764159085|ref|NC_026583.1| 56.2478309943
PHAGE|514231188|ref|NC_021558.1| PHAGE|189427122|ref|NC_010808.1| 2.6492373576
PHAGE|145708074|ref|NC_009382.1| PHAGE|526003613|ref|NC_021774.1| 25.1247343977
PHAGE|897635950|ref|NC_024124.2| PHAGE|824502103|ref|NC_027119.1| 12.7387245489
PHAGE|310722466|ref|NC_014636.1| PHAGE|448259945|ref|NC_019925.1| 19.3300129006
PHAGE|563398178|ref|NC_022973.1| PHAGE|508179825|ref|NC_021307.1| 82.871960872
PHAGE|281416165|ref|NC_013651.1| PHAGE|158345134|ref|NC_009936.1| 2.19571789291
PHAGE|849119930|ref|NC_027335.1| PHAGE|564292828|ref|NC_023009.1| 63.341014746
PHAGE|859386350|ref|NC_026607.2| PHAGE|730984715|ref|NC_025829.1| 300.0
PHAGE|712915315|ref|NC_025451.1| PHAGE|431810441|ref|NC_019926.1| 2.56656042783
PHAGE|602259533|ref|NC_023856.1| PHAGE|431809199|ref|NC_019910.1| 300.0
PHAGE|448260543|ref|NC_020080.1| PHAGE|849248359|ref|NC_027329.1| 1.94689868459
PHAGE|849254258|ref|NC_027365.1| PHAGE|764160924|ref|NC_026598.1| 74.8837987694
PHAGE|219681259|ref|NC_011811.1| PHAGE|563397452|ref|NC_022968.1| 7.96065404937
PHAGE|725949105|ref|NC_025418.1| PHAGE|32128412|ref|NC_004902.1| 1.54366583624
PHAGE|849122338|ref|NC_027399.1| PHAGE|713322875|ref|NC_025452.1| 8.13532527744
PHAGE|418489383|ref|NC_019486.1| PHAGE|13095680|ref|NC_002666.1| 5.54396764498
PHAGE|514231540|ref|NC_021561.1| PHAGE|472340437|ref|NC_020846.1| 1.08846016401
PHAGE|472340688|ref|NC_020849.1| PHAGE|282598847|ref|NC_013692.1| 21.0334006606
PHAGE|422936608|ref|NC_019520.1| PHAGE|509139299|ref|NC_021316.1| 11.0168539437
PHAGE|593779232|ref|NC_023730.1| PHAGE|508178111|ref|NC_021301.1| 14.4833527202
PHAGE|422936608|ref|NC_019520.1| PHAGE|712913234|ref|NC_025431.1| 2.03904507523
PHAGE|399498791|ref|NC_018275.1| PHAGE|169257208|ref|NC_010392.1| 1.36737339392
PHAGE|593776230|ref|NC_023709.1| PHAGE|640885266|ref|NC_024148.1| 110.233359584
PHAGE|148727082|ref|NC_009541.1| PHAGE|408905847|ref|NC_018852.1| 129.06579214
PHAGE|482849224|ref|NC_019933.2| PHAGE|281306659|ref|NC_013638.1| 8.41589712142
PHAGE|564292430|ref|NC_023005.1| PHAGE|68299727|ref|NC_007149.1| 43.2234041993
PHAGE|195546701|ref|NC_011107.1| PHAGE|148727181|ref|NC_009543.1| 3.48980395076
PHAGE|593775786|ref|NC_023704.1| PHAGE|589890949|ref|NC_023577.1| 43.5575530336
PHAGE|593774821|ref|NC_023695.1| PHAGE|764159085|ref|NC_026583.1| 156.438908323
PHAGE|589892765|ref|NC_023606.1| PHAGE|593779302|ref|NC_023731.1| 159.880392109
PHAGE|557307421|ref|NC_022746.1| PHAGE|849254513|ref|NC_027375.1| 144.486420991
PHAGE|589890113|ref|NC_023563.1| PHAGE|593776411|ref|NC_023711.1| 214.42720186
PHAGE|408905850|ref|NC_018855.1| PHAGE|713322875|ref|NC_025452.1| 15.8929746502
PHAGE|238694878|ref|NC_012740.1| PHAGE|713322012|ref|NC_025414.1| 135.425784595
PHAGE|593774278|ref|NC_023690.1| PHAGE|508179165|ref|NC_021305.1| 19.033041127
PHAGE|543171540|ref|NC_022340.1| PHAGE|849254577|ref|NC_027376.1| 122.260488588
PHAGE|764160924|ref|NC_026598.1| PHAGE|338826857|ref|NC_015720.1| 4.06187141044
PHAGE|197935853|ref|NC_011201.1| PHAGE|423262043|ref|NC_019542.1| 2.06754748526
PHAGE|713322590|ref|NC_025448.1| PHAGE|609216850|ref|NC_022768.1| 16.0383455318
PHAGE|66391804|ref|NC_007022.1| PHAGE|589891766|ref|NC_023587.1| 11.60344074
PHAGE|431810244|ref|NC_019921.1| PHAGE|29028563|ref|NC_004615.1| 26.5133218229
PHAGE|408905841|ref|NC_018846.1| PHAGE|116221992|ref|NC_008464.1| 82.9755345376
PHAGE|372217655|ref|NC_016656.1| PHAGE|849255709|ref|NC_027390.1| 1.90266009461
PHAGE|530547193|ref|NC_022070.1| PHAGE|593776135|ref|NC_023708.1| 157.056564199
PHAGE|38639923|ref|NC_005260.1| PHAGE|514050763|ref|NC_021530.1| 14.372240303
PHAGE|530545464|ref|NC_022056.1| PHAGE|530786827|ref|NC_022085.1| 3.58957308188
PHAGE|158380386|ref|NC_009552.2| PHAGE|20065963|ref|NC_003524.1| 10.5154522332
PHAGE|332672312|ref|NC_015464.1| PHAGE|849121089|ref|NC_027353.1| 17.3453374321
PHAGE|589891555|ref|NC_023584.1| PHAGE|29366675|ref|NC_000866.4| 15.7648984727
PHAGE|640884536|ref|NC_024141.1| PHAGE|530786971|ref|NC_022086.1| 71.6607092474
PHAGE|640884536|ref|NC_024141.1| PHAGE|764160924|ref|NC_026598.1| 6.8054271128
PHAGE|712915364|ref|NC_025455.1| PHAGE|68299727|ref|NC_007149.1| 10.6915703689
PHAGE|192824086|ref|NC_011021.1| PHAGE|9625433|ref|NC_001335.1| 48.9491973701
PHAGE|118430724|ref|NC_008583.1| PHAGE|41179287|ref|NC_005354.1| 5.5185163129
PHAGE|510953439|ref|NC_021344.2| PHAGE|326783215|ref|NC_015285.1| 15.3640031645
PHAGE|526118307|ref|NC_021784.1| PHAGE|169794178|ref|NC_010179.2| 3.12188367761
PHAGE|29566193|ref|NC_004684.1| PHAGE|109521840|ref|NC_008199.1| 56.2194105529
PHAGE|815854289|ref|NC_026924.1| PHAGE|312281379|ref|NC_006883.2| 143.691446078
PHAGE|609216850|ref|NC_022768.1| PHAGE|314121562|ref|NC_014792.1| 15.1069545222
PHAGE|77864625|ref|NC_007497.1| PHAGE|9634119|ref|NC_002166.1| 4.57224159843
PHAGE|312281391|ref|NC_006884.2| PHAGE|435844510|ref|NC_019521.1| 4.75345027516
PHAGE|29566407|ref|NC_004686.1| PHAGE|849254115|ref|NC_027361.1| 1.26677096149
PHAGE|351518443|ref|NC_016073.1| PHAGE|414086362|ref|NC_019399.1| 15.2529741413
PHAGE|589891425|ref|NC_023582.1| PHAGE|66396406|ref|NC_007064.1| 1.33502437965
PHAGE|568190683|ref|NC_022763.1| PHAGE|658310567|ref|NC_024359.1| 53.9404250418
PHAGE|543171167|ref|NC_022331.1| PHAGE|206600290|ref|NC_011284.1| 74.682922353
PHAGE|568191834|ref|NC_022772.1| PHAGE|29366675|ref|NC_000866.4| 17.2548913863
PHAGE|116221992|ref|NC_008464.1| PHAGE|155370093|ref|NC_007804.2| 5.16348670136
PHAGE|30387453|ref|NC_004777.1| PHAGE|712915315|ref|NC_025451.1| 82.9255979437
PHAGE|557307365|ref|NC_022744.1| PHAGE|372217834|ref|NC_016659.1| 10.7046264196
PHAGE|589891329|ref|NC_023581.1| PHAGE|525972736|ref|NC_021782.1| 23.6754746023
PHAGE|206600181|ref|NC_011289.1| PHAGE|206599544|ref|NC_011291.1| 13.643550542
PHAGE|593780594|ref|NC_023743.1| PHAGE|428782787|ref|NC_019723.1| 2.73392942236
PHAGE|326783215|ref|NC_015285.1| PHAGE|456351087|ref|NC_020416.1| 15.6637533673
PHAGE|593774137|ref|NC_023689.1| PHAGE|304360949|ref|NC_014461.1| 4.17932809336
PHAGE|849255709|ref|NC_027390.1| PHAGE|509141259|ref|NC_021337.1| 5.79701662238
PHAGE|530546800|ref|NC_022067.1| PHAGE|589891227|ref|NC_023580.1| 15.3949478031
PHAGE|242345571|ref|NC_012884.1| PHAGE|77999988|ref|NC_007501.1| 14.6248503511
PHAGE|109521758|ref|NC_008204.1| PHAGE|194303197|ref|NC_011057.1| 49.1217561401
PHAGE|589892765|ref|NC_023606.1| PHAGE|192823813|ref|NC_011022.1| 39.5697441095
PHAGE|849120356|ref|NC_027344.1| PHAGE|815854289|ref|NC_026924.1| 17.1723851466
PHAGE|371671060|ref|NC_016563.1| PHAGE|658607439|ref|NC_024383.1| 49.7704227885
PHAGE|327198387|ref|NC_015292.1| PHAGE|38707640|ref|NC_005282.1| 106.199520323
PHAGE|18496886|ref|NC_003387.1| PHAGE|640885266|ref|NC_024148.1| 1.75869767484
PHAGE|514050968|ref|NC_021534.1| PHAGE|423262377|ref|NC_019545.1| 5.95823993804
PHAGE|422936890|ref|NC_019526.1| PHAGE|351518443|ref|NC_016073.1| 6.71730684867
PHAGE|593774630|ref|NC_023692.1| PHAGE|530545356|ref|NC_022055.1| 8.68130421091
PHAGE|338827142|ref|NC_015585.1| PHAGE|482849224|ref|NC_019933.2| 1.86245441855
PHAGE|589893597|ref|NC_023607.1| PHAGE|563399183|ref|NC_022984.1| 73.2995593293
PHAGE|643218568|ref|NC_024216.1| PHAGE|66394949|ref|NC_007066.1| 41.4602421799
PHAGE|815853630|ref|NC_026925.1| PHAGE|472339167|ref|NC_020836.1| 300.0
PHAGE|423262377|ref|NC_019545.1| PHAGE|169257155|ref|NC_010391.1| 7.34389473165
PHAGE|332672312|ref|NC_015464.1| PHAGE|481019412|ref|NC_021072.1| 10.7454669988
PHAGE|388570523|ref|NC_017973.1| PHAGE|593778426|ref|NC_023723.1| 51.3449603485
PHAGE|197322500|ref|NC_009811.2| PHAGE|209972829|ref|NC_011421.1| 21.2420038174
PHAGE|570033450|ref|NC_018087.2| PHAGE|472341521|ref|NC_020855.1| 15.1802095863
PHAGE|33620426|ref|NC_005066.1| PHAGE|423261416|ref|NC_019538.1| 91.7441160674
PHAGE|414086362|ref|NC_019399.1| PHAGE|815854799|ref|NC_026928.1| 14.7835631112
PHAGE|472341456|ref|NC_020854.1| PHAGE|169257267|ref|NC_010393.1| 1.59474144989
PHAGE|563399545|ref|NC_022987.1| PHAGE|372217655|ref|NC_016656.1| 4.13023186062
PHAGE|375267221|ref|NC_016763.1| PHAGE|371496268|ref|NC_016566.1| 9.44744412059
PHAGE|312281379|ref|NC_006883.2| PHAGE|593773806|ref|NC_023688.1| 12.3794312995
PHAGE|29366675|ref|NC_000866.4| PHAGE|682124280|ref|NC_024794.1| 300.0
PHAGE|19548987|ref|NC_003444.1| PHAGE|148609382|ref|NC_009514.1| 36.5965878354
PHAGE|588498308|ref|NC_023500.1| PHAGE|66396191|ref|NC_007061.1| 82.8784257592
PHAGE|66391451|ref|NC_007023.1| PHAGE|827047887|ref|NC_027130.1| 14.2845155286
PHAGE|472437937|ref|NC_020879.1| PHAGE|332672312|ref|NC_015464.1| 14.2082839628
PHAGE|428781810|ref|NC_019708.1| PHAGE|62362213|ref|NC_006949.1| 35.0534504037
PHAGE|609252600|ref|NC_023746.1| PHAGE|192823901|ref|NC_011020.1| 1.40120529058
PHAGE|125999960|ref|NC_009014.1| PHAGE|849254220|ref|NC_027363.1| 4.32654613702
PHAGE|326781756|ref|NC_015279.1| PHAGE|481019198|ref|NC_021071.1| 179.62397377
PHAGE|71834082|ref|NC_007291.1| PHAGE|682123738|ref|NC_024789.1| 176.073417493
PHAGE|228860932|ref|NC_012635.1| PHAGE|66391451|ref|NC_007023.1| 129.385572743
PHAGE|526245010|ref|NC_021865.1| PHAGE|388570630|ref|NC_017978.1| 2.19750418755
PHAGE|312281391|ref|NC_006884.2| PHAGE|310722194|ref|NC_014635.1| 12.6048662257
PHAGE|29028617|ref|NC_004616.1| PHAGE|66394870|ref|NC_007050.1| 20.2681918874
PHAGE|109289986|ref|NC_008208.1| PHAGE|639438320|ref|NC_024121.1| 149.151879642
PHAGE|47073736|ref|NC_002661.2| PHAGE|388570316|ref|NC_017968.1| 20.170158937
PHAGE|428782254|ref|NC_019715.1| PHAGE|255033713|ref|NC_013055.1| 17.8991443642
PHAGE|30387453|ref|NC_004777.1| PHAGE|9633990|ref|NC_001271.1| 85.310356832
PHAGE|849122807|ref|NC_027403.1| PHAGE|408905835|ref|NC_018840.1| 126.421381411
PHAGE|593780594|ref|NC_023743.1| PHAGE|169257155|ref|NC_010391.1| 1.28417792976
PHAGE|238695156|ref|NC_012741.1| PHAGE|310722466|ref|NC_014636.1| 97.6336123179
PHAGE|308814351|ref|NC_014595.1| PHAGE|38639923|ref|NC_005260.1| 96.3555620416
PHAGE|509142397|ref|NC_021348.1| PHAGE|203454602|ref|NC_011273.1| 96.0035435582
PHAGE|428782193|ref|NC_019714.1| PHAGE|9633396|ref|NC_000902.1| 2.6285279928
PHAGE|589892611|ref|NC_023597.1| PHAGE|514051739|ref|NC_021535.1| 104.880208886
PHAGE|47566140|ref|NC_008355.1| PHAGE|906476391|ref|NC_027645.1| 15.0453853768
PHAGE|66396113|ref|NC_007060.1| PHAGE|388570316|ref|NC_017968.1| 33.4123432827
PHAGE|194100609|ref|NC_011039.1| PHAGE|109522567|ref|NC_008200.1| 18.7483548474
PHAGE|257136356|ref|NC_013195.1| PHAGE|431809730|ref|NC_019915.1| 30.1056655337
PHAGE|563399030|ref|NC_022982.1| PHAGE|563399545|ref|NC_022987.1| 90.2290806741
PHAGE|725948655|ref|NC_025416.1| PHAGE|158079296|ref|NC_009904.1| 59.8527382227
PHAGE|418488227|ref|NC_019450.1| PHAGE|563397873|ref|NC_022970.1| 72.0181505064
PHAGE|472342816|ref|NC_020865.1| PHAGE|730966571|ref|NC_025822.1| 2.16128728826
PHAGE|713322590|ref|NC_025448.1| PHAGE|682124280|ref|NC_024794.1| 300.0
PHAGE|326782972|ref|NC_015284.1| PHAGE|91214232|ref|NC_005083.2| 16.0736381673
PHAGE|849248815|ref|NC_027332.1| PHAGE|563448535|ref|NC_015294.2| 25.9294642606
PHAGE|602259533|ref|NC_023856.1| PHAGE|849248501|ref|NC_027331.1| 14.9387582149
PHAGE|472437437|ref|NC_020873.1| PHAGE|226377630|ref|NC_012530.1| 53.5278878744
PHAGE|764159085|ref|NC_026583.1| PHAGE|530546568|ref|NC_022066.1| 5.05794366599
PHAGE|712914205|ref|NC_025447.1| PHAGE|228860932|ref|NC_012635.1| 10.079060968
PHAGE|29566284|ref|NC_004685.1| PHAGE|157786393|ref|NC_009877.1| 2.37227552632
PHAGE|51236723|ref|NC_002371.2| PHAGE|725949701|ref|NC_025434.1| 8.27682236726
PHAGE|228861315|ref|NC_012638.1| PHAGE|312281391|ref|NC_006884.2| 15.0744073539
PHAGE|435439265|ref|NC_019704.1| PHAGE|428782376|ref|NC_019717.1| 102.832920841
PHAGE|109522567|ref|NC_008200.1| PHAGE|530545183|ref|NC_022053.1| 51.5770655527
PHAGE|658607439|ref|NC_024383.1| PHAGE|725950085|ref|NC_025440.1| 300.0
PHAGE|725948879|ref|NC_025417.1| PHAGE|561133277|ref|NC_022920.1| 300.0
PHAGE|543171494|ref|NC_022339.1| PHAGE|906475964|ref|NC_027625.1| 126.421381411
PHAGE|589286165|ref|NC_023559.1| PHAGE|48697258|ref|NC_005893.1| 1.90487688756
PHAGE|530545356|ref|NC_022055.1| PHAGE|764160082|ref|NC_026590.1| 19.2096013338
PHAGE|422935796|ref|NC_019513.1| PHAGE|66395885|ref|NC_007057.1| 47.9186412804
PHAGE|593778859|ref|NC_023726.1| PHAGE|563398432|ref|NC_022975.1| 152.644570352
PHAGE|192823996|ref|NC_011019.1| PHAGE|543170620|ref|NC_022326.1| 152.364553681
PHAGE|593777117|ref|NC_023717.1| PHAGE|543170177|ref|NC_022323.1| 50.2337282191
PHAGE|431809796|ref|NC_019916.1| PHAGE|28876381|ref|NC_004588.1| 3.59683198483
PHAGE|109522084|ref|NC_008205.1| PHAGE|563398785|ref|NC_022979.1| 1.39887323858
PHAGE|422934269|ref|NC_019501.1| PHAGE|408905841|ref|NC_018846.1| 1.25351969075
PHAGE|408905858|ref|NC_018863.1| PHAGE|472437437|ref|NC_020873.1| 150.089927733
PHAGE|109289986|ref|NC_008208.1| PHAGE|162290187|ref|NC_008296.2| 14.3274970057
PHAGE|9630327|ref|NC_001895.1| PHAGE|169936017|ref|NC_010463.1| 54.9765280067
PHAGE|165970234|ref|NC_010275.1| PHAGE|509141608|ref|NC_021343.1| 5.05701696153
PHAGE|66395370|ref|NC_007049.1| PHAGE|388570316|ref|NC_017968.1| 119.941113356
PHAGE|543171401|ref|NC_022337.1| PHAGE|849123160|ref|NC_027405.1| 120.083007775
PHAGE|77118167|ref|NC_007456.1| PHAGE|422937568|ref|NC_019528.1| 2.3703346575
PHAGE|564292430|ref|NC_023005.1| PHAGE|269838908|ref|NC_011085.2| 47.3955828399
PHAGE|408905835|ref|NC_018840.1| PHAGE|906476013|ref|NC_027626.1| 127.743582132
PHAGE|764160275|ref|NC_026591.1| PHAGE|593776642|ref|NC_023713.1| 81.3849332291
PHAGE|326633040|ref|NC_015271.1| PHAGE|844383143|ref|NC_027292.1| 52.4644218645
PHAGE|428782193|ref|NC_019714.1| PHAGE|46402086|ref|NC_005857.1| 7.6460391451
PHAGE|431808936|ref|NC_019909.1| PHAGE|422934421|ref|NC_019503.1| 250.512006625
PHAGE|229604924|ref|NC_012662.1| PHAGE|530787625|ref|NC_022091.1| 18.3487917285
PHAGE|712915997|ref|NC_025464.1| PHAGE|563399545|ref|NC_022987.1| 3.99157474112
PHAGE|849120356|ref|NC_027344.1| PHAGE|330858525|ref|NC_015457.1| 300.0
PHAGE|422936890|ref|NC_019526.1| PHAGE|422934783|ref|NC_019505.1| 13.2267376673
PHAGE|281416278|ref|NC_013647.1| PHAGE|9627425|ref|NC_001604.1| 97.2524571358
PHAGE|593780404|ref|NC_023739.1| PHAGE|593774821|ref|NC_023695.1| 167.404758107
PHAGE|192824177|ref|NC_011023.1| PHAGE|593776230|ref|NC_023709.1| 100.569818396
PHAGE|428765613|ref|NC_019705.1| PHAGE|18249864|ref|NC_003356.1| 1.34455201295
PHAGE|570033450|ref|NC_018087.2| PHAGE|423262092|ref|NC_019543.1| 142.087871607
PHAGE|33620426|ref|NC_005066.1| PHAGE|456351087|ref|NC_020416.1| 163.085639592
PHAGE|157786475|ref|NC_009878.1| PHAGE|593776642|ref|NC_023713.1| 47.0604250186
PHAGE|371670910|ref|NC_016562.1| PHAGE|589891766|ref|NC_023587.1| 10.5497810471
PHAGE|712915364|ref|NC_025455.1| PHAGE|294661411|ref|NC_013649.2| 1.90487688756
PHAGE|216905965|ref|NC_011645.1| PHAGE|66395370|ref|NC_007049.1| 1.21262415217
PHAGE|593774821|ref|NC_023695.1| PHAGE|593778859|ref|NC_023726.1| 166.386082165
PHAGE|228861315|ref|NC_012638.1| PHAGE|423261416|ref|NC_019538.1| 100.579051295
PHAGE|589891555|ref|NC_023584.1| PHAGE|460042674|ref|NC_020486.1| 300.0
PHAGE|658307287|ref|NC_024360.1| PHAGE|643217077|ref|NC_024205.1| 51.5676273957
PHAGE|281306659|ref|NC_013638.1| PHAGE|338826807|ref|NC_015719.1| 2.41772692393
PHAGE|422936140|ref|NC_019516.1| PHAGE|472341521|ref|NC_020855.1| 27.2776749244
PHAGE|563398785|ref|NC_022979.1| PHAGE|194303296|ref|NC_011055.1| 1.96367193
PHAGE|338827142|ref|NC_015585.1| PHAGE|849255709|ref|NC_027390.1| 1.90266009461
PHAGE|326804500|ref|NC_015296.1| PHAGE|161622381|ref|NC_010105.1| 16.2825762631
PHAGE|764160375|ref|NC_026593.1| PHAGE|543170916|ref|NC_022329.1| 1.20251617365
PHAGE|414086086|ref|NC_019398.1| PHAGE|38639923|ref|NC_005260.1| 109.50525544
PHAGE|116326222|ref|NC_008515.1| PHAGE|472437937|ref|NC_020879.1| 154.984076058
PHAGE|713322302|ref|NC_025419.1| PHAGE|481019198|ref|NC_021071.1| 14.9379863497
PHAGE|125999960|ref|NC_009014.1| PHAGE|422937568|ref|NC_019528.1| 8.69028485157
PHAGE|472343238|ref|NC_020875.1| PHAGE|514231256|ref|NC_021559.1| 259.185103383
PHAGE|593774278|ref|NC_023690.1| PHAGE|508178111|ref|NC_021301.1| 9.35193734808
PHAGE|66396406|ref|NC_007064.1| PHAGE|66395215|ref|NC_007047.1| 49.3112097784
PHAGE|399498791|ref|NC_018275.1| PHAGE|51236723|ref|NC_002371.2| 93.1812117191
PHAGE|508180468|ref|NC_021310.1| PHAGE|543171167|ref|NC_022331.1| 74.9043159063
PHAGE|593778426|ref|NC_023723.1| PHAGE|764159194|ref|NC_026584.1| 12.1954549733
PHAGE|849121089|ref|NC_027353.1| PHAGE|849120356|ref|NC_027344.1| 298.141373113
PHAGE|472343459|ref|NC_020878.1| PHAGE|326782497|ref|NC_015282.1| 2.94599293629
PHAGE|269838908|ref|NC_011085.2| PHAGE|589286942|ref|NC_023576.1| 70.7287239425
PHAGE|589889728|ref|NC_023561.1| PHAGE|423261416|ref|NC_019538.1| 105.792380974
PHAGE|68299727|ref|NC_007149.1| PHAGE|564292430|ref|NC_023005.1| 43.2234041993
PHAGE|13786531|ref|NC_002747.1| PHAGE|122891714|ref|NC_008798.1| 1.47077519134
PHAGE|66395293|ref|NC_007048.1| PHAGE|9635165|ref|NC_002321.1| 11.1061143013
PHAGE|508178429|ref|NC_021302.1| PHAGE|206599880|ref|NC_011288.1| 9.0802336275
PHAGE|448260273|ref|NC_020079.1| PHAGE|849248501|ref|NC_027331.1| 3.24974727667
PHAGE|815853839|ref|NC_026926.1| PHAGE|312281379|ref|NC_006883.2| 142.226056729
PHAGE|215401108|ref|NC_011612.1| PHAGE|66395450|ref|NC_007051.1| 24.2072733615
PHAGE|508177514|ref|NC_021297.1| PHAGE|12657854|ref|NC_002656.1| 155.269295625
PHAGE|20514675|ref|NC_003793.1| PHAGE|160688402|ref|NC_009987.1| 31.4060695336
PHAGE|444475874|ref|NC_020197.1| PHAGE|13487801|ref|NC_002703.1| 5.86824139579
PHAGE|37651481|ref|NC_005135.1| PHAGE|332672312|ref|NC_015464.1| 13.6159436484
PHAGE|563398039|ref|NC_022971.1| PHAGE|89152533|ref|NC_007808.1| 4.66339053908
PHAGE|682122904|ref|NC_024782.1| PHAGE|764162152|ref|NC_026610.1| 1.03490995271
PHAGE|209972829|ref|NC_011421.1| PHAGE|725950085|ref|NC_025440.1| 21.7000960284
PHAGE|37651481|ref|NC_005135.1| PHAGE|713322302|ref|NC_025419.1| 148.27502739
PHAGE|418487144|ref|NC_019443.1| PHAGE|66391804|ref|NC_007022.1| 12.5876411481
PHAGE|543171309|ref|NC_022335.1| PHAGE|408905842|ref|NC_018847.1| 133.714529816
PHAGE|255928922|ref|NC_013085.1| PHAGE|162290187|ref|NC_008296.2| 177.541649162
PHAGE|602259872|ref|NC_023862.1| PHAGE|589893124|ref|NC_023553.1| 39.1546988094
PHAGE|66395508|ref|NC_007052.1| PHAGE|157311135|ref|NC_009819.1| 1.54366583624
PHAGE|148717842|ref|NC_009526.1| PHAGE|431809730|ref|NC_019915.1| 13.2163647709
PHAGE|119637746|ref|NC_008694.1| PHAGE|456351021|ref|NC_020414.1| 4.53407436914
PHAGE|593774821|ref|NC_023695.1| PHAGE|109392453|ref|NC_008203.1| 45.1575292965
PHAGE|194100415|ref|NC_011043.1| PHAGE|612508640|ref|NC_023567.2| 2.29451761538
PHAGE|906475691|ref|NC_027620.1| PHAGE|849251180|ref|NC_027347.1| 122.260488588
PHAGE|526118413|ref|NC_021856.1| PHAGE|564292828|ref|NC_023009.1| 58.0460141285
PHAGE|448259945|ref|NC_019925.1| PHAGE|510953439|ref|NC_021344.2| 18.9907119051
PHAGE|725950304|ref|NC_025446.1| PHAGE|472343238|ref|NC_020875.1| 11.6201306852
PHAGE|508178009|ref|NC_021300.1| PHAGE|496838603|ref|NC_018850.2| 5.23417314961
PHAGE|472437937|ref|NC_020879.1| PHAGE|824502103|ref|NC_027119.1| 15.2856248185
PHAGE|414086915|ref|NC_019401.1| PHAGE|326784440|ref|NC_015290.1| 1.79183537588
PHAGE|431809730|ref|NC_019915.1| PHAGE|22854993|ref|NC_004167.1| 1.45876145244
PHAGE|338827142|ref|NC_015585.1| PHAGE|658310745|ref|NC_024362.1| 2.16128728826
PHAGE|66395965|ref|NC_007058.1| PHAGE|538397808|ref|NC_021773.2| 13.3012695837
PHAGE|428782787|ref|NC_019723.1| PHAGE|148747798|ref|NC_009235.2| 5.0355668806
PHAGE|157311299|ref|NC_009821.1| PHAGE|58532811|ref|NC_006820.1| 13.7158835852
PHAGE|658310567|ref|NC_024359.1| PHAGE|573007037|ref|NC_021781.2| 300.0
PHAGE|593773606|ref|NC_023686.1| PHAGE|589889163|ref|NC_023554.1| 53.0510919039
PHAGE|725950237|ref|NC_025445.1| PHAGE|849254683|ref|NC_027379.1| 2.28742607635
PHAGE|108861984|ref|NC_008152.1| PHAGE|530787625|ref|NC_022091.1| 2.10779276134
PHAGE|568190683|ref|NC_022763.1| PHAGE|530787450|ref|NC_022090.1| 44.6147973382
PHAGE|157786393|ref|NC_009877.1| PHAGE|602259872|ref|NC_023862.1| 140.188657439
PHAGE|589286942|ref|NC_023576.1| PHAGE|479336529|ref|NC_021062.1| 51.6146683079
PHAGE|89155211|ref|NC_007809.1| PHAGE|764161128|ref|NC_026601.1| 1.08546324201
PHAGE|374531848|ref|NC_016767.1| PHAGE|302393080|ref|NC_004914.2| 2.29738288385
PHAGE|77118167|ref|NC_007456.1| PHAGE|448260223|ref|NC_020078.1| 2.54648102669
PHAGE|564292430|ref|NC_023005.1| PHAGE|423262043|ref|NC_019542.1| 2.15545677493
PHAGE|431811043|ref|NC_019934.1| PHAGE|428765613|ref|NC_019705.1| 34.9321490622
PHAGE|472342987|ref|NC_020868.1| PHAGE|849255556|ref|NC_027388.1| 22.2246265959
PHAGE|658310567|ref|NC_024359.1| PHAGE|422935575|ref|NC_019511.1| 52.6479064384
PHAGE|849253959|ref|NC_027360.1| PHAGE|310722466|ref|NC_014636.1| 1.09897343535
PHAGE|472339381|ref|NC_020837.1| PHAGE|472341954|ref|NC_020859.1| 171.213033332
PHAGE|815854289|ref|NC_026924.1| PHAGE|418488631|ref|NC_019452.1| 12.104352903
PHAGE|9635165|ref|NC_002321.1| PHAGE|571798128|ref|NC_022764.1| 1.82373557594
PHAGE|66395807|ref|NC_007056.1| PHAGE|66395965|ref|NC_007058.1| 64.914744883
PHAGE|508177859|ref|NC_021299.1| PHAGE|593779395|ref|NC_023732.1| 40.5767572716
PHAGE|589893124|ref|NC_023553.1| PHAGE|764160082|ref|NC_026590.1| 2.86386896918
PHAGE|46402086|ref|NC_005857.1| PHAGE|428782664|ref|NC_019721.1| 10.1702318147
PHAGE|640883762|ref|NC_024136.1| PHAGE|157786393|ref|NC_009877.1| 194.982360643
PHAGE|89885981|ref|NC_007902.1| PHAGE|399498791|ref|NC_018275.1| 8.9143602256
PHAGE|472437437|ref|NC_020873.1| PHAGE|66394949|ref|NC_007066.1| 45.9414666517
PHAGE|9635467|ref|NC_002362.1| PHAGE|238821372|ref|NC_012757.1| 5.71245988227
PHAGE|326783979|ref|NC_015288.1| PHAGE|435844510|ref|NC_019521.1| 3.82577812068
PHAGE|682123269|ref|NC_024787.1| PHAGE|849251639|ref|NC_027352.1| 59.6355551478
PHAGE|158380386|ref|NC_009552.2| PHAGE|589892708|ref|NC_023599.1| 7.97238459746
PHAGE|311992494|ref|NC_014660.1| PHAGE|326782024|ref|NC_015280.1| 19.5544304896
PHAGE|327197584|ref|NC_015252.1| PHAGE|39653674|ref|NC_005294.1| 5.26405105012
PHAGE|428782857|ref|NC_019724.1| PHAGE|593780594|ref|NC_023743.1| 9.23213072231
PHAGE|422935523|ref|NC_019510.1| PHAGE|712915315|ref|NC_025451.1| 89.7585162792
PHAGE|228861315|ref|NC_012638.1| PHAGE|422937778|ref|NC_019530.1| 16.9205007278
PHAGE|255928922|ref|NC_013085.1| PHAGE|481019622|ref|NC_021073.1| 5.42884387728
PHAGE|32128412|ref|NC_004902.1| PHAGE|612508640|ref|NC_023567.2| 1.50353933924
PHAGE|228861315|ref|NC_012638.1| PHAGE|326784440|ref|NC_015290.1| 13.7001288664
PHAGE|422937778|ref|NC_019530.1| PHAGE|602259533|ref|NC_023856.1| 300.0
PHAGE|408905846|ref|NC_018851.1| PHAGE|543171587|ref|NC_022341.1| 127.743582132
PHAGE|38707640|ref|NC_005282.1| PHAGE|593773806|ref|NC_023688.1| 1.2312381858
PHAGE|20065797|ref|NC_003525.1| PHAGE|169257267|ref|NC_010393.1| 2.59024866986
PHAGE|209427726|ref|NC_011356.1| PHAGE|356870600|ref|NC_016158.1| 3.89966065009
PHAGE|568190967|ref|NC_022765.1| PHAGE|460041934|ref|NC_020477.1| 196.367637016
PHAGE|422935477|ref|NC_019509.1| PHAGE|170676276|ref|NC_010495.1| 6.13113858431
PHAGE|197261511|ref|NC_011167.1| PHAGE|77020137|ref|NC_007458.1| 6.8705692754
PHAGE|448245045|ref|NC_020203.1| PHAGE|356870838|ref|NC_016165.1| 15.2469921383
PHAGE|563398178|ref|NC_022973.1| PHAGE|192824086|ref|NC_011021.1| 58.6916400982
PHAGE|423262092|ref|NC_019543.1| PHAGE|326783979|ref|NC_015288.1| 13.991010886
PHAGE|712915315|ref|NC_025451.1| PHAGE|326536907|ref|NC_015264.1| 51.9900278809
PHAGE|827047354|ref|NC_027132.1| PHAGE|351518443|ref|NC_016073.1| 13.3690054418
PHAGE|373231359|ref|NC_006940.2| PHAGE|525971974|ref|NC_021775.1| 89.1155709744
PHAGE|609216850|ref|NC_022768.1| PHAGE|514050763|ref|NC_021530.1| 12.540046343
PHAGE|593776316|ref|NC_023710.1| PHAGE|563397006|ref|NC_022965.1| 46.7495910965
PHAGE|849255742|ref|NC_027391.1| PHAGE|408905836|ref|NC_018841.1| 126.320374791
PHAGE|509141259|ref|NC_021337.1| PHAGE|460042324|ref|NC_020482.1| 1.46599021761
PHAGE|71834082|ref|NC_007291.1| PHAGE|170676276|ref|NC_010495.1| 9.30528847294
PHAGE|109289986|ref|NC_008208.1| PHAGE|326804500|ref|NC_015296.1| 14.2834150066
PHAGE|58532811|ref|NC_006820.1| PHAGE|543171678|ref|NC_022343.1| 12.1487047646
PHAGE|84662593|ref|NC_007709.1| PHAGE|32128412|ref|NC_004902.1| 151.135348841
PHAGE|326536409|ref|NC_015251.1| PHAGE|326783659|ref|NC_015287.1| 8.48674341724
PHAGE|326783215|ref|NC_015285.1| PHAGE|422934421|ref|NC_019503.1| 15.4380217104
PHAGE|431810441|ref|NC_019926.1| PHAGE|472339117|ref|NC_020835.1| 2.10616666121
PHAGE|109392186|ref|NC_008196.1| PHAGE|593780187|ref|NC_023738.1| 6.49919997338
PHAGE|351518443|ref|NC_016073.1| PHAGE|472341521|ref|NC_020855.1| 11.7288464599
PHAGE|593779506|ref|NC_023733.1| PHAGE|593774912|ref|NC_023696.1| 300.0
PHAGE|640883762|ref|NC_024136.1| PHAGE|563398178|ref|NC_022973.1| 59.0706926394
PHAGE|612508640|ref|NC_023567.2| PHAGE|589890642|ref|NC_023570.1| 24.1451289476
PHAGE|408905847|ref|NC_018852.1| PHAGE|848756435|ref|NC_027295.1| 117.089429406
PHAGE|563399030|ref|NC_022982.1| PHAGE|658607249|ref|NC_024379.1| 2.3703346575
PHAGE|238801880|ref|NC_012753.1| PHAGE|399498678|ref|NC_018285.1| 8.21352766737
PHAGE|589893045|ref|NC_023552.1| PHAGE|593775339|ref|NC_023699.1| 7.23939952731
PHAGE|326424956|ref|NC_015208.1| PHAGE|212671382|ref|NC_011534.1| 49.221889114
PHAGE|372199367|ref|NC_016570.1| PHAGE|713322012|ref|NC_025414.1| 16.7284052466
PHAGE|148724443|ref|NC_009531.1| PHAGE|414087577|ref|NC_019403.1| 1.94213527404
PHAGE|496838603|ref|NC_018850.2| PHAGE|408905854|ref|NC_018859.1| 1.18881226204
PHAGE|472341521|ref|NC_020855.1| PHAGE|326536151|ref|NC_015250.1| 15.2963115363
PHAGE|77020191|ref|NC_007457.1| PHAGE|392972710|ref|NC_018085.1| 36.0909608213
PHAGE|609252716|ref|NC_023747.1| PHAGE|593778526|ref|NC_023724.1| 96.9414736227
PHAGE|304373555|ref|NC_014467.1| PHAGE|422934783|ref|NC_019505.1| 128.76351966
PHAGE|849254115|ref|NC_027361.1| PHAGE|543171587|ref|NC_022341.1| 122.260488588
PHAGE|472340845|ref|NC_020851.1| PHAGE|282599175|ref|NC_013693.1| 10.4341994375
PHAGE|325171272|ref|NC_015159.1| PHAGE|472343184|ref|NC_020874.1| 10.7100512148
PHAGE|530547193|ref|NC_022070.1| PHAGE|472437676|ref|NC_020876.1| 46.4215024174
PHAGE|593775231|ref|NC_023698.1| PHAGE|593778237|ref|NC_023721.1| 71.6708963998
PHAGE|108861984|ref|NC_008152.1| PHAGE|560186125|ref|NC_022917.1| 2.02804854583
PHAGE|189427122|ref|NC_010808.1| PHAGE|744692776|ref|NC_026016.1| 8.7307202562
PHAGE|428782376|ref|NC_019717.1| PHAGE|399528758|ref|NC_018279.1| 6.4357637794
PHAGE|203458877|ref|NC_011269.1| PHAGE|204305660|ref|NC_011271.1| 300.0
PHAGE|326783659|ref|NC_015287.1| PHAGE|472340220|ref|NC_020845.1| 158.792188929
PHAGE|221328618|ref|NC_011976.1| PHAGE|422934269|ref|NC_019501.1| 52.894947024
PHAGE|508179825|ref|NC_021307.1| PHAGE|530786971|ref|NC_022086.1| 83.4462073287
PHAGE|314121562|ref|NC_014792.1| PHAGE|418488631|ref|NC_019452.1| 13.4937666569
PHAGE|119443652|ref|NC_008689.1| PHAGE|48697258|ref|NC_005893.1| 1.39275007384
PHAGE|530546981|ref|NC_022068.1| PHAGE|593779056|ref|NC_023728.1| 146.381733044
PHAGE|212671382|ref|NC_011534.1| PHAGE|730966571|ref|NC_025822.1| 4.82359065318
PHAGE|77864625|ref|NC_007497.1| PHAGE|169257267|ref|NC_010393.1| 5.10346631657
PHAGE|109392453|ref|NC_008203.1| PHAGE|589893124|ref|NC_023553.1| 119.419101991
PHAGE|310722194|ref|NC_014635.1| PHAGE|481019198|ref|NC_021071.1| 12.4814282749
PHAGE|428783215|ref|NC_019767.1| PHAGE|476572429|ref|NC_019419.2| 1.56180544524
PHAGE|725949806|ref|NC_025437.1| PHAGE|109289986|ref|NC_008208.1| 151.990159935
PHAGE|418489383|ref|NC_019486.1| PHAGE|22296522|ref|NC_004112.1| 21.2450760051
PHAGE|609252494|ref|NC_023745.1| PHAGE|593778426|ref|NC_023723.1| 47.4491492668
PHAGE|66396191|ref|NC_007061.1| PHAGE|209363552|ref|NC_011344.1| 13.6823251558
PHAGE|713322012|ref|NC_025414.1| PHAGE|418487384|ref|NC_019444.1| 14.7102804132
PHAGE|414090494|ref|NC_019423.1| PHAGE|237651540|ref|NC_012697.1| 34.2575738552
PHAGE|326633040|ref|NC_015271.1| PHAGE|294661411|ref|NC_013649.2| 4.30607232958
PHAGE|589892611|ref|NC_023597.1| PHAGE|563398785|ref|NC_022979.1| 44.075127614
PHAGE|269838908|ref|NC_011085.2| PHAGE|422936608|ref|NC_019520.1| 4.54028428352
PHAGE|351518443|ref|NC_016073.1| PHAGE|828805560|ref|NC_027204.1| 10.2456200171
PHAGE|849120356|ref|NC_027344.1| PHAGE|568191834|ref|NC_022772.1| 16.3629007853
PHAGE|68299727|ref|NC_007149.1| PHAGE|844383143|ref|NC_027292.1| 47.280664818
PHAGE|23455719|ref|NC_004302.1| PHAGE|530547084|ref|NC_022069.1| 1.03347247218
PHAGE|563398524|ref|NC_022976.1| PHAGE|530547290|ref|NC_022071.1| 3.71864839086
PHAGE|29028563|ref|NC_004615.1| PHAGE|157102938|ref|NC_009763.2| 34.6795764718
PHAGE|374531598|ref|NC_016764.1| PHAGE|456351021|ref|NC_020414.1| 6.53704209158
PHAGE|89888652|ref|NC_007821.1| PHAGE|242346741|ref|NC_012868.1| 25.5434113112
PHAGE|282598706|ref|NC_013696.1| PHAGE|66394870|ref|NC_007050.1| 3.0419675017
PHAGE|38707890|ref|NC_005284.1| PHAGE|428765613|ref|NC_019705.1| 8.52316203211
PHAGE|345461107|ref|NC_015938.1| PHAGE|194172859|ref|NC_011041.1| 1.02751416872
PHAGE|66391804|ref|NC_007022.1| PHAGE|299778956|ref|NC_014260.1| 151.421107506
PHAGE|543171355|ref|NC_022336.1| PHAGE|849249558|ref|NC_027336.1| 126.587244218
PHAGE|37651481|ref|NC_005135.1| PHAGE|294661423|ref|NC_014036.1| 126.329393973
PHAGE|282599175|ref|NC_013693.1| PHAGE|713322012|ref|NC_025414.1| 18.012086015
PHAGE|472343184|ref|NC_020874.1| PHAGE|563399030|ref|NC_022982.1| 1.94665446566
PHAGE|589891132|ref|NC_023579.1| PHAGE|514052000|ref|NC_021540.1| 30.8866360403
PHAGE|332672312|ref|NC_015464.1| PHAGE|326536409|ref|NC_015251.1| 14.228486757
PHAGE|658607249|ref|NC_024379.1| PHAGE|456351021|ref|NC_020414.1| 6.46900111665
PHAGE|848756435|ref|NC_027295.1| PHAGE|849254407|ref|NC_027370.1| 118.225054908
PHAGE|157786475|ref|NC_009878.1| PHAGE|764159194|ref|NC_026584.1| 7.77917187364
PHAGE|18034800|ref|NC_003157.4| PHAGE|148750834|ref|NC_009554.1| 3.3932762072
PHAGE|481019412|ref|NC_021072.1| PHAGE|414086086|ref|NC_019398.1| 14.9374268103
PHAGE|448244641|ref|NC_020199.1| PHAGE|257136356|ref|NC_013195.1| 11.1016710547
PHAGE|215401171|ref|NC_011614.1| PHAGE|41189515|ref|NC_005356.1| 27.4737256889
PHAGE|29566511|ref|NC_004687.1| PHAGE|509142397|ref|NC_021348.1| 300.0
PHAGE|192824086|ref|NC_011021.1| PHAGE|563398178|ref|NC_022973.1| 58.6916400982
PHAGE|431809730|ref|NC_019915.1| PHAGE|66396406|ref|NC_007064.1| 18.2011207764
PHAGE|849120356|ref|NC_027344.1| PHAGE|326784214|ref|NC_015289.1| 16.2149983614
PHAGE|157311135|ref|NC_009819.1| PHAGE|557428123|ref|NC_022776.1| 4.17417460879
PHAGE|563397006|ref|NC_022965.1| PHAGE|764159085|ref|NC_026583.1| 45.0504188782
PHAGE|408905844|ref|NC_018849.1| PHAGE|408905833|ref|NC_018838.1| 123.406598062
PHAGE|418486896|ref|NC_017674.1| PHAGE|72257064|ref|NC_005886.2| 26.8274747215
PHAGE|125999960|ref|NC_009014.1| PHAGE|712915364|ref|NC_025455.1| 2.14881286943
PHAGE|725950304|ref|NC_025446.1| PHAGE|849248501|ref|NC_027331.1| 14.4962921161
PHAGE|764160705|ref|NC_026596.1| PHAGE|29566737|ref|NC_004688.1| 19.707164997
PHAGE|157311299|ref|NC_009821.1| PHAGE|849122876|ref|NC_027404.1| 168.131275105
PHAGE|560186125|ref|NC_022917.1| PHAGE|844383143|ref|NC_027292.1| 2.30341543071
PHAGE|372217834|ref|NC_016659.1| PHAGE|194100467|ref|NC_011038.1| 10.8999442867
PHAGE|589890211|ref|NC_023564.1| PHAGE|658311079|ref|NC_024368.1| 48.7389491639
ARCHVIR|ETNP|2|30|revised|C5348426|1_arch ARCHVIR|ETNP|2|60|revised|C4695973|1_arch 10.2805630966
PHAGE|9628600|ref|NC_001697.1| PHAGE|165970234|ref|NC_010275.1| 35.0451417075
PHAGE|66395885|ref|NC_007057.1| PHAGE|122891714|ref|NC_008798.1| 61.9671964241
PHAGE|58532811|ref|NC_006820.1| PHAGE|589891766|ref|NC_023587.1| 207.691411425
PHAGE|312281391|ref|NC_006884.2| PHAGE|58532811|ref|NC_006820.1| 106.897075196
PHAGE|514231135|ref|NC_021557.1| PHAGE|682122904|ref|NC_024782.1| 13.121277901
PHAGE|593779232|ref|NC_023730.1| PHAGE|530545570|ref|NC_022057.1| 8.66795960599
PHAGE|565323599|ref|NC_012223.2| PHAGE|371496268|ref|NC_016566.1| 144.359596994
PHAGE|849254220|ref|NC_027363.1| PHAGE|431809408|ref|NC_019911.1| 20.6563579374
PHAGE|169257267|ref|NC_010393.1| PHAGE|428783215|ref|NC_019767.1| 7.52581039071
PHAGE|472437772|ref|NC_020877.1| PHAGE|643217419|ref|NC_024207.1| 43.5090203741
PHAGE|530545284|ref|NC_022054.1| PHAGE|593778526|ref|NC_023724.1| 9.89019054922
ARCHVIR|ETNP|2|60|revised|C4696273|1_arch ARCHVIR|ETNP|6|30|revised|scaffold10297|2_arch 58.3847700891
PHAGE|29566021|ref|NC_004682.1| PHAGE|593776642|ref|NC_023713.1| 92.1035599675
PHAGE|849123160|ref|NC_027405.1| PHAGE|408905836|ref|NC_018841.1| 118.591558629
PHAGE|827047887|ref|NC_027130.1| PHAGE|589889728|ref|NC_023561.1| 14.2167399524
PHAGE|431809933|ref|NC_019918.1| PHAGE|589287214|ref|NC_023601.1| 120.34763544
PHAGE|456351021|ref|NC_020414.1| PHAGE|423262043|ref|NC_019542.1| 82.7260150161
PHAGE|593775595|ref|NC_023702.1| PHAGE|12657854|ref|NC_002656.1| 159.057549274
PHAGE|593778341|ref|NC_023722.1| PHAGE|609252170|ref|NC_023741.1| 5.52122979455
PHAGE|257136356|ref|NC_013195.1| PHAGE|157102936|ref|NC_009761.2| 34.1016682076
PHAGE|371671060|ref|NC_016563.1| PHAGE|472437258|ref|NC_020871.1| 51.060457388
PHAGE|423261416|ref|NC_019538.1| PHAGE|304373555|ref|NC_014467.1| 97.0188208519
PHAGE|255928922|ref|NC_013085.1| PHAGE|725949806|ref|NC_025437.1| 14.3752728132
PHAGE|192823813|ref|NC_011022.1| PHAGE|593779302|ref|NC_023731.1| 37.4077830141
PHAGE|414086362|ref|NC_019399.1| PHAGE|418488631|ref|NC_019452.1| 13.9593865292
PHAGE|422934421|ref|NC_019503.1| PHAGE|725950304|ref|NC_025446.1| 15.5816638973
PHAGE|115304210|ref|NC_008363.1| PHAGE|9627909|ref|NC_001629.1| 2.79832347651
PHAGE|713322302|ref|NC_025419.1| PHAGE|157311299|ref|NC_009821.1| 170.630912806
PHAGE|38639923|ref|NC_005260.1| PHAGE|326782972|ref|NC_015284.1| 14.8587976557
PHAGE|371496268|ref|NC_016566.1| PHAGE|71834082|ref|NC_007291.1| 4.39063644945
PHAGE|148717842|ref|NC_009526.1| PHAGE|560185957|ref|NC_022914.1| 6.84612568887
PHAGE|299778956|ref|NC_014260.1| PHAGE|460042436|ref|NC_020484.1| 24.0451948096
PHAGE|9633396|ref|NC_000902.1| PHAGE|428782316|ref|NC_019716.1| 2.9020436005
PHAGE|326782497|ref|NC_015282.1| PHAGE|408905850|ref|NC_018855.1| 14.927818538
PHAGE|66395965|ref|NC_007058.1| PHAGE|461475022|ref|NC_020490.1| 21.7101046178
PHAGE|725949165|ref|NC_025422.1| PHAGE|312281391|ref|NC_006884.2| 50.8960126957
PHAGE|725950304|ref|NC_025446.1| PHAGE|730984715|ref|NC_025829.1| 15.6189274302
PHAGE|116326222|ref|NC_008515.1| PHAGE|849251248|ref|NC_027349.1| 300.0
PHAGE|849248501|ref|NC_027331.1| PHAGE|326782266|ref|NC_015281.1| 14.1665789245
PHAGE|311993272|ref|NC_014663.1| PHAGE|238694878|ref|NC_012740.1| 137.440216415
PHAGE|472339958|ref|NC_020843.1| PHAGE|414086645|ref|NC_019400.1| 11.6922750727
PHAGE|148609382|ref|NC_009514.1| PHAGE|682124203|ref|NC_024793.1| 1.24485317057
PHAGE|827047354|ref|NC_027132.1| PHAGE|698029054|ref|NC_024125.2| 14.793707027
PHAGE|157311299|ref|NC_009821.1| PHAGE|514231256|ref|NC_021559.1| 14.4546841025
PHAGE|108861984|ref|NC_008152.1| PHAGE|651729600|ref|NC_023558.1| 4.60251019242
PHAGE|848469578|ref|NC_027298.1| PHAGE|472339668|ref|NC_020839.1| 4.02281689135
PHAGE|530546568|ref|NC_022066.1| PHAGE|593778859|ref|NC_023726.1| 6.07035686212
PHAGE|906476212|ref|NC_027630.1| PHAGE|849254407|ref|NC_027370.1| 113.162186446
PHAGE|481019146|ref|NC_021070.1| PHAGE|472342874|ref|NC_020866.1| 2.06754748526
PHAGE|682123738|ref|NC_024789.1| PHAGE|170676276|ref|NC_010495.1| 12.6259759601
PHAGE|712915691|ref|NC_025461.1| PHAGE|9627425|ref|NC_001604.1| 10.7100512148
PHAGE|422934783|ref|NC_019505.1| PHAGE|408905850|ref|NC_018855.1| 300.0
PHAGE|157786475|ref|NC_009878.1| PHAGE|593778859|ref|NC_023726.1| 168.909492565
PHAGE|514051739|ref|NC_021535.1| PHAGE|157786475|ref|NC_009878.1| 53.469888616
PHAGE|563397452|ref|NC_022968.1| PHAGE|849120829|ref|NC_027351.1| 300.0
PHAGE|30387453|ref|NC_004777.1| PHAGE|325171272|ref|NC_015159.1| 45.6116758484
PHAGE|713322875|ref|NC_025452.1| PHAGE|435844510|ref|NC_019521.1| 10.1798931805
PHAGE|422934783|ref|NC_019505.1| PHAGE|609216850|ref|NC_022768.1| 15.8517010114
PHAGE|744692776|ref|NC_026016.1| PHAGE|431809730|ref|NC_019915.1| 11.171377519
PHAGE|593779948|ref|NC_023737.1| PHAGE|281415946|ref|NC_013650.1| 300.0
PHAGE|563398524|ref|NC_022976.1| PHAGE|593778237|ref|NC_023721.1| 1.83926794018
PHAGE|66395293|ref|NC_007048.1| PHAGE|118430724|ref|NC_008583.1| 111.629910014
PHAGE|593775497|ref|NC_023701.1| PHAGE|593776411|ref|NC_023711.1| 63.5180184913
PHAGE|109521758|ref|NC_008204.1| PHAGE|593773606|ref|NC_023686.1| 64.946918619
PHAGE|435844510|ref|NC_019521.1| PHAGE|422934783|ref|NC_019505.1| 7.73047073119
PHAGE|428781735|ref|NC_019706.1| PHAGE|428782521|ref|NC_019719.1| 65.6858663091
PHAGE|422935575|ref|NC_019511.1| PHAGE|327197643|ref|NC_015253.1| 69.0834391836
PHAGE|849120356|ref|NC_027344.1| PHAGE|294661423|ref|NC_014036.1| 135.600844946
PHAGE|148724443|ref|NC_009531.1| PHAGE|9633990|ref|NC_001271.1| 11.2801703761
PHAGE|326536103|ref|NC_015249.1| PHAGE|460042372|ref|NC_020483.1| 18.6043253
PHAGE|29565879|ref|NC_004681.1| PHAGE|206600079|ref|NC_011287.1| 3.46852955457
PHAGE|326783979|ref|NC_015288.1| PHAGE|333798163|ref|NC_015569.1| 82.480443187
PHAGE|543170620|ref|NC_022326.1| PHAGE|593776135|ref|NC_023708.1| 146.241694648
PHAGE|148609382|ref|NC_009514.1| PHAGE|45686283|ref|NC_005833.1| 1.21530205305
PHAGE|593775445|ref|NC_023700.1| PHAGE|509139223|ref|NC_021315.1| 1.44923366872
PHAGE|844383143|ref|NC_027292.1| PHAGE|593779895|ref|NC_023736.1| 46.8525861547
PHAGE|849251248|ref|NC_027349.1| PHAGE|589891555|ref|NC_023584.1| 15.616638988
PHAGE|593778954|ref|NC_023727.1| PHAGE|593775691|ref|NC_023703.1| 43.4965250692
PHAGE|109289986|ref|NC_008208.1| PHAGE|228861315|ref|NC_012638.1| 147.63760252
PHAGE|481019198|ref|NC_021071.1| PHAGE|589891555|ref|NC_023584.1| 269.744613052
PHAGE|682123813|ref|NC_024790.1| PHAGE|589892035|ref|NC_023589.1| 169.1771257
PHAGE|408905836|ref|NC_018841.1| PHAGE|849253890|ref|NC_027359.1| 126.320374791
PHAGE|589890307|ref|NC_023565.1| PHAGE|203463359|ref|NC_011267.1| 54.0202830466
PHAGE|318065792|ref|NC_014901.1| PHAGE|194302947|ref|NC_011054.1| 131.612344028
PHAGE|17981815|ref|NC_003315.1| PHAGE|17975105|ref|NC_003313.1| 38.6079050456
PHAGE|194100305|ref|NC_011042.1| PHAGE|29366701|ref|NC_004665.1| 57.176173543
PHAGE|333798163|ref|NC_015569.1| PHAGE|815854506|ref|NC_026927.1| 91.2682142852
PHAGE|712913800|ref|NC_025439.1| PHAGE|472340155|ref|NC_020844.1| 5.66341779567
PHAGE|28876316|ref|NC_004587.1| PHAGE|126011062|ref|NC_009018.1| 13.5261825693
PHAGE|431809730|ref|NC_019915.1| PHAGE|557307993|ref|NC_022757.1| 12.0938965093
PHAGE|389060488|ref|NC_017985.1| PHAGE|41057278|ref|NC_005344.1| 41.8596240586
PHAGE|194100467|ref|NC_011038.1| PHAGE|563399545|ref|NC_022987.1| 2.70490553215
PHAGE|448260543|ref|NC_020080.1| PHAGE|514050383|ref|NC_021529.1| 78.0612265296
PHAGE|108861984|ref|NC_008152.1| PHAGE|849254683|ref|NC_027379.1| 96.2790528068
PHAGE|589891425|ref|NC_023582.1| PHAGE|725948655|ref|NC_025416.1| 5.63870734501
PHAGE|440789269|ref|NC_020083.1| PHAGE|330858525|ref|NC_015457.1| 18.559893367
PHAGE|428783345|ref|NC_019769.1| PHAGE|849122262|ref|NC_027398.1| 25.1962167305
PHAGE|194172859|ref|NC_011041.1| PHAGE|472342352|ref|NC_020863.1| 27.8731870747
PHAGE|372449904|ref|NC_016653.1| PHAGE|372449971|ref|NC_016654.1| 3.4654922847
PHAGE|563399268|ref|NC_022985.1| PHAGE|593777020|ref|NC_023716.1| 141.760780816
PHAGE|472339167|ref|NC_020836.1| PHAGE|422934005|ref|NC_019500.1| 15.1665091183
PHAGE|158345023|ref|NC_009935.1| PHAGE|197935853|ref|NC_011201.1| 15.3589442707
PHAGE|408905856|ref|NC_018861.1| PHAGE|330858525|ref|NC_015457.1| 17.7869193897
PHAGE|589890113|ref|NC_023563.1| PHAGE|508178651|ref|NC_021303.1| 238.461918365
PHAGE|161622381|ref|NC_010105.1| PHAGE|332672312|ref|NC_015464.1| 16.9157904703
PHAGE|157102936|ref|NC_009761.2| PHAGE|66396113|ref|NC_007060.1| 7.71430186003
PHAGE|219681191|ref|NC_011802.1| PHAGE|9633550|ref|NC_000935.1| 11.138817626
PHAGE|428782664|ref|NC_019721.1| PHAGE|9634155|ref|NC_002167.1| 45.3284583216
PHAGE|148724443|ref|NC_009531.1| PHAGE|651729600|ref|NC_023558.1| 11.2801703761
PHAGE|18640469|ref|NC_003390.1| PHAGE|194100359|ref|NC_011045.1| 9.31324947554
PHAGE|157102936|ref|NC_009761.2| PHAGE|418489109|ref|NC_019456.1| 1.43140294221
PHAGE|560186020|ref|NC_022915.1| PHAGE|13559823|ref|NC_002730.1| 1.86245441855
PHAGE|589287388|ref|NC_023608.1| PHAGE|41179361|ref|NC_005357.1| 2.2076184919
PHAGE|589893597|ref|NC_023607.1| PHAGE|712914056|ref|NC_025444.1| 113.689832584
PHAGE|422935523|ref|NC_019510.1| PHAGE|197935853|ref|NC_011201.1| 2.50890455721
PHAGE|849122262|ref|NC_027398.1| PHAGE|422934269|ref|NC_019501.1| 78.210100937
PHAGE|332672312|ref|NC_015464.1| PHAGE|456351087|ref|NC_020416.1| 17.7957441725
PHAGE|643217733|ref|NC_024210.1| PHAGE|682124203|ref|NC_024793.1| 180.075383426
PHAGE|640884639|ref|NC_024142.1| PHAGE|589891329|ref|NC_023581.1| 26.9667542982
PHAGE|371670910|ref|NC_016562.1| PHAGE|66391804|ref|NC_007022.1| 13.5987321526
PHAGE|84662593|ref|NC_007709.1| PHAGE|158345023|ref|NC_009935.1| 3.55464513178
PHAGE|849248501|ref|NC_027331.1| PHAGE|828805560|ref|NC_027204.1| 24.4757933394
PHAGE|849250190|ref|NC_027338.1| PHAGE|849248986|ref|NC_027333.1| 132.091289818
PHAGE|41057278|ref|NC_005344.1| PHAGE|327198559|ref|NC_015295.1| 8.43111260841
PHAGE|557307926|ref|NC_022756.1| PHAGE|526245010|ref|NC_021865.1| 1.52689754557
PHAGE|508179825|ref|NC_021307.1| PHAGE|609252819|ref|NC_023748.1| 56.3220909492
PHAGE|712914056|ref|NC_025444.1| PHAGE|514051665|ref|NC_021533.1| 77.2236268877
PHAGE|21716072|ref|NC_004066.1| PHAGE|281416434|ref|NC_013644.1| 1.79827094743
PHAGE|431809730|ref|NC_019915.1| PHAGE|399529119|ref|NC_018284.1| 43.7005257701
PHAGE|326804500|ref|NC_015296.1| PHAGE|481019198|ref|NC_021071.1| 11.839157365
PHAGE|45686283|ref|NC_005833.1| PHAGE|682124203|ref|NC_024793.1| 89.6959345655
PHAGE|31044225|ref|NC_004813.1| PHAGE|725949701|ref|NC_025434.1| 36.4680454777
PHAGE|294661423|ref|NC_014036.1| PHAGE|219681259|ref|NC_011811.1| 3.79233593767
PHAGE|713322302|ref|NC_025419.1| PHAGE|161622381|ref|NC_010105.1| 300.0
PHAGE|557745636|ref|NC_022791.1| PHAGE|190151415|ref|NC_010945.1| 15.1820941366
PHAGE|109392453|ref|NC_008203.1| PHAGE|764159085|ref|NC_026583.1| 45.6528285006
PHAGE|530546138|ref|NC_022062.1| PHAGE|609252819|ref|NC_023748.1| 154.673348564
PHAGE|602259533|ref|NC_023856.1| PHAGE|460042674|ref|NC_020486.1| 12.4288943232
PHAGE|281416385|ref|NC_013645.1| PHAGE|557428123|ref|NC_022776.1| 29.8759026686
PHAGE|66391451|ref|NC_007023.1| PHAGE|308814351|ref|NC_014595.1| 128.498969643
PHAGE|643217419|ref|NC_024207.1| PHAGE|657184119|ref|NC_005880.2| 37.78621141
PHAGE|134287335|ref|NC_009231.1| PHAGE|399528895|ref|NC_018281.1| 3.59995545349
PHAGE|593777020|ref|NC_023716.1| PHAGE|593776316|ref|NC_023710.1| 44.3845075697
PHAGE|509139299|ref|NC_021316.1| PHAGE|9633990|ref|NC_001271.1| 2.33480249831
PHAGE|593774278|ref|NC_023690.1| PHAGE|593779056|ref|NC_023728.1| 12.1055212733
PHAGE|530546800|ref|NC_022067.1| PHAGE|157786393|ref|NC_009877.1| 9.36954555432
PHAGE|509140090|ref|NC_021326.1| PHAGE|66396113|ref|NC_007060.1| 109.584059388
PHAGE|815854070|ref|NC_026923.1| PHAGE|859386350|ref|NC_026607.2| 15.7312840027
PHAGE|589891227|ref|NC_023580.1| PHAGE|764159860|ref|NC_026588.1| 65.5680357555
PHAGE|422936608|ref|NC_019520.1| PHAGE|560186075|ref|NC_022916.1| 29.8513860001
PHAGE|643217077|ref|NC_024205.1| PHAGE|682123447|ref|NC_024788.1| 207.308556132
PHAGE|514231256|ref|NC_021559.1| PHAGE|333798163|ref|NC_015569.1| 77.719087778
PHAGE|372449821|ref|NC_016652.1| PHAGE|194302947|ref|NC_011054.1| 1.33849192825
PHAGE|326536151|ref|NC_015250.1| PHAGE|408905856|ref|NC_018861.1| 19.7161786938
PHAGE|33300811|ref|NC_005045.1| PHAGE|482849224|ref|NC_019933.2| 4.02281689135
PHAGE|9627425|ref|NC_001604.1| PHAGE|68299727|ref|NC_007149.1| 42.9932643548
PHAGE|238694878|ref|NC_012740.1| PHAGE|815854506|ref|NC_026927.1| 14.6690955188
PHAGE|66395215|ref|NC_007047.1| PHAGE|157102936|ref|NC_009761.2| 11.8558658151
PHAGE|418487144|ref|NC_019443.1| PHAGE|304373555|ref|NC_014467.1| 14.6711648422
PHAGE|730966571|ref|NC_025822.1| PHAGE|17570786|ref|NC_003298.1| 4.94573492354
PHAGE|418488941|ref|NC_019454.1| PHAGE|422937568|ref|NC_019528.1| 17.9036097622
PHAGE|514050383|ref|NC_021529.1| PHAGE|712914205|ref|NC_025447.1| 6.37723397652
PHAGE|530545796|ref|NC_022059.1| PHAGE|563398524|ref|NC_022976.1| 297.325269341
PHAGE|560185957|ref|NC_022914.1| PHAGE|66396406|ref|NC_007064.1| 7.11992571734
PHAGE|543171540|ref|NC_022340.1| PHAGE|906475691|ref|NC_027620.1| 121.114388396
PHAGE|725949806|ref|NC_025437.1| PHAGE|472343238|ref|NC_020875.1| 14.6343774679
PHAGE|408905846|ref|NC_018851.1| PHAGE|408905842|ref|NC_018847.1| 138.373732693
PHAGE|9633000|ref|NC_000896.1| PHAGE|29789895|ref|NC_003291.2| 5.28901817876
PHAGE|906476064|ref|NC_027627.1| PHAGE|408905840|ref|NC_018845.1| 135.337779106
PHAGE|824479753|ref|NC_027120.1| PHAGE|207270774|ref|NC_011308.1| 27.0895166044
PHAGE|563399545|ref|NC_022987.1| PHAGE|849251011|ref|NC_027342.1| 6.56768440496
PHAGE|206599706|ref|NC_011290.1| PHAGE|530545183|ref|NC_022053.1| 51.3937479443
PHAGE|197322500|ref|NC_009811.2| PHAGE|472437258|ref|NC_020871.1| 300.0
PHAGE|658307532|ref|NC_024364.1| PHAGE|561133064|ref|NC_022918.1| 56.9083871815
PHAGE|514360972|ref|NC_021556.1| PHAGE|239590011|ref|NC_012788.1| 164.180833321
PHAGE|418487912|ref|NC_019448.1| PHAGE|422935575|ref|NC_019511.1| 189.54209423
PHAGE|682123813|ref|NC_024790.1| PHAGE|408905849|ref|NC_018854.1| 215.420947386
PHAGE|356870677|ref|NC_016160.1| PHAGE|9630464|ref|NC_001901.1| 7.8290696699
PHAGE|310722194|ref|NC_014635.1| PHAGE|849121398|ref|NC_027364.1| 6.59391293033
PHAGE|223869191|ref|NC_012093.1| PHAGE|22855216|ref|NC_004174.1| 1.06673009867
PHAGE|563397724|ref|NC_022969.1| PHAGE|530545464|ref|NC_022056.1| 1.93165152497
PHAGE|389060488|ref|NC_017985.1| PHAGE|356870677|ref|NC_016160.1| 24.1788785704
PHAGE|448260543|ref|NC_020080.1| PHAGE|456351087|ref|NC_020416.1| 134.085855471
PHAGE|326782266|ref|NC_015281.1| PHAGE|713322580|ref|NC_025425.1| 15.2129130796
PHAGE|593774278|ref|NC_023690.1| PHAGE|109521437|ref|NC_008206.1| 1.72213444909
PHAGE|310722194|ref|NC_014635.1| PHAGE|326782266|ref|NC_015281.1| 12.730188419
PHAGE|682123447|ref|NC_024788.1| PHAGE|418489442|ref|NC_019487.1| 25.6768251425
PHAGE|561133277|ref|NC_022920.1| PHAGE|682123269|ref|NC_024787.1| 57.6766478524
PHAGE|212499705|ref|NC_011551.1| PHAGE|24371534|ref|NC_004348.1| 8.65349897524
PHAGE|428783345|ref|NC_019769.1| PHAGE|9633396|ref|NC_000902.1| 4.82650522036
PHAGE|815854070|ref|NC_026923.1| PHAGE|418487144|ref|NC_019443.1| 227.581459087
PHAGE|422936608|ref|NC_019520.1| PHAGE|158345134|ref|NC_009936.1| 11.0168539437
PHAGE|291084859|ref|NC_013936.1| PHAGE|530545464|ref|NC_022056.1| 170.082698866
PHAGE|372217768|ref|NC_016658.1| PHAGE|312281379|ref|NC_006883.2| 2.9647885122
PHAGE|30387453|ref|NC_004777.1| PHAGE|372217834|ref|NC_016659.1| 10.8010480416
PHAGE|13786531|ref|NC_002747.1| PHAGE|66395370|ref|NC_007049.1| 7.44770642225
PHAGE|713322875|ref|NC_025452.1| PHAGE|255928922|ref|NC_013085.1| 13.1814594053
PHAGE|393707861|ref|NC_008721.2| PHAGE|399528895|ref|NC_018281.1| 5.19080234842
PHAGE|712915472|ref|NC_025457.1| PHAGE|167600442|ref|NC_010326.1| 20.5544556056
PHAGE|658307174|ref|NC_024330.1| PHAGE|89155211|ref|NC_007809.1| 2.93463605192
PHAGE|401817563|ref|NC_018454.1| PHAGE|682124203|ref|NC_024793.1| 7.26025194071
PHAGE|509142397|ref|NC_021348.1| PHAGE|593776746|ref|NC_023714.1| 300.0
PHAGE|658608099|ref|NC_024392.1| PHAGE|643319045|ref|NC_024212.1| 12.8894593802
PHAGE|304443238|ref|NC_014460.1| PHAGE|215401108|ref|NC_011612.1| 9.28464490164
PHAGE|66395588|ref|NC_007053.1| PHAGE|509140090|ref|NC_021326.1| 22.6816077622
PHAGE|849255653|ref|NC_027389.1| PHAGE|408905847|ref|NC_018852.1| 124.718333361
PHAGE|66396267|ref|NC_007062.1| PHAGE|66394670|ref|NC_007065.1| 85.4434454998
PHAGE|593775691|ref|NC_023703.1| PHAGE|508178429|ref|NC_021302.1| 2.07331432813
PHAGE|508179906|ref|NC_021308.1| PHAGE|563397006|ref|NC_022965.1| 96.6239320575
PHAGE|849120356|ref|NC_027344.1| PHAGE|460042436|ref|NC_020484.1| 25.3004404817
PHAGE|658607202|ref|NC_024378.1| PHAGE|658607934|ref|NC_024389.1| 132.382091356
PHAGE|682124280|ref|NC_024794.1| PHAGE|472437937|ref|NC_020879.1| 150.644002432
PHAGE|194100415|ref|NC_011043.1| PHAGE|422936608|ref|NC_019520.1| 2.54848046876
PHAGE|589893597|ref|NC_023607.1| PHAGE|543170620|ref|NC_022326.1| 47.2258552294
PHAGE|712913311|ref|NC_025433.1| PHAGE|593779056|ref|NC_023728.1| 221.444560858
PHAGE|20065963|ref|NC_003524.1| PHAGE|119443652|ref|NC_008689.1| 1.7237401386
PHAGE|849254115|ref|NC_027361.1| PHAGE|408905842|ref|NC_018847.1| 132.091289818
PHAGE|472340845|ref|NC_020851.1| PHAGE|514050383|ref|NC_021529.1| 13.123009146
PHAGE|122891714|ref|NC_008798.1| PHAGE|66396333|ref|NC_007063.1| 66.4943972119
PHAGE|526118413|ref|NC_021856.1| PHAGE|849251639|ref|NC_027352.1| 117.221625501
PHAGE|593778144|ref|NC_023720.1| PHAGE|530787059|ref|NC_022087.1| 48.787898839
PHAGE|658310745|ref|NC_024362.1| PHAGE|338826807|ref|NC_015719.1| 54.8586312473
PHAGE|148750834|ref|NC_009554.1| PHAGE|557745636|ref|NC_022791.1| 4.07740231855
PHAGE|157311299|ref|NC_009821.1| PHAGE|849248501|ref|NC_027331.1| 159.971816292
PHAGE|126010846|ref|NC_009016.1| PHAGE|589891988|ref|NC_023588.1| 2.52467194971
PHAGE|28876381|ref|NC_004588.1| PHAGE|9633000|ref|NC_000896.1| 3.29531489885
PHAGE|281416165|ref|NC_013651.1| PHAGE|849119759|ref|NC_027330.1| 2.0016132401
PHAGE|326782497|ref|NC_015282.1| PHAGE|828805560|ref|NC_027204.1| 33.8628201383
PHAGE|314121562|ref|NC_014792.1| PHAGE|828805560|ref|NC_027204.1| 27.5259833276
PHAGE|311993272|ref|NC_014663.1| PHAGE|37651481|ref|NC_005135.1| 138.377705874
PHAGE|333798163|ref|NC_015569.1| PHAGE|326782497|ref|NC_015282.1| 83.5002456991
PHAGE|423262092|ref|NC_019543.1| PHAGE|730984715|ref|NC_025829.1| 147.332906999
PHAGE|543171447|ref|NC_022338.1| PHAGE|408905829|ref|NC_018834.1| 135.397841557
PHAGE|725949165|ref|NC_025422.1| PHAGE|713322580|ref|NC_025425.1| 27.955619031
PHAGE|194100305|ref|NC_011042.1| PHAGE|460042324|ref|NC_020482.1| 22.1832833328
PHAGE|588498242|ref|NC_023499.1| PHAGE|418489788|ref|NC_019489.1| 1.52133756833
PHAGE|509141259|ref|NC_021337.1| PHAGE|338826807|ref|NC_015719.1| 1.46599021761
PHAGE|238695156|ref|NC_012741.1| PHAGE|725949165|ref|NC_025422.1| 28.6772151778
PHAGE|472342931|ref|NC_020867.1| PHAGE|189427193|ref|NC_010807.1| 10.7046264196
PHAGE|330858525|ref|NC_015457.1| PHAGE|58532811|ref|NC_006820.1| 13.789488887
PHAGE|27311175|ref|NC_004456.1| PHAGE|697424991|ref|NC_024369.2| 3.24805869859
PHAGE|84662593|ref|NC_007709.1| PHAGE|148727181|ref|NC_009543.1| 146.844442293
PHAGE|609252494|ref|NC_023745.1| PHAGE|9625433|ref|NC_001335.1| 86.735120546
PHAGE|712912224|ref|NC_025420.1| PHAGE|712912293|ref|NC_025421.1| 120.957118621
PHAGE|408905851|ref|NC_018856.1| PHAGE|418489442|ref|NC_019487.1| 28.1656043207
PHAGE|109521840|ref|NC_008199.1| PHAGE|358356850|ref|NC_016166.1| 1.03219606751
PHAGE|422934005|ref|NC_019500.1| PHAGE|543171678|ref|NC_022343.1| 16.9205007278
PHAGE|514361045|ref|NC_021563.1| PHAGE|514231540|ref|NC_021561.1| 1.31078962849
PHAGE|658307174|ref|NC_024330.1| PHAGE|526176405|ref|NC_021783.1| 1.31415636348
PHAGE|431810441|ref|NC_019926.1| PHAGE|338827142|ref|NC_015585.1| 6.15020846523
PHAGE|326536151|ref|NC_015250.1| PHAGE|713322875|ref|NC_025452.1| 19.4054457326
PHAGE|557478762|ref|NC_022761.1| PHAGE|66394949|ref|NC_007066.1| 17.6574991152
PHAGE|481019069|ref|NC_021068.1| PHAGE|9633396|ref|NC_000902.1| 22.4387582772
PHAGE|351518443|ref|NC_016073.1| PHAGE|418487384|ref|NC_019444.1| 11.8022070671
PHAGE|46402086|ref|NC_005857.1| PHAGE|209427726|ref|NC_011356.1| 2.86058276994
PHAGE|9634119|ref|NC_002166.1| PHAGE|31044225|ref|NC_004813.1| 16.1546552849
PHAGE|712913441|ref|NC_025436.1| PHAGE|849120829|ref|NC_027351.1| 7.86872371761
PHAGE|712914839|ref|NC_025449.1| PHAGE|422936890|ref|NC_019526.1| 12.0580112344
PHAGE|479336529|ref|NC_021062.1| PHAGE|418488941|ref|NC_019454.1| 2.29451761538
PHAGE|422934421|ref|NC_019503.1| PHAGE|333798163|ref|NC_015569.1| 18.5575109656
PHAGE|119952179|ref|NC_008720.1| PHAGE|514052000|ref|NC_021540.1| 31.3426143455
PHAGE|282598706|ref|NC_013696.1| PHAGE|13487801|ref|NC_002703.1| 12.2370239215
PHAGE|849122009|ref|NC_027369.1| PHAGE|422936321|ref|NC_019517.1| 2.66213253412
PHAGE|448244686|ref|NC_020200.1| PHAGE|525972436|ref|NC_021780.1| 1.42551477359
PHAGE|117676329|ref|NC_007145.2| PHAGE|712913174|ref|NC_025430.1| 8.57826605453
PHAGE|509141363|ref|NC_021339.1| PHAGE|849251180|ref|NC_027347.1| 2.13823159973
PHAGE|408905855|ref|NC_018860.1| PHAGE|658307532|ref|NC_024364.1| 60.3257654229
PHAGE|51236723|ref|NC_002371.2| PHAGE|428782787|ref|NC_019723.1| 17.7347983443
PHAGE|311992494|ref|NC_014660.1| PHAGE|514231256|ref|NC_021559.1| 16.2932269389
PHAGE|712914056|ref|NC_025444.1| PHAGE|563398785|ref|NC_022979.1| 44.2246170823
PHAGE|33620426|ref|NC_005066.1| PHAGE|713322875|ref|NC_025452.1| 16.0402969975
PHAGE|448259945|ref|NC_019925.1| PHAGE|712914205|ref|NC_025447.1| 3.62486033099
PHAGE|66395508|ref|NC_007052.1| PHAGE|472438250|ref|NC_020883.1| 2.14611320036
PHAGE|514050763|ref|NC_021530.1| PHAGE|472341954|ref|NC_020859.1| 300.0
PHAGE|311992494|ref|NC_014660.1| PHAGE|713322012|ref|NC_025414.1| 111.693479416
PHAGE|481019412|ref|NC_021072.1| PHAGE|456351087|ref|NC_020416.1| 15.3827723324
PHAGE|849251120|ref|NC_027346.1| PHAGE|589893512|ref|NC_023604.1| 2.41684250773
PHAGE|725949806|ref|NC_025437.1| PHAGE|514051046|ref|NC_021536.1| 14.9011439605
PHAGE|589891555|ref|NC_023584.1| PHAGE|828805560|ref|NC_027204.1| 31.9580158587
PHAGE|282598938|ref|NC_013697.1| PHAGE|639162842|ref|NC_024122.1| 62.1503142774
PHAGE|414086362|ref|NC_019399.1| PHAGE|422934421|ref|NC_019503.1| 300.0
PHAGE|428782376|ref|NC_019717.1| PHAGE|428782254|ref|NC_019715.1| 13.6142572966
PHAGE|725950304|ref|NC_025446.1| PHAGE|372199367|ref|NC_016570.1| 300.0
PHAGE|658607439|ref|NC_024383.1| PHAGE|712912451|ref|NC_025426.1| 55.5195653647
PHAGE|314121562|ref|NC_014792.1| PHAGE|472341521|ref|NC_020855.1| 12.7459069474
PHAGE|530545356|ref|NC_022055.1| PHAGE|764160820|ref|NC_026597.1| 6.31473151677
PHAGE|158345134|ref|NC_009936.1| PHAGE|197935853|ref|NC_011201.1| 18.1190987414
PHAGE|119443652|ref|NC_008689.1| PHAGE|66395588|ref|NC_007053.1| 22.8919410509
PHAGE|530546138|ref|NC_022062.1| PHAGE|192823901|ref|NC_011020.1| 151.904833061
PHAGE|192823996|ref|NC_011019.1| PHAGE|530547193|ref|NC_022070.1| 152.364553681
PHAGE|593779302|ref|NC_023731.1| PHAGE|530545699|ref|NC_022058.1| 107.967475194
PHAGE|108861984|ref|NC_008152.1| PHAGE|30387453|ref|NC_004777.1| 7.04524424045
PHAGE|543170916|ref|NC_022329.1| PHAGE|509139941|ref|NC_021324.1| 163.723909339
PHAGE|333798163|ref|NC_015569.1| PHAGE|418487384|ref|NC_019444.1| 79.0986874122
PHAGE|593775231|ref|NC_023698.1| PHAGE|712913311|ref|NC_025433.1| 44.0493682337
PHAGE|906476013|ref|NC_027626.1| PHAGE|849255653|ref|NC_027389.1| 124.718333361
PHAGE|157102938|ref|NC_009763.2| PHAGE|257136356|ref|NC_013195.1| 50.9038607201
PHAGE|148727181|ref|NC_009543.1| PHAGE|158345023|ref|NC_009935.1| 3.34634903287
PHAGE|563398672|ref|NC_022977.1| PHAGE|640883687|ref|NC_024135.1| 6.11667569751
PHAGE|66395370|ref|NC_007049.1| PHAGE|327409390|ref|NC_015254.1| 8.97364850542
PHAGE|543171401|ref|NC_022337.1| PHAGE|906476064|ref|NC_027627.1| 127.743582132
PHAGE|639438320|ref|NC_024121.1| PHAGE|568191834|ref|NC_022772.1| 15.6419200908
PHAGE|509140090|ref|NC_021326.1| PHAGE|119953678|ref|NC_008722.1| 47.9081288122
PHAGE|508179165|ref|NC_021305.1| PHAGE|508179584|ref|NC_021306.1| 300.0
PHAGE|41189515|ref|NC_005356.1| PHAGE|9635677|ref|NC_002486.1| 50.2887862164
PHAGE|824479580|ref|NC_021190.1| PHAGE|45686283|ref|NC_005833.1| 8.56781924872
PHAGE|698029054|ref|NC_024125.2| PHAGE|326782266|ref|NC_015281.1| 14.8861137554
PHAGE|538397808|ref|NC_021773.2| PHAGE|431809676|ref|NC_019914.1| 5.72206454794
PHAGE|387935429|ref|NC_017865.1| PHAGE|84662593|ref|NC_007709.1| 3.69822230861
PHAGE|744692776|ref|NC_026016.1| PHAGE|66396267|ref|NC_007062.1| 9.49757400322
PHAGE|525971974|ref|NC_021775.1| PHAGE|557307672|ref|NC_022752.1| 90.9737039585
PHAGE|12248100|ref|NC_002649.1| PHAGE|151266287|ref|NC_009643.1| 5.55414485975
ARCHVIR|ETNP|2|60|revised|C4696273|1_arch ARCHVIR|ETNP|2|60|revised|scaffold30539|1_arch 69.0782159835
PHAGE|238694878|ref|NC_012740.1| PHAGE|326782972|ref|NC_015284.1| 17.1685333926
PHAGE|530545941|ref|NC_022060.1| PHAGE|109392186|ref|NC_008196.1| 88.9763850141
PHAGE|431810934|ref|NC_019932.1| PHAGE|849119851|ref|NC_027334.1| 6.63088013798
PHAGE|589286276|ref|NC_023568.1| PHAGE|311992750|ref|NC_014661.1| 85.8146041053
PHAGE|508177514|ref|NC_021297.1| PHAGE|593778426|ref|NC_023723.1| 160.901694842
PHAGE|66395729|ref|NC_007055.1| PHAGE|461475022|ref|NC_020490.1| 21.9202770911
PHAGE|764159194|ref|NC_026584.1| PHAGE|593779163|ref|NC_023729.1| 1.39643699722
PHAGE|372199367|ref|NC_016570.1| PHAGE|326782024|ref|NC_015280.1| 10.459368976
PHAGE|460041934|ref|NC_020477.1| PHAGE|568192042|ref|NC_022773.1| 221.910084056
PHAGE|815853630|ref|NC_026925.1| PHAGE|440789269|ref|NC_020083.1| 12.5761012591
PHAGE|640883687|ref|NC_024135.1| PHAGE|589892765|ref|NC_023606.1| 6.27946600636
PHAGE|109521437|ref|NC_008206.1| PHAGE|194302947|ref|NC_011054.1| 1.62484173984
PHAGE|423262327|ref|NC_019544.1| PHAGE|56694869|ref|NC_006557.1| 1.01977618935
PHAGE|431810244|ref|NC_019921.1| PHAGE|526244816|ref|NC_021861.1| 1.33552007005
PHAGE|530547193|ref|NC_022070.1| PHAGE|764159194|ref|NC_026584.1| 14.1140683855
PHAGE|508178941|ref|NC_021304.1| PHAGE|330858398|ref|NC_015454.1| 2.083691327
PHAGE|375267221|ref|NC_016763.1| PHAGE|682122955|ref|NC_024783.1| 9.30600935646
PHAGE|158380386|ref|NC_009552.2| PHAGE|472438250|ref|NC_020883.1| 2.35306512429
PHAGE|560185957|ref|NC_022914.1| PHAGE|122891714|ref|NC_008798.1| 6.89915411461
PHAGE|589891555|ref|NC_023584.1| PHAGE|431809199|ref|NC_019910.1| 12.5761012591
PHAGE|725949165|ref|NC_025422.1| PHAGE|326784214|ref|NC_015289.1| 52.1360745992
PHAGE|658307287|ref|NC_024360.1| PHAGE|640883881|ref|NC_024137.1| 57.2028937748
PHAGE|593780187|ref|NC_023738.1| PHAGE|514051825|ref|NC_021538.1| 6.38726558505
PHAGE|589893825|ref|NC_023614.1| PHAGE|448244641|ref|NC_020199.1| 6.09280654699
PHAGE|815854289|ref|NC_026924.1| PHAGE|682124280|ref|NC_024794.1| 15.3996795881
PHAGE|713322302|ref|NC_025419.1| PHAGE|514050763|ref|NC_021530.1| 15.4485573857
ARCHVIR|509140327|ref|NC_021328.1| ARCHVIR|509139678|ref|NC_021321.1| 5.5947790852
PHAGE|109522084|ref|NC_008205.1| PHAGE|194302947|ref|NC_011054.1| 219.209390083
PHAGE|514361045|ref|NC_021563.1| PHAGE|643216961|ref|NC_024204.1| 41.6947476585
PHAGE|169794178|ref|NC_010179.2| PHAGE|90592637|ref|NC_007917.1| 2.12889065658
PHAGE|310722194|ref|NC_014635.1| PHAGE|815854289|ref|NC_026924.1| 12.730188419
PHAGE|460042324|ref|NC_020482.1| PHAGE|119637746|ref|NC_008694.1| 22.7521794692
PHAGE|423262466|ref|NC_019549.1| PHAGE|41179361|ref|NC_005357.1| 3.06315702302
PHAGE|109289986|ref|NC_008208.1| PHAGE|730984715|ref|NC_025829.1| 148.014334729
PHAGE|77118167|ref|NC_007456.1| PHAGE|83571714|ref|NC_007637.1| 8.46978699893
PHAGE|206599544|ref|NC_011291.1| PHAGE|764159452|ref|NC_026585.1| 17.8567918175
PHAGE|682124203|ref|NC_024793.1| PHAGE|849251524|ref|NC_027350.1| 77.6438041106
PHAGE|17975161|ref|NC_003309.1| PHAGE|38707890|ref|NC_005284.1| 150.25362998
PHAGE|192823901|ref|NC_011020.1| PHAGE|157786475|ref|NC_009878.1| 155.577637348
PHAGE|345461828|ref|NC_015933.1| PHAGE|589889317|ref|NC_023556.1| 88.7866293414
PHAGE|593779163|ref|NC_023729.1| PHAGE|764159975|ref|NC_026589.1| 30.7297708031
PHAGE|414090494|ref|NC_019423.1| PHAGE|589892035|ref|NC_023589.1| 161.239442246
PHAGE|593779895|ref|NC_023736.1| PHAGE|372217768|ref|NC_016658.1| 9.89690698344
PHAGE|326633040|ref|NC_015271.1| PHAGE|658310745|ref|NC_024362.1| 54.8586312473
PHAGE|338826807|ref|NC_015719.1| PHAGE|325171272|ref|NC_015159.1| 44.8175502776
PHAGE|168229273|ref|NC_010353.1| PHAGE|238801880|ref|NC_012753.1| 18.8414292424
PHAGE|658310895|ref|NC_024366.1| PHAGE|593775872|ref|NC_023705.1| 23.5808877986
PHAGE|764160082|ref|NC_026590.1| PHAGE|589893688|ref|NC_023609.1| 2.27529321474
PHAGE|472437676|ref|NC_020876.1| PHAGE|372449733|ref|NC_016650.1| 56.0233563891
PHAGE|906475808|ref|NC_027622.1| PHAGE|543171494|ref|NC_022339.1| 127.743582132
PHAGE|108861984|ref|NC_008152.1| PHAGE|338827142|ref|NC_015585.1| 2.02804854583
PHAGE|514231471|ref|NC_021560.1| PHAGE|712912693|ref|NC_025427.1| 37.186016556
PHAGE|609252819|ref|NC_023748.1| PHAGE|593776135|ref|NC_023708.1| 157.121168306
PHAGE|543171678|ref|NC_022343.1| PHAGE|312281391|ref|NC_006884.2| 11.9511087405
PHAGE|312281391|ref|NC_006884.2| PHAGE|713322302|ref|NC_025419.1| 15.0744073539
PHAGE|712915997|ref|NC_025464.1| PHAGE|189427193|ref|NC_010807.1| 11.1013761445
PHAGE|423261416|ref|NC_019538.1| PHAGE|326783979|ref|NC_015288.1| 11.912545115
PHAGE|428781939|ref|NC_019710.1| PHAGE|19548987|ref|NC_003444.1| 1.57191220285
PHAGE|31415740|ref|NC_004820.1| PHAGE|589892708|ref|NC_023599.1| 4.61771468761
PHAGE|824502103|ref|NC_027119.1| PHAGE|472339381|ref|NC_020837.1| 14.0921520904
PHAGE|849255556|ref|NC_027388.1| PHAGE|849254769|ref|NC_027381.1| 25.9485501441
PHAGE|431810244|ref|NC_019921.1| PHAGE|118430724|ref|NC_008583.1| 31.4559681763
PHAGE|299778956|ref|NC_014260.1| PHAGE|713322302|ref|NC_025419.1| 300.0
PHAGE|37651481|ref|NC_005135.1| PHAGE|815853839|ref|NC_026926.1| 11.0507729882
PHAGE|460041934|ref|NC_020477.1| PHAGE|460042095|ref|NC_020479.1| 182.441029193
PHAGE|589890395|ref|NC_023566.1| PHAGE|435439265|ref|NC_019704.1| 2.38690794054
PHAGE|299778956|ref|NC_014260.1| PHAGE|332672312|ref|NC_015464.1| 17.1280736783
PHAGE|568191240|ref|NC_022769.1| PHAGE|408905852|ref|NC_018857.1| 106.325334471
PHAGE|371671369|ref|NC_016571.1| PHAGE|589287449|ref|NC_023610.1| 40.4692506919
PHAGE|414086362|ref|NC_019399.1| PHAGE|472340220|ref|NC_020845.1| 15.8859387525
PHAGE|897635950|ref|NC_024124.2| PHAGE|423262092|ref|NC_019543.1| 150.530381078
PHAGE|815854799|ref|NC_026928.1| PHAGE|308814351|ref|NC_014595.1| 13.1325493815
PHAGE|849254683|ref|NC_027379.1| PHAGE|418488941|ref|NC_019454.1| 1.94213527404
PHAGE|29566193|ref|NC_004684.1| PHAGE|222435670|ref|NC_012027.1| 53.6230812359
PHAGE|194186868|ref|NC_011048.1| PHAGE|399528370|ref|NC_018270.1| 6.71316743191
PHAGE|509139299|ref|NC_021316.1| PHAGE|338827142|ref|NC_015585.1| 17.5860602689
PHAGE|526178036|ref|NC_021801.1| PHAGE|66395729|ref|NC_007055.1| 18.3159122862
PHAGE|563397873|ref|NC_022970.1| PHAGE|431809933|ref|NC_019918.1| 71.8780722165
PHAGE|557307421|ref|NC_022746.1| PHAGE|431809408|ref|NC_019911.1| 13.0345085985
PHAGE|639162842|ref|NC_024122.1| PHAGE|815854070|ref|NC_026923.1| 11.9850239558
PHAGE|456351087|ref|NC_020416.1| PHAGE|299778956|ref|NC_014260.1| 279.063410741
PHAGE|24371534|ref|NC_004348.1| PHAGE|849250250|ref|NC_027339.1| 15.8178667126
PHAGE|66396406|ref|NC_007064.1| PHAGE|28876145|ref|NC_004584.1| 3.24667065177
PHAGE|326784440|ref|NC_015290.1| PHAGE|414086362|ref|NC_019399.1| 13.4232443274
PHAGE|849255709|ref|NC_027390.1| PHAGE|593779895|ref|NC_023736.1| 1.90266009461
PHAGE|311992992|ref|NC_014662.1| PHAGE|431809199|ref|NC_019910.1| 16.6555714478
PHAGE|326425018|ref|NC_015210.1| PHAGE|593775497|ref|NC_023701.1| 34.8772103098
PHAGE|422935839|ref|NC_019514.1| PHAGE|414090494|ref|NC_019423.1| 40.943347439
PHAGE|589893688|ref|NC_023609.1| PHAGE|563397006|ref|NC_022965.1| 88.3076065565
PHAGE|189043152|ref|NC_010763.1| PHAGE|157310906|ref|NC_009816.1| 1.57945431502
PHAGE|543170817|ref|NC_022328.1| PHAGE|593778954|ref|NC_023727.1| 73.047915617
PHAGE|327198045|ref|NC_015266.1| PHAGE|17313217|ref|NC_003278.1| 47.1091891769
PHAGE|593776974|ref|NC_023715.1| PHAGE|372217655|ref|NC_016656.1| 11.5116177745
PHAGE|418489303|ref|NC_019485.1| PHAGE|514051544|ref|NC_021532.1| 15.0068694307
PHAGE|9630566|ref|NC_001909.1| PHAGE|526244525|ref|NC_021854.1| 131.606865003
PHAGE|508180789|ref|NC_021311.1| PHAGE|530545796|ref|NC_022059.1| 297.374820802
PHAGE|372217586|ref|NC_016569.1| PHAGE|593773606|ref|NC_023686.1| 6.11667569751
PHAGE|215401108|ref|NC_011612.1| PHAGE|239507361|ref|NC_012784.1| 16.796040693
PHAGE|257136356|ref|NC_013195.1| PHAGE|588498308|ref|NC_023500.1| 22.54963055
PHAGE|414087577|ref|NC_019403.1| PHAGE|119637746|ref|NC_008694.1| 4.58206907004
PHAGE|428782787|ref|NC_019723.1| PHAGE|13559823|ref|NC_002730.1| 42.4955526553
PHAGE|713322590|ref|NC_025448.1| PHAGE|311992992|ref|NC_014662.1| 283.32906882
PHAGE|593773806|ref|NC_023688.1| PHAGE|326782497|ref|NC_015282.1| 15.5008352488
PHAGE|194100415|ref|NC_011043.1| PHAGE|189427193|ref|NC_010807.1| 105.039583887
PHAGE|13559823|ref|NC_002730.1| PHAGE|428782316|ref|NC_019716.1| 5.97404841726
PHAGE|472342931|ref|NC_020867.1| PHAGE|422936140|ref|NC_019516.1| 6.91163564324
PHAGE|422935523|ref|NC_019510.1| PHAGE|456351021|ref|NC_020414.1| 4.41206056737
ARCHVIR|ETNP|2|60|revised|scaffold30539|1_arch ARCHVIR|ETNP|2|60|revised|C4695895|1_arch 30.9525500111
PHAGE|66395729|ref|NC_007055.1| PHAGE|66395885|ref|NC_007057.1| 26.8441640246
ARCHVIR|ETNP|2|30|revised|scaffold15083|1_arch ARCHVIR|ETNP|6|30|revised|scaffold49485|1_arch 26.7544346839
PHAGE|428765613|ref|NC_019705.1| PHAGE|116221992|ref|NC_008464.1| 10.3695628733
PHAGE|593774821|ref|NC_023695.1| PHAGE|509141289|ref|NC_021338.1| 51.0761751277
PHAGE|640883687|ref|NC_024135.1| PHAGE|304360949|ref|NC_014461.1| 9.20481567301
PHAGE|422937778|ref|NC_019530.1| PHAGE|472341954|ref|NC_020859.1| 12.2580321866
PHAGE|712914205|ref|NC_025447.1| PHAGE|510953439|ref|NC_021344.2| 9.12277529011
PHAGE|563397110|ref|NC_022966.1| PHAGE|849248815|ref|NC_027332.1| 23.2425613573
PHAGE|428782011|ref|NC_019711.1| PHAGE|408905841|ref|NC_018846.1| 2.8022582669
PHAGE|849254683|ref|NC_027379.1| PHAGE|849254513|ref|NC_027375.1| 1.94213527404
PHAGE|281416434|ref|NC_013644.1| PHAGE|207270774|ref|NC_011308.1| 4.02564027647
PHAGE|338827142|ref|NC_015585.1| PHAGE|844383143|ref|NC_027292.1| 2.30341543071
PHAGE|563397006|ref|NC_022965.1| PHAGE|530546138|ref|NC_022062.1| 49.2922559338
PHAGE|311993272|ref|NC_014663.1| PHAGE|448260543|ref|NC_020080.1| 119.008367406
PHAGE|423262092|ref|NC_019543.1| PHAGE|422934005|ref|NC_019500.1| 146.95623175
PHAGE|589286999|ref|NC_023583.1| PHAGE|414087461|ref|NC_019402.1| 6.7984512318
PHAGE|157311299|ref|NC_009821.1| PHAGE|312281391|ref|NC_006884.2| 15.0744073539
PHAGE|326783443|ref|NC_015286.1| PHAGE|238695156|ref|NC_012741.1| 15.1721505956
PHAGE|849122876|ref|NC_027404.1| PHAGE|730984989|ref|NC_025830.1| 12.9593493788
PHAGE|71834082|ref|NC_007291.1| PHAGE|428782446|ref|NC_019718.1| 166.69083055
PHAGE|29028617|ref|NC_004616.1| PHAGE|557308055|ref|NC_022758.1| 147.430592999
PHAGE|764161271|ref|NC_026603.1| PHAGE|530545054|ref|NC_022052.1| 5.23758025049
ARCHVIR|158267608|ref|NC_003214.2| ARCHVIR|162329424|ref|NC_010153.1| 72.68440939
PHAGE|431809676|ref|NC_019914.1| PHAGE|66396191|ref|NC_007061.1| 3.66249753945
PHAGE|308814351|ref|NC_014595.1| PHAGE|440789269|ref|NC_020083.1| 15.0465977014
PHAGE|640885368|ref|NC_024149.1| PHAGE|712916213|ref|NC_025467.1| 11.3866059511
PHAGE|162290187|ref|NC_008296.2| PHAGE|418487144|ref|NC_019443.1| 232.20087708
PHAGE|29566021|ref|NC_004682.1| PHAGE|508177514|ref|NC_021297.1| 55.9381483514
PHAGE|849255230|ref|NC_027382.1| PHAGE|399528579|ref|NC_018274.1| 2.02335313581
PHAGE|29028563|ref|NC_004615.1| PHAGE|66396040|ref|NC_007059.1| 63.4577333705
PHAGE|593779506|ref|NC_023733.1| PHAGE|593776746|ref|NC_023714.1| 300.0
PHAGE|408905847|ref|NC_018852.1| PHAGE|849123160|ref|NC_027405.1| 121.229098686
PHAGE|435844510|ref|NC_019521.1| PHAGE|849120196|ref|NC_027340.1| 8.09441839384
PHAGE|476572429|ref|NC_019419.2| PHAGE|525971974|ref|NC_021775.1| 14.037237873
PHAGE|589893045|ref|NC_023552.1| PHAGE|589891227|ref|NC_023580.1| 3.73108382488
PHAGE|326424956|ref|NC_015208.1| PHAGE|125999960|ref|NC_009014.1| 2.46042858473
PHAGE|372199367|ref|NC_016570.1| PHAGE|815854506|ref|NC_026927.1| 9.78053439952
PHAGE|526178036|ref|NC_021801.1| PHAGE|509139878|ref|NC_021323.1| 18.8903506755
PHAGE|824502103|ref|NC_027119.1| PHAGE|514231256|ref|NC_021559.1| 11.4818159125
PHAGE|530545183|ref|NC_022053.1| PHAGE|658311237|ref|NC_024371.1| 30.9923402063
PHAGE|472342931|ref|NC_020867.1| PHAGE|815854070|ref|NC_026923.1| 2.87536986872
PHAGE|429315958|ref|NC_019813.1| PHAGE|89152533|ref|NC_007808.1| 4.90431069329
PHAGE|218148540|ref|NC_011703.1| PHAGE|126010934|ref|NC_009015.1| 76.827329021
PHAGE|299778956|ref|NC_014260.1| PHAGE|481019622|ref|NC_021073.1| 16.4702112236
PHAGE|849251011|ref|NC_027342.1| PHAGE|725949105|ref|NC_025418.1| 34.1141750335
PHAGE|431810292|ref|NC_019923.1| PHAGE|41179361|ref|NC_005357.1| 10.6222536342
PHAGE|372449904|ref|NC_016653.1| PHAGE|472437676|ref|NC_020876.1| 62.4782175516
PHAGE|431808936|ref|NC_019909.1| PHAGE|514050763|ref|NC_021530.1| 15.3381741629
PHAGE|725949165|ref|NC_025422.1| PHAGE|824502103|ref|NC_027119.1| 14.2725029764
PHAGE|849251248|ref|NC_027349.1| PHAGE|162290187|ref|NC_008296.2| 15.5191391381
PHAGE|371670910|ref|NC_016562.1| PHAGE|849120356|ref|NC_027344.1| 17.9302280222
PHAGE|282598606|ref|NC_013694.1| PHAGE|602259872|ref|NC_023862.1| 52.9429805843
PHAGE|21716072|ref|NC_004066.1| PHAGE|9635165|ref|NC_002321.1| 1.34455201295
PHAGE|588498308|ref|NC_023500.1| PHAGE|29028617|ref|NC_004616.1| 15.7034674449
PHAGE|508179825|ref|NC_021307.1| PHAGE|563398432|ref|NC_022975.1| 61.6608899617
PHAGE|849122411|ref|NC_027400.1| PHAGE|408905836|ref|NC_018841.1| 119.526047805
PHAGE|28876381|ref|NC_004588.1| PHAGE|588295077|ref|NC_023503.1| 15.99373855
PHAGE|414086915|ref|NC_019401.1| PHAGE|423261416|ref|NC_019538.1| 11.1325712718
PHAGE|66395588|ref|NC_007053.1| PHAGE|66395215|ref|NC_007047.1| 13.6075977762
PHAGE|428782787|ref|NC_019723.1| PHAGE|428782376|ref|NC_019717.1| 40.4395857654
PHAGE|31044225|ref|NC_004813.1| PHAGE|428782316|ref|NC_019716.1| 19.9593099543
PHAGE|508177859|ref|NC_021299.1| PHAGE|764160924|ref|NC_026598.1| 3.28753745283
PHAGE|401817563|ref|NC_018454.1| PHAGE|849250250|ref|NC_027339.1| 1.75170464992
PHAGE|206600079|ref|NC_011287.1| PHAGE|593780187|ref|NC_023738.1| 4.87079409672
PHAGE|109522084|ref|NC_008205.1| PHAGE|589893045|ref|NC_023552.1| 7.45059635914
PHAGE|509139941|ref|NC_021324.1| PHAGE|593775786|ref|NC_023704.1| 145.563117277
PHAGE|456351087|ref|NC_020416.1| PHAGE|238694878|ref|NC_012740.1| 166.344778648
PHAGE|418488631|ref|NC_019452.1| PHAGE|418487384|ref|NC_019444.1| 11.841748564
PHAGE|157786393|ref|NC_009877.1| PHAGE|589892611|ref|NC_023597.1| 46.9039598738
PHAGE|448244985|ref|NC_020202.1| PHAGE|448244686|ref|NC_020200.1| 133.799764607
PHAGE|428782254|ref|NC_019715.1| PHAGE|764162247|ref|NC_026611.1| 4.62019944429
PHAGE|330858525|ref|NC_015457.1| PHAGE|414086362|ref|NC_019399.1| 300.0
PHAGE|472341954|ref|NC_020859.1| PHAGE|472343459|ref|NC_020878.1| 3.07371494238
PHAGE|428783345|ref|NC_019769.1| PHAGE|389060488|ref|NC_017985.1| 14.6215719543
PHAGE|149882900|ref|NC_009604.1| PHAGE|764162247|ref|NC_026611.1| 26.4712715531
PHAGE|109392186|ref|NC_008196.1| PHAGE|29565766|ref|NC_004680.1| 139.815038787
PHAGE|399528579|ref|NC_018274.1| PHAGE|712913869|ref|NC_025442.1| 1.29468207214
PHAGE|543171401|ref|NC_022337.1| PHAGE|508177721|ref|NC_021298.1| 4.0325603134
PHAGE|557308055|ref|NC_022758.1| PHAGE|658608029|ref|NC_024391.1| 18.588722956
PHAGE|89152531|ref|NC_007806.1| PHAGE|848469483|ref|NC_027296.1| 8.97040377465
PHAGE|448259945|ref|NC_019925.1| PHAGE|29366675|ref|NC_000866.4| 19.1130805505
PHAGE|849254167|ref|NC_027362.1| PHAGE|849123160|ref|NC_027405.1| 125.265052784
ARCHVIR|270281746|ref|NC_013585.1| ARCHVIR|270281819|ref|NC_013588.1| 38.2339698364
PHAGE|431809408|ref|NC_019911.1| PHAGE|849122203|ref|NC_027387.1| 2.19571789291
PHAGE|557308055|ref|NC_022758.1| PHAGE|448244641|ref|NC_020199.1| 125.91540421
PHAGE|66395293|ref|NC_007048.1| PHAGE|215401108|ref|NC_011612.1| 11.1781541803
PHAGE|126010846|ref|NC_009016.1| PHAGE|41057352|ref|NC_005340.1| 4.80898653923
PHAGE|215401108|ref|NC_011612.1| PHAGE|9633550|ref|NC_000935.1| 2.41883916656
PHAGE|712913311|ref|NC_025433.1| PHAGE|593774278|ref|NC_023690.1| 11.7455691043
PHAGE|203463359|ref|NC_011267.1| PHAGE|9630386|ref|NC_001900.1| 50.7862163108
PHAGE|311992750|ref|NC_014661.1| PHAGE|161622381|ref|NC_010105.1| 184.900202279
PHAGE|372217712|ref|NC_016657.1| PHAGE|422936608|ref|NC_019520.1| 2.15545677493
PHAGE|167600442|ref|NC_010326.1| PHAGE|849251011|ref|NC_027342.1| 17.9124042868
PHAGE|29566737|ref|NC_004688.1| PHAGE|593774278|ref|NC_023690.1| 282.060608663
PHAGE|658608029|ref|NC_024391.1| PHAGE|66395965|ref|NC_007058.1| 88.8456619063
PHAGE|658307760|ref|NC_024370.1| PHAGE|66396406|ref|NC_007064.1| 3.20439168535
PHAGE|725949470|ref|NC_025423.1| PHAGE|66391255|ref|NC_007021.1| 16.5823484836
PHAGE|66395215|ref|NC_007047.1| PHAGE|281416323|ref|NC_013646.1| 3.12386623834
PHAGE|593778237|ref|NC_023721.1| PHAGE|508178111|ref|NC_021301.1| 122.714053423
PHAGE|815853630|ref|NC_026925.1| PHAGE|422934421|ref|NC_019503.1| 15.727607433
PHAGE|460042436|ref|NC_020484.1| PHAGE|371670910|ref|NC_016562.1| 15.6038227318
PHAGE|330858398|ref|NC_015454.1| PHAGE|906475759|ref|NC_027621.1| 122.260488588
PHAGE|299778956|ref|NC_014260.1| PHAGE|849121398|ref|NC_027364.1| 6.92123320079
PHAGE|570033450|ref|NC_018087.2| PHAGE|311992750|ref|NC_014661.1| 300.0
PHAGE|479336462|ref|NC_021061.1| PHAGE|291084859|ref|NC_013936.1| 12.3366153034
PHAGE|849121089|ref|NC_027353.1| PHAGE|330858525|ref|NC_015457.1| 300.0
PHAGE|525972436|ref|NC_021780.1| PHAGE|448245045|ref|NC_020203.1| 1.38465303026
PHAGE|428782011|ref|NC_019711.1| PHAGE|428781735|ref|NC_019706.1| 42.7926128049
PHAGE|194302947|ref|NC_011054.1| PHAGE|764160820|ref|NC_026597.1| 6.23457639345
PHAGE|20065797|ref|NC_003525.1| PHAGE|428783279|ref|NC_019768.1| 4.20641468973
PHAGE|310722466|ref|NC_014636.1| PHAGE|238801731|ref|NC_012749.1| 1.03644331542
PHAGE|326804500|ref|NC_015296.1| PHAGE|326783443|ref|NC_015286.1| 12.4162969091
PHAGE|281416165|ref|NC_013651.1| PHAGE|418488941|ref|NC_019454.1| 2.15545677493
PHAGE|109392287|ref|NC_008202.1| PHAGE|658310895|ref|NC_024366.1| 23.4494340243
PHAGE|827047354|ref|NC_027132.1| PHAGE|38639923|ref|NC_005260.1| 15.2974619766
PHAGE|326783443|ref|NC_015286.1| PHAGE|314121562|ref|NC_014792.1| 14.8608056174
PHAGE|408905844|ref|NC_018849.1| PHAGE|543171401|ref|NC_022337.1| 127.743582132
PHAGE|157786393|ref|NC_009877.1| PHAGE|206600079|ref|NC_011287.1| 1.57516121586
PHAGE|389060488|ref|NC_017985.1| PHAGE|318065901|ref|NC_014900.1| 73.6047271947
PHAGE|557307421|ref|NC_022746.1| PHAGE|712915255|ref|NC_025450.1| 2.14881286943
PHAGE|440789269|ref|NC_020083.1| PHAGE|460042436|ref|NC_020484.1| 15.6117437002
PHAGE|109289986|ref|NC_008208.1| PHAGE|422937778|ref|NC_019530.1| 14.2834150066
PHAGE|564292481|ref|NC_023006.1| PHAGE|9630327|ref|NC_001895.1| 11.1690872512
PHAGE|906475964|ref|NC_027625.1| PHAGE|848756435|ref|NC_027295.1| 121.114388396
PHAGE|543170398|ref|NC_022324.1| PHAGE|530546800|ref|NC_022067.1| 8.77567880686
PHAGE|658310895|ref|NC_024366.1| PHAGE|508177859|ref|NC_021299.1| 10.1223802476
PHAGE|169257267|ref|NC_010393.1| PHAGE|45686283|ref|NC_005833.1| 2.95367318784
PHAGE|448259945|ref|NC_019925.1| PHAGE|815854799|ref|NC_026928.1| 13.8914018494
PHAGE|68299727|ref|NC_007149.1| PHAGE|658310745|ref|NC_024362.1| 46.4823085312
PHAGE|593775786|ref|NC_023704.1| PHAGE|9630386|ref|NC_001900.1| 47.7619570534
PHAGE|327198387|ref|NC_015292.1| PHAGE|414086645|ref|NC_019400.1| 7.83135169921
PHAGE|9635165|ref|NC_002321.1| PHAGE|509139878|ref|NC_021323.1| 13.8466236032
PHAGE|148727082|ref|NC_009541.1| PHAGE|906475759|ref|NC_027621.1| 123.406598062
PHAGE|326784214|ref|NC_015289.1| PHAGE|431809199|ref|NC_019910.1| 12.5359856587
PHAGE|326536151|ref|NC_015250.1| PHAGE|109289986|ref|NC_008208.1| 136.565803627
PHAGE|158079296|ref|NC_009904.1| PHAGE|725949470|ref|NC_025423.1| 15.0356172731
PHAGE|326782024|ref|NC_015280.1| PHAGE|713322580|ref|NC_025425.1| 17.6032972184
PHAGE|257136356|ref|NC_013195.1| PHAGE|118430724|ref|NC_008583.1| 27.4542885072
PHAGE|422936540|ref|NC_019518.1| PHAGE|422936640|ref|NC_019522.1| 27.8365143256
PHAGE|563399030|ref|NC_022982.1| PHAGE|68299727|ref|NC_007149.1| 2.0651544739
PHAGE|593773806|ref|NC_023688.1| PHAGE|815854506|ref|NC_026927.1| 14.9929399947
PHAGE|640883762|ref|NC_024136.1| PHAGE|372449971|ref|NC_016654.1| 4.51225122253
PHAGE|712914839|ref|NC_025449.1| PHAGE|849251248|ref|NC_027349.1| 300.0
PHAGE|148724443|ref|NC_009531.1| PHAGE|338826807|ref|NC_015719.1| 11.2801703761
PHAGE|563399183|ref|NC_022984.1| PHAGE|593780404|ref|NC_023739.1| 65.4364234795
PHAGE|209972829|ref|NC_011421.1| PHAGE|408905852|ref|NC_018857.1| 18.5143524499
PHAGE|148747798|ref|NC_009235.2| PHAGE|682123738|ref|NC_024789.1| 1.07643365103
PHAGE|476572429|ref|NC_019419.2| PHAGE|169257267|ref|NC_010393.1| 1.67011643137
PHAGE|192824177|ref|NC_011023.1| PHAGE|589893688|ref|NC_023609.1| 96.066866252
PHAGE|589890395|ref|NC_023566.1| PHAGE|356870677|ref|NC_016160.1| 2.65066761101
PHAGE|169257155|ref|NC_010391.1| PHAGE|422935477|ref|NC_019509.1| 1.2254678432
PHAGE|389059862|ref|NC_017974.1| PHAGE|640883453|ref|NC_024134.1| 51.3749100058
PHAGE|431808936|ref|NC_019909.1| PHAGE|448260543|ref|NC_020080.1| 130.165833955
PHAGE|312281379|ref|NC_006883.2| PHAGE|304373555|ref|NC_014467.1| 12.3306428904
PHAGE|33620426|ref|NC_005066.1| PHAGE|238694878|ref|NC_012740.1| 300.0
PHAGE|189427122|ref|NC_010808.1| PHAGE|66396406|ref|NC_007064.1| 84.8466182627
PHAGE|589286604|ref|NC_023571.1| PHAGE|589286165|ref|NC_023559.1| 134.521734644
PHAGE|428765613|ref|NC_019705.1| PHAGE|428782918|ref|NC_019725.1| 4.17046847326
PHAGE|514050763|ref|NC_021530.1| PHAGE|589286276|ref|NC_023568.1| 14.419916267
PHAGE|282598606|ref|NC_013694.1| PHAGE|589890023|ref|NC_023562.1| 225.768770524
PHAGE|326783659|ref|NC_015287.1| PHAGE|514050383|ref|NC_021529.1| 11.0176528127
PHAGE|29028617|ref|NC_004616.1| PHAGE|560185957|ref|NC_022914.1| 3.08031164212
PHAGE|509141289|ref|NC_021338.1| PHAGE|18496886|ref|NC_003387.1| 2.34963019829
PHAGE|62362213|ref|NC_006949.1| PHAGE|401817563|ref|NC_018454.1| 5.2482446677
PHAGE|849250823|ref|NC_027341.1| PHAGE|80159686|ref|NC_007581.1| 12.1406786546
PHAGE|84662653|ref|NC_007710.1| PHAGE|47777280|ref|NC_005263.2| 65.2137090856
PHAGE|472343131|ref|NC_020872.1| PHAGE|77118167|ref|NC_007456.1| 11.2676585584
PHAGE|859386350|ref|NC_026607.2| PHAGE|418487384|ref|NC_019444.1| 15.2697676094
PHAGE|764159860|ref|NC_026588.1| PHAGE|109522084|ref|NC_008205.1| 73.7120145378
PHAGE|712915315|ref|NC_025451.1| PHAGE|388483859|ref|NC_006882.2| 11.4869781057
PHAGE|526178036|ref|NC_021801.1| PHAGE|66395370|ref|NC_007049.1| 111.071247542
PHAGE|568191126|ref|NC_022767.1| PHAGE|609217069|ref|NC_022774.1| 291.580549745
PHAGE|509139941|ref|NC_021324.1| PHAGE|563397006|ref|NC_022965.1| 47.8389499951
PHAGE|472339381|ref|NC_020837.1| PHAGE|326782732|ref|NC_015283.1| 131.967257423
PHAGE|333798163|ref|NC_015569.1| PHAGE|828805560|ref|NC_027204.1| 41.3855423883
PHAGE|66396406|ref|NC_007064.1| PHAGE|157102938|ref|NC_009763.2| 32.5498291263
PHAGE|428782254|ref|NC_019715.1| PHAGE|589889262|ref|NC_023555.1| 3.50852571205
PHAGE|318065792|ref|NC_014901.1| PHAGE|206599544|ref|NC_011291.1| 21.9171450754
PHAGE|440789269|ref|NC_020083.1| PHAGE|282599175|ref|NC_013693.1| 283.506572703
PHAGE|593777020|ref|NC_023716.1| PHAGE|514051665|ref|NC_021533.1| 82.9543767781
PHAGE|713322012|ref|NC_025414.1| PHAGE|351518443|ref|NC_016073.1| 19.5273128268
PHAGE|422935113|ref|NC_019507.1| PHAGE|481019198|ref|NC_021071.1| 9.08413813914
PHAGE|640883881|ref|NC_024137.1| PHAGE|564292828|ref|NC_023009.1| 49.0783689114
PHAGE|157325284|ref|NC_009813.1| PHAGE|66395729|ref|NC_007055.1| 2.51427627561
PHAGE|418487384|ref|NC_019444.1| PHAGE|311992750|ref|NC_014661.1| 17.3001367435
PHAGE|509139878|ref|NC_021323.1| PHAGE|66395450|ref|NC_007051.1| 27.0186009851
PHAGE|33300811|ref|NC_005045.1| PHAGE|158345023|ref|NC_009935.1| 138.253502625
PHAGE|815853839|ref|NC_026926.1| PHAGE|514051046|ref|NC_021536.1| 164.599412372
PHAGE|712914839|ref|NC_025449.1| PHAGE|725949165|ref|NC_025422.1| 29.1836796681
PHAGE|640884747|ref|NC_024143.1| PHAGE|509139383|ref|NC_021318.1| 53.6506403727
PHAGE|304443238|ref|NC_014460.1| PHAGE|588498242|ref|NC_023499.1| 5.28481564618
PHAGE|408905837|ref|NC_018842.1| PHAGE|906475808|ref|NC_027622.1| 135.337779106
PHAGE|326783979|ref|NC_015288.1| PHAGE|593773806|ref|NC_023688.1| 14.5163670846
PHAGE|203458877|ref|NC_011269.1| PHAGE|593779948|ref|NC_023737.1| 300.0
PHAGE|730984989|ref|NC_025830.1| PHAGE|543170177|ref|NC_022323.1| 60.8477019491
PHAGE|326782266|ref|NC_015281.1| PHAGE|418487384|ref|NC_019444.1| 300.0
PHAGE|543171355|ref|NC_022336.1| PHAGE|849254115|ref|NC_027361.1| 127.743582132
PHAGE|48697258|ref|NC_005893.1| PHAGE|30089861|ref|NC_004746.1| 6.28188591554
PHAGE|408905833|ref|NC_018838.1| PHAGE|849255653|ref|NC_027389.1| 119.246225658
PHAGE|66396040|ref|NC_007059.1| PHAGE|111146921|ref|NC_004166.2| 12.5261226344
PHAGE|428782085|ref|NC_019713.1| PHAGE|408905838|ref|NC_018843.1| 3.0502148012
PHAGE|371670910|ref|NC_016562.1| PHAGE|330858525|ref|NC_015457.1| 17.4273970314
PHAGE|472343238|ref|NC_020875.1| PHAGE|371670910|ref|NC_016562.1| 10.2875642199
PHAGE|481019412|ref|NC_021072.1| PHAGE|326783979|ref|NC_015288.1| 172.650833565
PHAGE|119967833|ref|NC_008723.1| PHAGE|148750834|ref|NC_009554.1| 1.30522552428
PHAGE|543171494|ref|NC_022339.1| PHAGE|408905840|ref|NC_018845.1| 127.743582132
PHAGE|510953439|ref|NC_021344.2| PHAGE|282599175|ref|NC_013693.1| 19.5847504401
PHAGE|472437258|ref|NC_020871.1| PHAGE|158079296|ref|NC_009904.1| 85.2185701691
PHAGE|593776642|ref|NC_023713.1| PHAGE|563399183|ref|NC_022984.1| 78.1302791312
PHAGE|294661423|ref|NC_014036.1| PHAGE|326804500|ref|NC_015296.1| 16.8431982963
PHAGE|589893512|ref|NC_023604.1| PHAGE|543171494|ref|NC_022339.1| 2.47010722237
PHAGE|589890307|ref|NC_023565.1| PHAGE|192823996|ref|NC_011019.1| 55.2162472161
PHAGE|560185957|ref|NC_022914.1| PHAGE|399529119|ref|NC_018284.1| 9.15721030526
PHAGE|209901237|ref|NC_011398.1| PHAGE|399529119|ref|NC_018284.1| 1.01441239154
PHAGE|428781810|ref|NC_019708.1| PHAGE|24371534|ref|NC_004348.1| 22.7992158909
PHAGE|333798163|ref|NC_015569.1| PHAGE|713322012|ref|NC_025414.1| 18.2885180922
PHAGE|593775231|ref|NC_023698.1| PHAGE|849255797|ref|NC_027392.1| 1.3790448505
PHAGE|543171447|ref|NC_022338.1| PHAGE|849255797|ref|NC_027392.1| 124.223678673
PHAGE|849255443|ref|NC_027385.1| PHAGE|530547084|ref|NC_022069.1| 1.43337921965
PHAGE|564292481|ref|NC_023006.1| PHAGE|849119851|ref|NC_027334.1| 7.00863760914
PHAGE|66394670|ref|NC_007065.1| PHAGE|157102936|ref|NC_009761.2| 11.9966078663
PHAGE|568191834|ref|NC_022772.1| PHAGE|418488631|ref|NC_019452.1| 300.0
PHAGE|330858351|ref|NC_015453.1| PHAGE|849255797|ref|NC_027392.1| 121.114388396
PHAGE|351518443|ref|NC_016073.1| PHAGE|304373555|ref|NC_014467.1| 15.5445519246
PHAGE|408905827|ref|NC_018832.1| PHAGE|712912802|ref|NC_025428.1| 22.6912029673
PHAGE|472343459|ref|NC_020878.1| PHAGE|372217712|ref|NC_016657.1| 46.1206936098
PHAGE|472339167|ref|NC_020836.1| PHAGE|330858525|ref|NC_015457.1| 15.2407379197
PHAGE|66396333|ref|NC_007063.1| PHAGE|66395885|ref|NC_007057.1| 84.4811783236
PHAGE|68299727|ref|NC_007149.1| PHAGE|77118167|ref|NC_007456.1| 40.7125433636
PHAGE|713322875|ref|NC_025452.1| PHAGE|157311299|ref|NC_009821.1| 17.4402952899
PHAGE|126011062|ref|NC_009018.1| PHAGE|32469420|ref|NC_004996.1| 7.65672458293
PHAGE|22296522|ref|NC_004112.1| PHAGE|557307993|ref|NC_022757.1| 70.1598098707
PHAGE|423261980|ref|NC_019541.1| PHAGE|375267221|ref|NC_016763.1| 1.10814290131
PHAGE|431809199|ref|NC_019910.1| PHAGE|824502103|ref|NC_027119.1| 300.0
PHAGE|472343238|ref|NC_020875.1| PHAGE|827047887|ref|NC_027130.1| 267.168894429
PHAGE|116326222|ref|NC_008515.1| PHAGE|481019198|ref|NC_021071.1| 15.0868715826
PHAGE|593779056|ref|NC_023728.1| PHAGE|109392186|ref|NC_008196.1| 123.667663643
PHAGE|589891766|ref|NC_023587.1| PHAGE|849121089|ref|NC_027353.1| 13.5260366142
PHAGE|326782732|ref|NC_015283.1| PHAGE|481019412|ref|NC_021072.1| 295.172041923
PHAGE|472343238|ref|NC_020875.1| PHAGE|448260543|ref|NC_020080.1| 14.5977393185
PHAGE|9633990|ref|NC_001271.1| PHAGE|372217834|ref|NC_016659.1| 10.5187328454
PHAGE|725949806|ref|NC_025437.1| PHAGE|282599175|ref|NC_013693.1| 12.7407527363
PHAGE|431808936|ref|NC_019909.1| PHAGE|161622381|ref|NC_010105.1| 281.335123024
PHAGE|29565766|ref|NC_004680.1| PHAGE|543170498|ref|NC_022325.1| 10.2158382024
PHAGE|588498136|ref|NC_023498.1| PHAGE|530545356|ref|NC_022055.1| 7.68384365089
PHAGE|414090130|ref|NC_019417.1| PHAGE|215479924|ref|NC_011611.1| 1.55305969233
PHAGE|588498308|ref|NC_023500.1| PHAGE|157102937|ref|NC_009762.2| 20.0638125889
PHAGE|215401171|ref|NC_011614.1| PHAGE|557307926|ref|NC_022756.1| 1.52689754557
PHAGE|226377630|ref|NC_012530.1| PHAGE|849251639|ref|NC_027352.1| 53.7126183361
PHAGE|16798783|ref|NC_003216.1| PHAGE|157325422|ref|NC_009815.1| 52.8630090465
PHAGE|602259533|ref|NC_023856.1| PHAGE|472339167|ref|NC_020836.1| 12.3907424065
PHAGE|640885266|ref|NC_024148.1| PHAGE|509141289|ref|NC_021338.1| 95.2219962672
PHAGE|414086086|ref|NC_019398.1| PHAGE|282598938|ref|NC_013697.1| 21.2131760584
PHAGE|849254513|ref|NC_027375.1| PHAGE|509139299|ref|NC_021316.1| 22.7324002245
PHAGE|165970234|ref|NC_010275.1| PHAGE|30065704|ref|NC_004745.1| 5.44255242287
PHAGE|563398672|ref|NC_022977.1| PHAGE|514051739|ref|NC_021535.1| 95.2244012763
PHAGE|643655112|ref|NC_024217.1| PHAGE|392973229|ref|NC_018088.1| 1.29655061628
PHAGE|372449904|ref|NC_016653.1| PHAGE|192823813|ref|NC_011022.1| 48.8225277364
PHAGE|9628600|ref|NC_001697.1| PHAGE|327198269|ref|NC_015273.1| 1.04107290607
PHAGE|160693214|ref|NC_009799.2| PHAGE|372217586|ref|NC_016569.1| 9.74910995112
PHAGE|294661411|ref|NC_013649.2| PHAGE|472339117|ref|NC_020835.1| 1.90487688756
PHAGE|713322012|ref|NC_025414.1| PHAGE|282598938|ref|NC_013697.1| 18.4272569895
PHAGE|389060322|ref|NC_017976.1| PHAGE|509139878|ref|NC_021323.1| 5.70654197721
PHAGE|157102937|ref|NC_009762.2| PHAGE|41189515|ref|NC_005356.1| 45.1578199017
PHAGE|291084859|ref|NC_013936.1| PHAGE|109522084|ref|NC_008205.1| 173.605465067
PHAGE|643217077|ref|NC_024205.1| PHAGE|725948879|ref|NC_025417.1| 40.6156049141
PHAGE|593779163|ref|NC_023729.1| PHAGE|530545356|ref|NC_022055.1| 22.3519710325
PHAGE|47566140|ref|NC_008355.1| PHAGE|19387568|ref|NC_003438.1| 4.48328502513
PHAGE|157102937|ref|NC_009762.2| PHAGE|526245010|ref|NC_021865.1| 4.99040767836
PHAGE|363539522|ref|NC_016071.1| PHAGE|543170177|ref|NC_022323.1| 113.807162937
PHAGE|612508640|ref|NC_023567.2| PHAGE|212671382|ref|NC_011534.1| 4.46003896033
PHAGE|326784214|ref|NC_015289.1| PHAGE|326783443|ref|NC_015286.1| 300.0
PHAGE|46402086|ref|NC_005857.1| PHAGE|255033713|ref|NC_013055.1| 10.8958869614
PHAGE|238694878|ref|NC_012740.1| PHAGE|725950304|ref|NC_025446.1| 16.6904456655
PHAGE|431809199|ref|NC_019910.1| PHAGE|639162842|ref|NC_024122.1| 300.0
PHAGE|543171678|ref|NC_022343.1| PHAGE|333798163|ref|NC_015569.1| 9.61399325359
PHAGE|593776316|ref|NC_023710.1| PHAGE|192823996|ref|NC_011019.1| 153.989169714
PHAGE|31880044|ref|NC_004831.2| PHAGE|422935523|ref|NC_019510.1| 2.55248499347
PHAGE|327197643|ref|NC_015253.1| PHAGE|643218205|ref|NC_024213.1| 61.6502883062
PHAGE|423261416|ref|NC_019538.1| PHAGE|456351087|ref|NC_020416.1| 99.9421306651
PHAGE|589286664|ref|NC_023573.1| PHAGE|408905855|ref|NC_018860.1| 45.7578617754
PHAGE|29566737|ref|NC_004688.1| PHAGE|29565766|ref|NC_004680.1| 20.1504842873
PHAGE|428782589|ref|NC_019720.1| PHAGE|209447126|ref|NC_011357.1| 28.8769256205
PHAGE|849120196|ref|NC_027340.1| PHAGE|849122338|ref|NC_027399.1| 1.66951508696
PHAGE|422934421|ref|NC_019503.1| PHAGE|472343238|ref|NC_020875.1| 14.7081026027
PHAGE|222435670|ref|NC_012027.1| PHAGE|194303197|ref|NC_011057.1| 209.347673602
PHAGE|530786971|ref|NC_022086.1| PHAGE|543170916|ref|NC_022329.1| 58.9414328511
PHAGE|109521437|ref|NC_008206.1| PHAGE|764160924|ref|NC_026598.1| 5.02530339642
PHAGE|849254715|ref|NC_027380.1| PHAGE|849254115|ref|NC_027361.1| 133.714529816
PHAGE|327197584|ref|NC_015252.1| PHAGE|66396267|ref|NC_007062.1| 3.88168595406
PHAGE|428781872|ref|NC_019709.1| PHAGE|148609382|ref|NC_009514.1| 7.4895913775
PHAGE|414086362|ref|NC_019399.1| PHAGE|333798163|ref|NC_015569.1| 19.4564217731
PHAGE|725950304|ref|NC_025446.1| PHAGE|326783659|ref|NC_015287.1| 9.3182052127
PHAGE|39653674|ref|NC_005294.1| PHAGE|526118307|ref|NC_021784.1| 15.231436128
PHAGE|66395965|ref|NC_007058.1| PHAGE|157102937|ref|NC_009762.2| 37.1293411676
PHAGE|157325422|ref|NC_009815.1| PHAGE|399528895|ref|NC_018281.1| 1.12443820609
PHAGE|526118307|ref|NC_021784.1| PHAGE|124300942|ref|NC_008376.2| 17.2480290183
PHAGE|119443652|ref|NC_008689.1| PHAGE|712916052|ref|NC_025465.1| 1.07343775131
PHAGE|192823996|ref|NC_011019.1| PHAGE|764160275|ref|NC_026591.1| 54.5153508014
PHAGE|682123813|ref|NC_024790.1| PHAGE|414090494|ref|NC_019423.1| 194.825303277
PHAGE|66391451|ref|NC_007023.1| PHAGE|330858525|ref|NC_015457.1| 127.850636092
PHAGE|589892765|ref|NC_023606.1| PHAGE|563399183|ref|NC_022984.1| 64.3545243937
PHAGE|310722194|ref|NC_014635.1| PHAGE|849248501|ref|NC_027331.1| 148.008220692
PHAGE|206600181|ref|NC_011289.1| PHAGE|764159452|ref|NC_026585.1| 113.914799938
PHAGE|418487912|ref|NC_019448.1| PHAGE|557478762|ref|NC_022761.1| 15.8860749624
PHAGE|157102936|ref|NC_009761.2| PHAGE|327197584|ref|NC_015252.1| 8.28137785768
PHAGE|414090084|ref|NC_019416.1| PHAGE|712915997|ref|NC_025464.1| 10.825640093
PHAGE|66395885|ref|NC_007057.1| PHAGE|509140090|ref|NC_021326.1| 105.905458595
PHAGE|561133277|ref|NC_022920.1| PHAGE|725948655|ref|NC_025416.1| 300.0
PHAGE|530546042|ref|NC_022061.1| PHAGE|109521758|ref|NC_008204.1| 48.9625891774
PHAGE|308814351|ref|NC_014595.1| PHAGE|304373555|ref|NC_014467.1| 130.058903337
PHAGE|326783215|ref|NC_015285.1| PHAGE|713322302|ref|NC_025419.1| 15.4009372447
PHAGE|827047887|ref|NC_027130.1| PHAGE|38639923|ref|NC_005260.1| 13.9379906157
PHAGE|589889728|ref|NC_023561.1| PHAGE|116326222|ref|NC_008515.1| 281.952624993
PHAGE|423261980|ref|NC_019541.1| PHAGE|658307707|ref|NC_024365.1| 2.73903658948
PHAGE|530546138|ref|NC_022062.1| PHAGE|563397006|ref|NC_022965.1| 49.2922559338
PHAGE|9635677|ref|NC_002486.1| PHAGE|526244872|ref|NC_021863.1| 37.4521779246
PHAGE|589889728|ref|NC_023561.1| PHAGE|897635950|ref|NC_024124.2| 273.329806793
PHAGE|162290187|ref|NC_008296.2| PHAGE|815854799|ref|NC_026928.1| 153.869674902
PHAGE|194100467|ref|NC_011038.1| PHAGE|83571714|ref|NC_007637.1| 4.41380935943
PHAGE|849251066|ref|NC_027343.1| PHAGE|593775231|ref|NC_023698.1| 1.3790448505
PHAGE|712912907|ref|NC_025429.1| PHAGE|33620426|ref|NC_005066.1| 24.1456287187
PHAGE|304443238|ref|NC_014460.1| PHAGE|119967833|ref|NC_008723.1| 17.5674169822
PHAGE|481019622|ref|NC_021073.1| PHAGE|514231256|ref|NC_021559.1| 8.08129375606
PHAGE|161622381|ref|NC_010105.1| PHAGE|294661423|ref|NC_014036.1| 140.376075133
PHAGE|192823813|ref|NC_011022.1| PHAGE|764159194|ref|NC_026584.1| 12.5068512734
PHAGE|19387568|ref|NC_003438.1| PHAGE|77020114|ref|NC_007461.1| 4.48328502513
PHAGE|815854799|ref|NC_026928.1| PHAGE|859386350|ref|NC_026607.2| 15.4515760423
PHAGE|525972736|ref|NC_021782.1| PHAGE|282599392|ref|NC_013691.1| 24.4562689617
PHAGE|423261909|ref|NC_019540.1| PHAGE|27151468|ref|NC_003907.2| 8.15538569603
PHAGE|460042436|ref|NC_020484.1| PHAGE|312281391|ref|NC_006884.2| 80.7591710004
PHAGE|593776040|ref|NC_023707.1| PHAGE|509141289|ref|NC_021338.1| 112.169436338
PHAGE|764160588|ref|NC_026595.1| PHAGE|109521437|ref|NC_008206.1| 1.97588723202
PHAGE|428782857|ref|NC_019724.1| PHAGE|682122955|ref|NC_024783.1| 138.599248379
PHAGE|29566284|ref|NC_004685.1| PHAGE|593779232|ref|NC_023730.1| 5.06682989011
PHAGE|318065901|ref|NC_014900.1| PHAGE|46358648|ref|NC_005841.1| 124.199914077
PHAGE|66395656|ref|NC_007054.1| PHAGE|28876437|ref|NC_004589.1| 5.88257713351
PHAGE|228861315|ref|NC_012638.1| PHAGE|815853839|ref|NC_026926.1| 13.2356074567
PHAGE|282598938|ref|NC_013697.1| PHAGE|418487384|ref|NC_019444.1| 19.3208482857
PHAGE|294661423|ref|NC_014036.1| PHAGE|849121398|ref|NC_027364.1| 10.0554641136
PHAGE|589890307|ref|NC_023565.1| PHAGE|609252494|ref|NC_023745.1| 212.06197624
PHAGE|713322302|ref|NC_025419.1| PHAGE|897635950|ref|NC_024124.2| 300.0
PHAGE|815854289|ref|NC_026924.1| PHAGE|593773806|ref|NC_023688.1| 14.3706610162
PHAGE|326783659|ref|NC_015287.1| PHAGE|849120196|ref|NC_027340.1| 8.83169850751
PHAGE|481019198|ref|NC_021071.1| PHAGE|299778956|ref|NC_014260.1| 14.5407423186
PHAGE|543170916|ref|NC_022329.1| PHAGE|192824086|ref|NC_011021.1| 155.976073978
PHAGE|228860932|ref|NC_012635.1| PHAGE|472340220|ref|NC_020845.1| 16.1517685929
PHAGE|294661423|ref|NC_014036.1| PHAGE|314121562|ref|NC_014792.1| 133.197195365
PHAGE|77864625|ref|NC_007497.1| PHAGE|255033713|ref|NC_013055.1| 41.0452943474
PHAGE|472339958|ref|NC_020843.1| PHAGE|481018805|ref|NC_021067.1| 100.841726426
PHAGE|589890023|ref|NC_023562.1| PHAGE|593773709|ref|NC_023687.1| 49.659690941
PHAGE|827047354|ref|NC_027132.1| PHAGE|589891555|ref|NC_023584.1| 206.004690113
PHAGE|472339117|ref|NC_020835.1| PHAGE|658607249|ref|NC_024379.1| 11.2676585584
PHAGE|194100305|ref|NC_011042.1| PHAGE|431809408|ref|NC_019911.1| 4.39242407833
PHAGE|906476013|ref|NC_027626.1| PHAGE|543171587|ref|NC_022341.1| 123.406598062
PHAGE|418489383|ref|NC_019486.1| PHAGE|157102936|ref|NC_009761.2| 10.2417024966
PHAGE|849251524|ref|NC_027350.1| PHAGE|148734472|ref|NC_009540.1| 213.424750957
PHAGE|712915255|ref|NC_025450.1| PHAGE|764161203|ref|NC_026602.1| 2.19063796988
PHAGE|109521840|ref|NC_008199.1| PHAGE|563399082|ref|NC_022983.1| 194.782880055
PHAGE|593775339|ref|NC_023699.1| PHAGE|593779163|ref|NC_023729.1| 17.9635501632
PHAGE|194100252|ref|NC_011040.1| PHAGE|456351021|ref|NC_020414.1| 4.53407436914
PHAGE|422934005|ref|NC_019500.1| PHAGE|815854070|ref|NC_026923.1| 15.3535651834
PHAGE|162135082|ref|NC_010116.1| PHAGE|682122904|ref|NC_024782.1| 3.23774475304
PHAGE|815854070|ref|NC_026923.1| PHAGE|849122876|ref|NC_027404.1| 15.3166402722
PHAGE|827047887|ref|NC_027130.1| PHAGE|472342816|ref|NC_020865.1| 1.75503800528
PHAGE|408905840|ref|NC_018845.1| PHAGE|408905836|ref|NC_018841.1| 126.320374791
PHAGE|589889728|ref|NC_023561.1| PHAGE|815853839|ref|NC_026926.1| 12.4647474973
PHAGE|162290187|ref|NC_008296.2| PHAGE|255928922|ref|NC_013085.1| 177.541649162
PHAGE|431811043|ref|NC_019934.1| PHAGE|9634155|ref|NC_002167.1| 48.9306726776
PHAGE|414087634|ref|NC_019404.1| PHAGE|682123738|ref|NC_024789.1| 132.268818115
PHAGE|145708074|ref|NC_009382.1| PHAGE|557307584|ref|NC_022750.1| 24.4312785968
PHAGE|169257208|ref|NC_010392.1| PHAGE|428782011|ref|NC_019711.1| 36.6494242932
PHAGE|472339781|ref|NC_020841.1| PHAGE|389060400|ref|NC_017981.1| 2.29497807092
PHAGE|849254407|ref|NC_027370.1| PHAGE|849255443|ref|NC_027385.1| 119.246225658
PHAGE|682123955|ref|NC_024792.1| PHAGE|408905852|ref|NC_018857.1| 77.4010966119
PHAGE|815853630|ref|NC_026925.1| PHAGE|568191834|ref|NC_022772.1| 12.6569740507
PHAGE|338826857|ref|NC_015720.1| PHAGE|764160924|ref|NC_026598.1| 4.06187141044
PHAGE|764160082|ref|NC_026590.1| PHAGE|203463359|ref|NC_011267.1| 3.1556126108
PHAGE|29366675|ref|NC_000866.4| PHAGE|456351087|ref|NC_020416.1| 294.727639241
PHAGE|119637746|ref|NC_008694.1| PHAGE|564292430|ref|NC_023005.1| 49.0191539505
PHAGE|764160588|ref|NC_026595.1| PHAGE|593779056|ref|NC_023728.1| 152.892766173
PHAGE|725949470|ref|NC_025423.1| PHAGE|408905855|ref|NC_018860.1| 14.3371409412
PHAGE|712914205|ref|NC_025447.1| PHAGE|326536151|ref|NC_015250.1| 6.87185597749
PHAGE|207270774|ref|NC_011308.1| PHAGE|824479753|ref|NC_027120.1| 27.0895166044
PHAGE|448259945|ref|NC_019925.1| PHAGE|422934005|ref|NC_019500.1| 17.601900505
PHAGE|640884271|ref|NC_024139.1| PHAGE|46401737|ref|NC_005859.1| 300.0
PHAGE|422936140|ref|NC_019516.1| PHAGE|326783443|ref|NC_015286.1| 57.8279227935
PHAGE|725915949|ref|NC_025460.1| PHAGE|9635677|ref|NC_002486.1| 50.4900278661
PHAGE|18640469|ref|NC_003390.1| PHAGE|472339117|ref|NC_020835.1| 30.0528103822
PHAGE|593774520|ref|NC_023691.1| PHAGE|508177859|ref|NC_021299.1| 4.39232419544
PHAGE|221328618|ref|NC_011976.1| PHAGE|219681191|ref|NC_011802.1| 62.4480081957
PHAGE|526177484|ref|NC_021795.1| PHAGE|526177061|ref|NC_021790.1| 130.96433288
PHAGE|526118307|ref|NC_021784.1| PHAGE|193506277|ref|NC_009737.2| 27.5287966479
PHAGE|530545356|ref|NC_022055.1| PHAGE|543171015|ref|NC_022330.1| 4.59607332908
PHAGE|326782497|ref|NC_015282.1| PHAGE|422936140|ref|NC_019516.1| 58.5952968716
PHAGE|66391451|ref|NC_007023.1| PHAGE|712914205|ref|NC_025447.1| 8.34934637049
PHAGE|472339117|ref|NC_020835.1| PHAGE|422936140|ref|NC_019516.1| 1.04720197839
PHAGE|849251180|ref|NC_027347.1| PHAGE|408905836|ref|NC_018841.1| 126.320374791
PHAGE|399528702|ref|NC_018278.1| PHAGE|399528962|ref|NC_018282.1| 7.23110457175
PHAGE|125999960|ref|NC_009014.1| PHAGE|414090084|ref|NC_019416.1| 2.41302839573
PHAGE|116221992|ref|NC_008464.1| PHAGE|849122262|ref|NC_027398.1| 13.2514806001
PHAGE|109522084|ref|NC_008205.1| PHAGE|764161508|ref|NC_026605.1| 5.45770258334
PHAGE|428783215|ref|NC_019767.1| PHAGE|327198559|ref|NC_015295.1| 8.49632145738
PHAGE|564014228|ref|NC_022989.1| PHAGE|418488152|ref|NC_019449.1| 124.254253943
PHAGE|431809464|ref|NC_019912.1| PHAGE|658307233|ref|NC_024357.1| 1.56180544524
PHAGE|428782254|ref|NC_019715.1| PHAGE|9634119|ref|NC_002166.1| 95.6592061386
PHAGE|472343459|ref|NC_020878.1| PHAGE|472343131|ref|NC_020872.1| 35.2346385861
PHAGE|330858525|ref|NC_015457.1| PHAGE|310722466|ref|NC_014636.1| 105.514924244
PHAGE|27311175|ref|NC_004456.1| PHAGE|134288739|ref|NC_009234.1| 10.8704488505
PHAGE|194100252|ref|NC_011040.1| PHAGE|294661411|ref|NC_013649.2| 2.36487457876
PHAGE|119953625|ref|NC_008717.1| PHAGE|448244686|ref|NC_020200.1| 131.597652703
PHAGE|658310458|ref|NC_024356.1| PHAGE|538397808|ref|NC_021773.2| 2.92661491086
PHAGE|304360758|ref|NC_014458.1| PHAGE|640884536|ref|NC_024141.1| 1.55433477191
PHAGE|508180091|ref|NC_021309.1| PHAGE|593774278|ref|NC_023690.1| 19.2534184366
PHAGE|194303197|ref|NC_011057.1| PHAGE|38638403|ref|NC_005259.1| 42.6332635899
PHAGE|372449821|ref|NC_016652.1| PHAGE|593775231|ref|NC_023698.1| 1.49859488757
PHAGE|543170177|ref|NC_022323.1| PHAGE|563397275|ref|NC_022967.1| 1.77366662468
PHAGE|525971974|ref|NC_021775.1| PHAGE|589889262|ref|NC_023555.1| 16.2566160844
PHAGE|514051665|ref|NC_021533.1| PHAGE|589890307|ref|NC_023565.1| 91.016092895
PHAGE|282599392|ref|NC_013691.1| PHAGE|422935839|ref|NC_019514.1| 23.3847902882
PHAGE|448260273|ref|NC_020079.1| PHAGE|712915757|ref|NC_025462.1| 2.30536885181
PHAGE|543171678|ref|NC_022343.1| PHAGE|849121089|ref|NC_027353.1| 15.3612248175
PHAGE|312281379|ref|NC_006883.2| PHAGE|472339613|ref|NC_020838.1| 4.61017542076
PHAGE|66396267|ref|NC_007062.1| PHAGE|725915949|ref|NC_025460.1| 33.4799136635
PHAGE|658607810|ref|NC_024387.1| PHAGE|209363552|ref|NC_011344.1| 2.96138437395
PHAGE|281416278|ref|NC_013647.1| PHAGE|119637746|ref|NC_008694.1| 89.2326481059
PHAGE|712915418|ref|NC_025456.1| PHAGE|125999960|ref|NC_009014.1| 2.06754748526
PHAGE|30043925|ref|NC_004740.1| PHAGE|326536847|ref|NC_015262.1| 3.33339397461
PHAGE|849251639|ref|NC_027352.1| PHAGE|564292548|ref|NC_023007.1| 4.82739112844
PHAGE|906475759|ref|NC_027621.1| PHAGE|849254577|ref|NC_027376.1| 123.406598062
PHAGE|109302896|ref|NC_008193.1| PHAGE|557307584|ref|NC_022750.1| 5.30442353234
PHAGE|530545699|ref|NC_022058.1| PHAGE|640883687|ref|NC_024135.1| 4.35538424504
PHAGE|32453484|ref|NC_004928.1| PHAGE|849122338|ref|NC_027399.1| 13.2750771528
PHAGE|299778956|ref|NC_014260.1| PHAGE|312281391|ref|NC_006884.2| 14.676860735
PHAGE|657184119|ref|NC_005880.2| PHAGE|682123955|ref|NC_024792.1| 58.2698930705
PHAGE|849251248|ref|NC_027349.1| PHAGE|422934421|ref|NC_019503.1| 300.0
PHAGE|593778144|ref|NC_023720.1| PHAGE|563398432|ref|NC_022975.1| 149.472088766
PHAGE|372449733|ref|NC_016650.1| PHAGE|563399268|ref|NC_022985.1| 64.6845688572
PHAGE|472341456|ref|NC_020854.1| PHAGE|428782316|ref|NC_019716.1| 1.74826821804
PHAGE|83571714|ref|NC_007637.1| PHAGE|338826807|ref|NC_015719.1| 8.5485197793
PHAGE|589891555|ref|NC_023584.1| PHAGE|422936140|ref|NC_019516.1| 52.0569511097
PHAGE|472339613|ref|NC_020838.1| PHAGE|460042324|ref|NC_020482.1| 15.7200427134
PHAGE|109302753|ref|NC_008194.1| PHAGE|593774137|ref|NC_023689.1| 291.684904959
PHAGE|509140939|ref|NC_021332.1| PHAGE|658607810|ref|NC_024387.1| 1.00859862822
PHAGE|593780187|ref|NC_023738.1| PHAGE|508179165|ref|NC_021305.1| 11.6660028363
PHAGE|906475910|ref|NC_027624.1| PHAGE|408905837|ref|NC_018842.1| 126.587244218
PHAGE|209447126|ref|NC_011357.1| PHAGE|509140844|ref|NC_021331.1| 1.39720882919
PHAGE|314121562|ref|NC_014792.1| PHAGE|859386350|ref|NC_026607.2| 276.561847799
PHAGE|589893512|ref|NC_023604.1| PHAGE|906475910|ref|NC_027624.1| 2.41684250773
PHAGE|530545356|ref|NC_022055.1| PHAGE|18496886|ref|NC_003387.1| 3.00838506223
PHAGE|423262092|ref|NC_019543.1| PHAGE|639438320|ref|NC_024121.1| 150.718868689
PHAGE|372217834|ref|NC_016659.1| PHAGE|557307365|ref|NC_022744.1| 10.7046264196
PHAGE|509139299|ref|NC_021316.1| PHAGE|431810441|ref|NC_019926.1| 6.26433903395
PHAGE|312281391|ref|NC_006884.2| PHAGE|326782024|ref|NC_015280.1| 184.855454647
PHAGE|557428123|ref|NC_022776.1| PHAGE|29789895|ref|NC_003291.2| 3.93876965676
PHAGE|71834082|ref|NC_007291.1| PHAGE|514050968|ref|NC_021534.1| 1.61134891973
PHAGE|712915255|ref|NC_025450.1| PHAGE|849119759|ref|NC_027330.1| 47.6756663517
PHAGE|472339381|ref|NC_020837.1| PHAGE|849122876|ref|NC_027404.1| 15.6057186975
PHAGE|17570786|ref|NC_003298.1| PHAGE|326536103|ref|NC_015249.1| 107.920154757
PHAGE|30387453|ref|NC_004777.1| PHAGE|9627425|ref|NC_001604.1| 121.109585644
PHAGE|422934269|ref|NC_019501.1| PHAGE|31044225|ref|NC_004813.1| 4.5696936033
PHAGE|326783215|ref|NC_015285.1| PHAGE|514231256|ref|NC_021559.1| 234.578821893
PHAGE|593775786|ref|NC_023704.1| PHAGE|640884131|ref|NC_024138.1| 1.25553927478
PHAGE|697424991|ref|NC_024369.2| PHAGE|744692700|ref|NC_026014.1| 1.91528534915
PHAGE|589893324|ref|NC_023602.1| PHAGE|239590011|ref|NC_012788.1| 4.93999682223
PHAGE|31415816|ref|NC_004821.1| PHAGE|399498862|ref|NC_018277.1| 5.80780089865
PHAGE|563398432|ref|NC_022975.1| PHAGE|372449904|ref|NC_016653.1| 49.7792742436
PHAGE|514231256|ref|NC_021559.1| PHAGE|472341521|ref|NC_020855.1| 246.320940392
PHAGE|326783979|ref|NC_015288.1| PHAGE|294661423|ref|NC_014036.1| 15.2798645855
PHAGE|530546568|ref|NC_022066.1| PHAGE|157786393|ref|NC_009877.1| 6.29659221736
PHAGE|431810244|ref|NC_019921.1| PHAGE|157102936|ref|NC_009761.2| 55.1977886871
PHAGE|428781939|ref|NC_019710.1| PHAGE|9635581|ref|NC_002484.1| 3.63292701828
PHAGE|725949470|ref|NC_025423.1| PHAGE|197322500|ref|NC_009811.2| 17.5313572508
PHAGE|122891714|ref|NC_008798.1| PHAGE|189427122|ref|NC_010808.1| 136.10399826
PHAGE|713322580|ref|NC_025425.1| PHAGE|510953439|ref|NC_021344.2| 137.246274022
PHAGE|302861121|ref|NC_004913.2| PHAGE|9632466|ref|NC_000924.1| 175.950432925
PHAGE|418489109|ref|NC_019456.1| PHAGE|119443652|ref|NC_008689.1| 1.04076857016
PHAGE|423261846|ref|NC_019539.1| PHAGE|373231359|ref|NC_006940.2| 138.713404739
PHAGE|414086362|ref|NC_019399.1| PHAGE|435844510|ref|NC_019521.1| 7.5289507355
PHAGE|435439265|ref|NC_019704.1| PHAGE|169257208|ref|NC_010392.1| 63.6938038199
PHAGE|563399545|ref|NC_022987.1| PHAGE|194100252|ref|NC_011040.1| 2.65288214076
PHAGE|481019198|ref|NC_021071.1| PHAGE|725950304|ref|NC_025446.1| 11.839157365
PHAGE|81343928|ref|NC_007603.1| PHAGE|514050968|ref|NC_021534.1| 3.90598122198
PHAGE|226377630|ref|NC_012530.1| PHAGE|209972829|ref|NC_011421.1| 18.9988500613
PHAGE|543171494|ref|NC_022339.1| PHAGE|849255653|ref|NC_027389.1| 123.572214606
PHAGE|431809518|ref|NC_019913.1| PHAGE|563397873|ref|NC_022970.1| 71.8780722165
PHAGE|472343131|ref|NC_020872.1| PHAGE|119637746|ref|NC_008694.1| 11.6400733102
PHAGE|906476013|ref|NC_027626.1| PHAGE|849254357|ref|NC_027367.1| 120.547227829
PHAGE|192823996|ref|NC_011019.1| PHAGE|593773709|ref|NC_023687.1| 143.826925695
PHAGE|589889262|ref|NC_023555.1| PHAGE|525971974|ref|NC_021775.1| 16.2566160844
PHAGE|609252600|ref|NC_023746.1| PHAGE|593775339|ref|NC_023699.1| 138.49566135
PHAGE|109392287|ref|NC_008202.1| PHAGE|18496886|ref|NC_003387.1| 24.0648384044
PHAGE|194100305|ref|NC_011042.1| PHAGE|423262043|ref|NC_019542.1| 2.24714911535
PHAGE|563398672|ref|NC_022977.1| PHAGE|712914056|ref|NC_025444.1| 111.481891896
PHAGE|399528579|ref|NC_018274.1| PHAGE|448244584|ref|NC_020198.1| 160.631803067
PHAGE|12657854|ref|NC_002656.1| PHAGE|764159194|ref|NC_026584.1| 9.65626905147
PHAGE|593776230|ref|NC_023709.1| PHAGE|192823813|ref|NC_011022.1| 53.5030647409
PHAGE|593775152|ref|NC_023697.1| PHAGE|589890688|ref|NC_023572.1| 32.400135187
PHAGE|764159690|ref|NC_026587.1| PHAGE|472339958|ref|NC_020843.1| 1.15060291591
PHAGE|658310045|ref|NC_024354.1| PHAGE|481018805|ref|NC_021067.1| 3.60993744006
PHAGE|308814351|ref|NC_014595.1| PHAGE|58532811|ref|NC_006820.1| 13.0794405684
PHAGE|18249864|ref|NC_003356.1| PHAGE|302861121|ref|NC_004913.2| 4.39179752173
PHAGE|744692564|ref|NC_026010.1| PHAGE|428782918|ref|NC_019725.1| 191.646651381
PHAGE|408905842|ref|NC_018847.1| PHAGE|543171447|ref|NC_022338.1| 135.397841557
PHAGE|514051665|ref|NC_021533.1| PHAGE|543170398|ref|NC_022324.1| 48.3134881366
PHAGE|418487384|ref|NC_019444.1| PHAGE|351518443|ref|NC_016073.1| 11.8022070671
PHAGE|530545941|ref|NC_022060.1| PHAGE|157311189|ref|NC_009820.1| 94.3538459003
PHAGE|338827012|ref|NC_015584.1| PHAGE|764161271|ref|NC_026603.1| 5.17218852161
PHAGE|304443238|ref|NC_014460.1| PHAGE|29028617|ref|NC_004616.1| 9.22039947646
PHAGE|23455719|ref|NC_004302.1| PHAGE|509140090|ref|NC_021326.1| 1.70484209583
PHAGE|17426228|ref|NC_003288.1| PHAGE|725915949|ref|NC_025460.1| 48.5006801734
PHAGE|423262377|ref|NC_019545.1| PHAGE|356870677|ref|NC_016160.1| 5.16648745428
PHAGE|29566737|ref|NC_004688.1| PHAGE|609252600|ref|NC_023746.1| 17.439009373
PHAGE|422936321|ref|NC_019517.1| PHAGE|849250042|ref|NC_027337.1| 3.04377926316
PHAGE|408905836|ref|NC_018841.1| PHAGE|408905834|ref|NC_018839.1| 122.323294356
PHAGE|508178941|ref|NC_021304.1| PHAGE|906476064|ref|NC_027627.1| 2.13823159973
PHAGE|118725053|ref|NC_008617.1| PHAGE|514231188|ref|NC_021558.1| 2.88508361476
PHAGE|725950085|ref|NC_025440.1| PHAGE|657184119|ref|NC_005880.2| 55.1500861941
PHAGE|197935853|ref|NC_011201.1| PHAGE|557307421|ref|NC_022746.1| 15.7338453974
PHAGE|422935523|ref|NC_019510.1| PHAGE|509141259|ref|NC_021337.1| 1.50442935741
PHAGE|192824177|ref|NC_011023.1| PHAGE|589893124|ref|NC_023553.1| 119.821784867
PHAGE|712912907|ref|NC_025429.1| PHAGE|472437937|ref|NC_020879.1| 28.6398096606
PHAGE|589891555|ref|NC_023584.1| PHAGE|472341521|ref|NC_020855.1| 214.662018738
PHAGE|658307287|ref|NC_024360.1| PHAGE|658310567|ref|NC_024359.1| 300.0
PHAGE|372449733|ref|NC_016650.1| PHAGE|372449971|ref|NC_016654.1| 3.34058306847
PHAGE|29366701|ref|NC_004665.1| PHAGE|372217768|ref|NC_016658.1| 11.2990813908
PHAGE|589890307|ref|NC_023565.1| PHAGE|530546138|ref|NC_022062.1| 53.2808666207
PHAGE|815854289|ref|NC_026924.1| PHAGE|815854070|ref|NC_026923.1| 300.0
PHAGE|170783609|ref|NC_010237.1| PHAGE|428783279|ref|NC_019768.1| 4.03090034588
PHAGE|197261511|ref|NC_011167.1| PHAGE|389060322|ref|NC_017976.1| 17.5604966915
PHAGE|311993272|ref|NC_014663.1| PHAGE|472341954|ref|NC_020859.1| 16.1006044815
PHAGE|326782497|ref|NC_015282.1| PHAGE|333798163|ref|NC_015569.1| 83.5002456991
PHAGE|589890023|ref|NC_023562.1| PHAGE|712914056|ref|NC_025444.1| 98.5661568697
PHAGE|827047354|ref|NC_027132.1| PHAGE|481019622|ref|NC_021073.1| 7.14686255133
PHAGE|373231359|ref|NC_006940.2| PHAGE|45429984|ref|NC_005809.1| 1.91528534915
PHAGE|9633000|ref|NC_000896.1| PHAGE|28876381|ref|NC_004588.1| 3.29531489885
PHAGE|9634626|ref|NC_002185.1| PHAGE|77999988|ref|NC_007501.1| 9.30134373941
PHAGE|682123185|ref|NC_024786.1| PHAGE|119952179|ref|NC_008720.1| 134.584784496
PHAGE|238695156|ref|NC_012741.1| PHAGE|589889728|ref|NC_023561.1| 270.542599912
PHAGE|849250250|ref|NC_027339.1| PHAGE|38707890|ref|NC_005284.1| 2.83921786935
PHAGE|682123738|ref|NC_024789.1| PHAGE|401817563|ref|NC_018454.1| 7.46182844974
PHAGE|849119851|ref|NC_027334.1| PHAGE|744692700|ref|NC_026014.1| 5.95531064581
PHAGE|158345023|ref|NC_009935.1| PHAGE|560186075|ref|NC_022916.1| 15.6743486122
PHAGE|472343459|ref|NC_020878.1| PHAGE|194100415|ref|NC_011043.1| 10.7119675695
PHAGE|431808936|ref|NC_019909.1| PHAGE|440789269|ref|NC_020083.1| 16.9576903273
PHAGE|849122807|ref|NC_027403.1| PHAGE|593775231|ref|NC_023698.1| 1.3790448505
PHAGE|568190683|ref|NC_022763.1| PHAGE|557478762|ref|NC_022761.1| 17.2754703657
PHAGE|428782521|ref|NC_019719.1| PHAGE|9632466|ref|NC_000924.1| 4.13777321493
PHAGE|589892765|ref|NC_023606.1| PHAGE|640885266|ref|NC_024148.1| 80.1925754995
PHAGE|543170498|ref|NC_022325.1| PHAGE|29566108|ref|NC_004683.1| 4.18575287107
PHAGE|408905826|ref|NC_018831.1| PHAGE|526176488|ref|NC_021785.1| 279.910986916
PHAGE|593776316|ref|NC_023710.1| PHAGE|508179906|ref|NC_021308.1| 62.4681749732
PHAGE|844398545|ref|NC_027294.1| PHAGE|849254459|ref|NC_027373.1| 122.260488588
PHAGE|481019622|ref|NC_021073.1| PHAGE|326783215|ref|NC_015285.1| 8.68981081521
PHAGE|589287388|ref|NC_023608.1| PHAGE|849255303|ref|NC_027383.1| 10.1000620701
PHAGE|713322590|ref|NC_025448.1| PHAGE|422936890|ref|NC_019526.1| 12.4153387433
PHAGE|658608029|ref|NC_024391.1| PHAGE|189427122|ref|NC_010808.1| 81.96965796
PHAGE|192824177|ref|NC_011023.1| PHAGE|203463359|ref|NC_011267.1| 45.6410992386
PHAGE|764160588|ref|NC_026595.1| PHAGE|764161392|ref|NC_026604.1| 102.963074305
PHAGE|282599175|ref|NC_013693.1| PHAGE|311992992|ref|NC_014662.1| 16.4024349068
PHAGE|589286664|ref|NC_023573.1| PHAGE|66391255|ref|NC_007021.1| 219.556157218
PHAGE|408905833|ref|NC_018838.1| PHAGE|408905836|ref|NC_018841.1| 120.547227829
PHAGE|514050763|ref|NC_021530.1| PHAGE|37651481|ref|NC_005135.1| 13.15114241
PHAGE|195546701|ref|NC_011107.1| PHAGE|338827142|ref|NC_015585.1| 22.6103582707
PHAGE|422937778|ref|NC_019530.1| PHAGE|849121398|ref|NC_027364.1| 4.9821758648
PHAGE|906475691|ref|NC_027620.1| PHAGE|848756435|ref|NC_027295.1| 121.114388396
PHAGE|543171015|ref|NC_022330.1| PHAGE|563399598|ref|NC_022988.1| 300.0
PHAGE|726646933|ref|NC_023693.1| PHAGE|640883453|ref|NC_024134.1| 47.8226318225
PHAGE|460042372|ref|NC_020483.1| PHAGE|712915997|ref|NC_025464.1| 12.129397587
PHAGE|725949165|ref|NC_025422.1| PHAGE|326782972|ref|NC_015284.1| 48.401964982
PHAGE|302393080|ref|NC_004914.2| PHAGE|209447126|ref|NC_011357.1| 91.8527371793
PHAGE|460042372|ref|NC_020483.1| PHAGE|372217655|ref|NC_016656.1| 17.0843061961
PHAGE|509139299|ref|NC_021316.1| PHAGE|229604924|ref|NC_012662.1| 23.5218644748
PHAGE|530787625|ref|NC_022091.1| PHAGE|849251011|ref|NC_027342.1| 18.1190987414
PHAGE|431809730|ref|NC_019915.1| PHAGE|189427122|ref|NC_010808.1| 13.0699720538
PHAGE|589889262|ref|NC_023555.1| PHAGE|356870600|ref|NC_016158.1| 15.4012938375
PHAGE|206600079|ref|NC_011287.1| PHAGE|589890688|ref|NC_023572.1| 14.1162119593
PHAGE|859386350|ref|NC_026607.2| PHAGE|472437937|ref|NC_020879.1| 144.864729759
PHAGE|327198559|ref|NC_015295.1| PHAGE|148609382|ref|NC_009514.1| 1.07345321732
PHAGE|109522084|ref|NC_008205.1| PHAGE|593779163|ref|NC_023729.1| 18.303700685
PHAGE|448244584|ref|NC_020198.1| PHAGE|593775445|ref|NC_023700.1| 108.466980139
PHAGE|428783215|ref|NC_019767.1| PHAGE|428782857|ref|NC_019724.1| 1.60049789458
PHAGE|568191834|ref|NC_022772.1| PHAGE|162290187|ref|NC_008296.2| 12.5769175367
PHAGE|408905849|ref|NC_018854.1| PHAGE|640884639|ref|NC_024142.1| 209.20962768
PHAGE|194100305|ref|NC_011042.1| PHAGE|712915364|ref|NC_025455.1| 11.2676585584
PHAGE|510953439|ref|NC_021344.2| PHAGE|423262092|ref|NC_019543.1| 126.932367524
PHAGE|446730228|ref|NC_019782.1| PHAGE|90592637|ref|NC_007917.1| 4.21584078344
PHAGE|109392186|ref|NC_008196.1| PHAGE|29566407|ref|NC_004686.1| 35.4239303631
PHAGE|30387453|ref|NC_004777.1| PHAGE|17570786|ref|NC_003298.1| 86.8619300286
PHAGE|13786531|ref|NC_002747.1| PHAGE|526244872|ref|NC_021863.1| 3.48142056334
PHAGE|304360758|ref|NC_014458.1| PHAGE|530545054|ref|NC_022052.1| 6.96938618315
PHAGE|472343459|ref|NC_020878.1| PHAGE|827047887|ref|NC_027130.1| 2.93037198069
PHAGE|589892611|ref|NC_023597.1| PHAGE|543170398|ref|NC_022324.1| 43.0555742959
PHAGE|29028563|ref|NC_004615.1| PHAGE|9635677|ref|NC_002486.1| 32.1087787406
PHAGE|269838908|ref|NC_011085.2| PHAGE|372217712|ref|NC_016657.1| 10.9411151028
PHAGE|374531598|ref|NC_016764.1| PHAGE|658607249|ref|NC_024379.1| 2.64031541229
PHAGE|327198045|ref|NC_015266.1| PHAGE|134288688|ref|NC_009236.1| 65.9908214344
PHAGE|593776974|ref|NC_023715.1| PHAGE|414090084|ref|NC_019416.1| 97.4467314434
PHAGE|849123160|ref|NC_027405.1| PHAGE|906475964|ref|NC_027625.1| 130.75886065
PHAGE|372449971|ref|NC_016654.1| PHAGE|543170916|ref|NC_022329.1| 4.40554750582
PHAGE|508178429|ref|NC_021302.1| PHAGE|593774630|ref|NC_023692.1| 149.572575998
PHAGE|526003444|ref|NC_021772.1| PHAGE|640884439|ref|NC_024140.1| 26.6065911208
PHAGE|509141026|ref|NC_021334.1| PHAGE|764159860|ref|NC_026588.1| 85.74124338
PHAGE|327198387|ref|NC_015292.1| PHAGE|472339958|ref|NC_020843.1| 6.36141605072
PHAGE|589286276|ref|NC_023568.1| PHAGE|423262092|ref|NC_019543.1| 85.5542331553
PHAGE|472343238|ref|NC_020875.1| PHAGE|372217712|ref|NC_016657.1| 1.70336907275
PHAGE|712912451|ref|NC_025426.1| PHAGE|725948879|ref|NC_025417.1| 300.0
PHAGE|29566108|ref|NC_004683.1| PHAGE|206599544|ref|NC_011291.1| 53.8750520603
PHAGE|530546568|ref|NC_022066.1| PHAGE|593775339|ref|NC_023699.1| 15.0838470446
PHAGE|66391804|ref|NC_007022.1| PHAGE|238695156|ref|NC_012741.1| 157.708012899
PHAGE|560186075|ref|NC_022916.1| PHAGE|387935429|ref|NC_017865.1| 15.9527761807
PHAGE|326536103|ref|NC_015249.1| PHAGE|374531598|ref|NC_016764.1| 2.83673134454
PHAGE|589893597|ref|NC_023607.1| PHAGE|509141289|ref|NC_021338.1| 115.618873581
PHAGE|593778237|ref|NC_023721.1| PHAGE|514051825|ref|NC_021538.1| 131.48386675
PHAGE|849253890|ref|NC_027359.1| PHAGE|849250190|ref|NC_027338.1| 122.260488588
PHAGE|508178111|ref|NC_021301.1| PHAGE|530547084|ref|NC_022069.1| 45.8442931998
PHAGE|119637746|ref|NC_008694.1| PHAGE|372217655|ref|NC_016656.1| 11.4126444044
PHAGE|311992494|ref|NC_014660.1| PHAGE|310722194|ref|NC_014635.1| 134.320245377
PHAGE|589889317|ref|NC_023556.1| PHAGE|422935839|ref|NC_019514.1| 48.7790191454
PHAGE|422937778|ref|NC_019530.1| PHAGE|472437937|ref|NC_020879.1| 13.8569873639
PHAGE|530545796|ref|NC_022059.1| PHAGE|764160375|ref|NC_026593.1| 3.0778625215
PHAGE|371670910|ref|NC_016562.1| PHAGE|460042436|ref|NC_020484.1| 15.6038227318
PHAGE|849121089|ref|NC_027353.1| PHAGE|33620426|ref|NC_005066.1| 162.756516488
PHAGE|125999960|ref|NC_009014.1| PHAGE|148724443|ref|NC_009531.1| 2.10779276134
PHAGE|228861315|ref|NC_012638.1| PHAGE|33620426|ref|NC_005066.1| 168.3515952
PHAGE|422937778|ref|NC_019530.1| PHAGE|66391804|ref|NC_007022.1| 12.0465714797
PHAGE|119967833|ref|NC_008723.1| PHAGE|526178036|ref|NC_021801.1| 20.3161067355
PHAGE|29565766|ref|NC_004680.1| PHAGE|109392186|ref|NC_008196.1| 139.815038787
PHAGE|215401171|ref|NC_011614.1| PHAGE|327409390|ref|NC_015254.1| 1.27426244205
PHAGE|428782011|ref|NC_019711.1| PHAGE|45686283|ref|NC_005833.1| 2.61846959421
PHAGE|89152479|ref|NC_007814.1| PHAGE|197261511|ref|NC_011167.1| 9.01863195132
PHAGE|906475910|ref|NC_027624.1| PHAGE|508177721|ref|NC_021298.1| 1.9362607789
PHAGE|192824086|ref|NC_011021.1| PHAGE|589893597|ref|NC_023607.1| 47.2258552294
PHAGE|118430724|ref|NC_008583.1| PHAGE|66395807|ref|NC_007056.1| 22.3358710248
PHAGE|593776642|ref|NC_023713.1| PHAGE|589893124|ref|NC_023553.1| 102.757884659
PHAGE|561133064|ref|NC_022918.1| PHAGE|472437437|ref|NC_020873.1| 47.9987357824
PHAGE|169257267|ref|NC_010393.1| PHAGE|849251524|ref|NC_027350.1| 2.6212167412
PHAGE|557308055|ref|NC_022758.1| PHAGE|41189515|ref|NC_005356.1| 40.6469342857
PHAGE|543171587|ref|NC_022341.1| PHAGE|543171494|ref|NC_022339.1| 122.260488588
PHAGE|310722194|ref|NC_014635.1| PHAGE|589889728|ref|NC_023561.1| 149.266278147
PHAGE|401817563|ref|NC_018454.1| PHAGE|46402086|ref|NC_005857.1| 1.82584237494
PHAGE|66394670|ref|NC_007065.1| PHAGE|66395370|ref|NC_007049.1| 63.2207692761
PHAGE|327198559|ref|NC_015295.1| PHAGE|682124203|ref|NC_024793.1| 5.89749590707
PHAGE|281416385|ref|NC_013645.1| PHAGE|158380386|ref|NC_009552.2| 2.06758630901
PHAGE|197322500|ref|NC_009811.2| PHAGE|226377630|ref|NC_012530.1| 53.6648507884
PHAGE|725949105|ref|NC_025418.1| PHAGE|560186075|ref|NC_022916.1| 8.77430874163
PHAGE|557307743|ref|NC_022753.1| PHAGE|543170916|ref|NC_022329.1| 56.1594754454
PHAGE|849122151|ref|NC_027371.1| PHAGE|849254115|ref|NC_027361.1| 130.75886065
PHAGE|764161995|ref|NC_026608.1| PHAGE|62327168|ref|NC_006938.1| 8.84425178302
PHAGE|526177667|ref|NC_021798.1| PHAGE|526178634|ref|NC_021806.1| 5.81722194653
PHAGE|538397808|ref|NC_021773.2| PHAGE|588498242|ref|NC_023499.1| 59.487067543
PHAGE|422934005|ref|NC_019500.1| PHAGE|712914205|ref|NC_025447.1| 8.22333400319
PHAGE|327198045|ref|NC_015266.1| PHAGE|557307584|ref|NC_022750.1| 34.4149442148
PHAGE|849121398|ref|NC_027364.1| PHAGE|472437937|ref|NC_020879.1| 6.53357120848
PHAGE|448260273|ref|NC_020079.1| PHAGE|194172859|ref|NC_011041.1| 44.4267624498
PHAGE|408905856|ref|NC_018861.1| PHAGE|431808936|ref|NC_019909.1| 19.0762944017
PHAGE|557307584|ref|NC_022750.1| PHAGE|509141608|ref|NC_021343.1| 34.4149442148
PHAGE|203463359|ref|NC_011267.1| PHAGE|388570523|ref|NC_017973.1| 50.4905231839
PHAGE|408905842|ref|NC_018847.1| PHAGE|408905840|ref|NC_018845.1| 133.714529816
PHAGE|460042674|ref|NC_020486.1| PHAGE|228860932|ref|NC_012635.1| 15.1760156758
PHAGE|509139878|ref|NC_021323.1| PHAGE|9635677|ref|NC_002486.1| 20.3939063571
PHAGE|849120356|ref|NC_027344.1| PHAGE|849251248|ref|NC_027349.1| 300.0
PHAGE|18640469|ref|NC_003390.1| PHAGE|338826807|ref|NC_015719.1| 9.57584605805
PHAGE|372217712|ref|NC_016657.1| PHAGE|827047887|ref|NC_027130.1| 1.81017057358
PHAGE|713322590|ref|NC_025448.1| PHAGE|448260543|ref|NC_020080.1| 139.960541892
PHAGE|326782972|ref|NC_015284.1| PHAGE|730984715|ref|NC_025829.1| 16.1284369102
PHAGE|414088509|ref|NC_019407.1| PHAGE|414088056|ref|NC_019406.1| 75.5175980771
PHAGE|530546568|ref|NC_022066.1| PHAGE|508179165|ref|NC_021305.1| 14.2633211234
PHAGE|849122203|ref|NC_027387.1| PHAGE|472342816|ref|NC_020865.1| 10.8668328168
PHAGE|593774630|ref|NC_023692.1| PHAGE|764159452|ref|NC_026585.1| 3.368069231
PHAGE|525972736|ref|NC_021782.1| PHAGE|418489303|ref|NC_019485.1| 63.5410994162
PHAGE|414086645|ref|NC_019400.1| PHAGE|363539522|ref|NC_016071.1| 300.0
PHAGE|849254715|ref|NC_027380.1| PHAGE|530547084|ref|NC_022069.1| 1.43337921965
PHAGE|525972254|ref|NC_021778.1| PHAGE|165970234|ref|NC_010275.1| 7.16365050723
PHAGE|589893575|ref|NC_023605.1| PHAGE|255252682|ref|NC_013059.1| 3.20712272592
PHAGE|849251639|ref|NC_027352.1| PHAGE|658307287|ref|NC_024360.1| 58.9075011941
PHAGE|472340437|ref|NC_020846.1| PHAGE|418487685|ref|NC_019446.1| 3.11696825867
PHAGE|158997720|ref|NC_005262.2| PHAGE|18071213|ref|NC_003324.1| 20.0836087517
PHAGE|897635950|ref|NC_024124.2| PHAGE|311992750|ref|NC_014661.1| 190.006228128
PHAGE|849254357|ref|NC_027367.1| PHAGE|849254459|ref|NC_027373.1| 119.526047805
PHAGE|712912907|ref|NC_025429.1| PHAGE|849248501|ref|NC_027331.1| 24.0787770289
PHAGE|557307926|ref|NC_022756.1| PHAGE|66395807|ref|NC_007056.1| 1.36050100016
PHAGE|66396040|ref|NC_007059.1| PHAGE|448244641|ref|NC_020199.1| 20.2647842208
PHAGE|81343928|ref|NC_007603.1| PHAGE|422935477|ref|NC_019509.1| 89.0410810178
PHAGE|589893825|ref|NC_023614.1| PHAGE|209363552|ref|NC_011344.1| 4.05746278976
PHAGE|9635677|ref|NC_002486.1| PHAGE|399529119|ref|NC_018284.1| 4.85018150199
PHAGE|206599880|ref|NC_011288.1| PHAGE|514051825|ref|NC_021538.1| 105.74231787
PHAGE|66395965|ref|NC_007058.1| PHAGE|588498242|ref|NC_023499.1| 20.504558943
PHAGE|228860932|ref|NC_012635.1| PHAGE|29366675|ref|NC_000866.4| 300.0
PHAGE|428781810|ref|NC_019708.1| PHAGE|46402086|ref|NC_005857.1| 12.0548463708
PHAGE|543170916|ref|NC_022329.1| PHAGE|530547193|ref|NC_022070.1| 159.627866406
PHAGE|326782024|ref|NC_015280.1| PHAGE|157311299|ref|NC_009821.1| 17.6032972184
PHAGE|109392453|ref|NC_008203.1| PHAGE|593776040|ref|NC_023707.1| 127.742547738
PHAGE|593778859|ref|NC_023726.1| PHAGE|192823813|ref|NC_011022.1| 163.903692864
PHAGE|526244872|ref|NC_021863.1| PHAGE|538397808|ref|NC_021773.2| 18.2011207764
PHAGE|643217419|ref|NC_024207.1| PHAGE|643218568|ref|NC_024216.1| 300.0
PHAGE|29028563|ref|NC_004615.1| PHAGE|148717842|ref|NC_009526.1| 111.629910014
PHAGE|109289986|ref|NC_008208.1| PHAGE|29366675|ref|NC_000866.4| 150.286560787
PHAGE|157786393|ref|NC_009877.1| PHAGE|563398672|ref|NC_022977.1| 49.2922559338
PHAGE|640884131|ref|NC_024138.1| PHAGE|593778237|ref|NC_023721.1| 1.10240280928
PHAGE|448244985|ref|NC_020202.1| PHAGE|481019146|ref|NC_021070.1| 4.0303528752
PHAGE|824479682|ref|NC_027118.1| PHAGE|48696638|ref|NC_005879.1| 129.002745547
PHAGE|326782497|ref|NC_015282.1| PHAGE|849121089|ref|NC_027353.1| 14.8915387062
PHAGE|28876202|ref|NC_004585.1| PHAGE|658607810|ref|NC_024387.1| 4.99421377875
PHAGE|422934783|ref|NC_019505.1| PHAGE|431809199|ref|NC_019910.1| 15.6534788586
PHAGE|824479580|ref|NC_021190.1| PHAGE|81343928|ref|NC_007603.1| 2.69820653601
PHAGE|593775786|ref|NC_023704.1| PHAGE|388570523|ref|NC_017973.1| 47.5523370188
PHAGE|209447126|ref|NC_011357.1| PHAGE|428781872|ref|NC_019709.1| 39.4363306002
PHAGE|589892611|ref|NC_023597.1| PHAGE|589890307|ref|NC_023565.1| 98.2605645579
PHAGE|194100252|ref|NC_011040.1| PHAGE|593779895|ref|NC_023736.1| 50.5601030214
PHAGE|18249864|ref|NC_003356.1| PHAGE|17975161|ref|NC_003309.1| 1.14962844083
PHAGE|422935113|ref|NC_019507.1| PHAGE|472340220|ref|NC_020845.1| 7.78844757255
PHAGE|327198045|ref|NC_015266.1| PHAGE|514231135|ref|NC_021557.1| 2.42432234145
PHAGE|593778341|ref|NC_023722.1| PHAGE|109521840|ref|NC_008199.1| 5.48355017058
PHAGE|408905856|ref|NC_018861.1| PHAGE|827047887|ref|NC_027130.1| 10.8091834081
PHAGE|658310895|ref|NC_024366.1| PHAGE|194302947|ref|NC_011054.1| 2.69726538891
PHAGE|22296522|ref|NC_004112.1| PHAGE|273809728|ref|NC_013598.1| 4.20144316308
PHAGE|764160082|ref|NC_026590.1| PHAGE|530545699|ref|NC_022058.1| 1.46176980725
PHAGE|66395215|ref|NC_007047.1| PHAGE|30043925|ref|NC_004740.1| 13.5261825693
PHAGE|815853630|ref|NC_026925.1| PHAGE|408905850|ref|NC_018855.1| 15.5434023411
PHAGE|460042436|ref|NC_020484.1| PHAGE|481019622|ref|NC_021073.1| 9.00286865535
PHAGE|119637746|ref|NC_008694.1| PHAGE|509141259|ref|NC_021337.1| 1.58398603063
PHAGE|158380386|ref|NC_009552.2| PHAGE|423262327|ref|NC_019544.1| 52.1257010729
PHAGE|815854506|ref|NC_026927.1| PHAGE|238694878|ref|NC_012740.1| 14.6690955188
PHAGE|514050763|ref|NC_021530.1| PHAGE|326536151|ref|NC_015250.1| 17.3378968881
PHAGE|712915364|ref|NC_025455.1| PHAGE|372217712|ref|NC_016657.1| 36.3919273728
PHAGE|325171272|ref|NC_015159.1| PHAGE|849254683|ref|NC_027379.1| 2.15130189934
PHAGE|588498136|ref|NC_023498.1| PHAGE|514360972|ref|NC_021556.1| 23.6464807149
PHAGE|422937778|ref|NC_019530.1| PHAGE|815854289|ref|NC_026924.1| 12.0647478888
PHAGE|119967833|ref|NC_008723.1| PHAGE|118430724|ref|NC_008583.1| 26.8520969809
PHAGE|38707640|ref|NC_005282.1| PHAGE|713322012|ref|NC_025414.1| 2.03082298749
PHAGE|418489442|ref|NC_019487.1| PHAGE|657184119|ref|NC_005880.2| 26.9501718798
ARCHVIR|ETNP|2|30|revised|scaffold12619|1_arch ARCHVIR|ETNP|2|60|revised|scaffold30075|1_arch 11.8291857663
PHAGE|168983473|ref|NC_010363.1| PHAGE|22855148|ref|NC_004165.1| 2.81765434605
PHAGE|593774520|ref|NC_023691.1| PHAGE|194100609|ref|NC_011039.1| 90.8071578658
PHAGE|326783659|ref|NC_015287.1| PHAGE|543171678|ref|NC_022343.1| 9.3182052127
PHAGE|45686283|ref|NC_005833.1| PHAGE|428781872|ref|NC_019709.1| 4.5381280501
PHAGE|116326222|ref|NC_008515.1| PHAGE|422934783|ref|NC_019505.1| 300.0
PHAGE|9635677|ref|NC_002486.1| PHAGE|28876202|ref|NC_004585.1| 3.00671697754
PHAGE|66391451|ref|NC_007023.1| PHAGE|460042436|ref|NC_020484.1| 23.5959680292
PHAGE|526244872|ref|NC_021863.1| PHAGE|29028563|ref|NC_004615.1| 57.5197549167
PHAGE|219681259|ref|NC_011811.1| PHAGE|849121089|ref|NC_027353.1| 1.27417474776
PHAGE|589893225|ref|NC_023600.1| PHAGE|609252275|ref|NC_023742.1| 40.7611177093
PHAGE|312281391|ref|NC_006884.2| PHAGE|332672312|ref|NC_015464.1| 10.7117721355
PHAGE|712913174|ref|NC_025430.1| PHAGE|564292481|ref|NC_023006.1| 92.7436787827
PHAGE|422936732|ref|NC_019524.1| PHAGE|525972436|ref|NC_021780.1| 159.732596342
PHAGE|563397724|ref|NC_022969.1| PHAGE|508179584|ref|NC_021306.1| 300.0
PHAGE|538397808|ref|NC_021773.2| PHAGE|526244872|ref|NC_021863.1| 18.2011207764
PHAGE|111146921|ref|NC_004166.2| PHAGE|66396333|ref|NC_007063.1| 16.9998457884
PHAGE|9625433|ref|NC_001335.1| PHAGE|764160082|ref|NC_026590.1| 5.92929367907
PHAGE|422934783|ref|NC_019505.1| PHAGE|828805560|ref|NC_027204.1| 26.0902653581
PHAGE|589889728|ref|NC_023561.1| PHAGE|514050763|ref|NC_021530.1| 14.6346942134
PHAGE|326633040|ref|NC_015271.1| PHAGE|422935523|ref|NC_019510.1| 80.470772826
PHAGE|66395293|ref|NC_007048.1| PHAGE|66396406|ref|NC_007064.1| 75.8285690163
PHAGE|209363552|ref|NC_011344.1| PHAGE|509140090|ref|NC_021326.1| 22.4526629064
PHAGE|33620426|ref|NC_005066.1| PHAGE|422936890|ref|NC_019526.1| 11.2143875774
PHAGE|508178429|ref|NC_021302.1| PHAGE|157311189|ref|NC_009820.1| 5.23537104624
PHAGE|849119759|ref|NC_027330.1| PHAGE|338826807|ref|NC_015719.1| 2.14057902732
PHAGE|460042674|ref|NC_020486.1| PHAGE|326782024|ref|NC_015280.1| 134.525893116
PHAGE|148724443|ref|NC_009531.1| PHAGE|712915364|ref|NC_025455.1| 36.5715969964
PHAGE|203463359|ref|NC_011267.1| PHAGE|563398432|ref|NC_022975.1| 156.999534508
PHAGE|849254407|ref|NC_027370.1| PHAGE|408905842|ref|NC_018847.1| 123.572214606
PHAGE|28876202|ref|NC_004585.1| PHAGE|119443652|ref|NC_008689.1| 3.08421387334
PHAGE|713322590|ref|NC_025448.1| PHAGE|514050763|ref|NC_021530.1| 15.5978460542
PHAGE|593776316|ref|NC_023710.1| PHAGE|593776135|ref|NC_023708.1| 155.036273825
PHAGE|563398883|ref|NC_022981.1| PHAGE|530546427|ref|NC_022065.1| 300.0
PHAGE|682124280|ref|NC_024794.1| PHAGE|228861315|ref|NC_012638.1| 300.0
PHAGE|589893597|ref|NC_023607.1| PHAGE|640883762|ref|NC_024136.1| 47.5453281497
PHAGE|169257155|ref|NC_010391.1| PHAGE|408905838|ref|NC_018843.1| 1.77183556578
PHAGE|725949806|ref|NC_025437.1| PHAGE|326782972|ref|NC_015284.1| 16.012270977
PHAGE|282598606|ref|NC_013694.1| PHAGE|563399268|ref|NC_022985.1| 89.7044226561
PHAGE|588498136|ref|NC_023498.1| PHAGE|589893324|ref|NC_023602.1| 3.4176461656
PHAGE|588498308|ref|NC_023500.1| PHAGE|118725053|ref|NC_008617.1| 15.7034674449
PHAGE|428782011|ref|NC_019711.1| PHAGE|169257155|ref|NC_010391.1| 21.2853659212
PHAGE|318065792|ref|NC_014901.1| PHAGE|530545464|ref|NC_022056.1| 162.583665533
PHAGE|849121398|ref|NC_027364.1| PHAGE|431808936|ref|NC_019909.1| 8.12476451577
PHAGE|281416434|ref|NC_013644.1| PHAGE|282598706|ref|NC_013696.1| 1.72779138218
PHAGE|849251180|ref|NC_027347.1| PHAGE|543171401|ref|NC_022337.1| 127.743582132
PHAGE|472343238|ref|NC_020875.1| PHAGE|713322875|ref|NC_025452.1| 12.0247521488
PHAGE|509141259|ref|NC_021337.1| PHAGE|194100467|ref|NC_011038.1| 1.62518845318
PHAGE|593774278|ref|NC_023690.1| PHAGE|530547290|ref|NC_022071.1| 3.22633660322
PHAGE|526245010|ref|NC_021865.1| PHAGE|77020137|ref|NC_007458.1| 5.72206454794
PHAGE|58532811|ref|NC_006820.1| PHAGE|326783215|ref|NC_015285.1| 116.801534939
PHAGE|294661411|ref|NC_013649.2| PHAGE|482849224|ref|NC_019933.2| 1.8237065433
PHAGE|408905835|ref|NC_018840.1| PHAGE|543171262|ref|NC_022334.1| 132.091289818
PHAGE|162290187|ref|NC_008296.2| PHAGE|157311299|ref|NC_009821.1| 15.5929314269
PHAGE|194100467|ref|NC_011038.1| PHAGE|509141259|ref|NC_021337.1| 1.62518845318
PHAGE|13786531|ref|NC_002747.1| PHAGE|215401171|ref|NC_011614.1| 3.56405896641
PHAGE|849119759|ref|NC_027330.1| PHAGE|281306659|ref|NC_013638.1| 3.88703207178
PHAGE|612508640|ref|NC_023567.2| PHAGE|238695587|ref|NC_012742.1| 1.67541805041
PHAGE|326784214|ref|NC_015289.1| PHAGE|29366675|ref|NC_000866.4| 15.715981401
PHAGE|29366701|ref|NC_004665.1| PHAGE|849255709|ref|NC_027390.1| 2.64351983565
PHAGE|203463359|ref|NC_011267.1| PHAGE|29566737|ref|NC_004688.1| 9.94766614426
PHAGE|643319045|ref|NC_024212.1| PHAGE|431810358|ref|NC_019924.1| 5.23583079353
PHAGE|326782024|ref|NC_015280.1| PHAGE|849121089|ref|NC_027353.1| 17.403040978
PHAGE|593780491|ref|NC_023740.1| PHAGE|194100514|ref|NC_011044.1| 73.4938386059
PHAGE|589286276|ref|NC_023568.1| PHAGE|514051046|ref|NC_021536.1| 15.0931678212
PHAGE|849120356|ref|NC_027344.1| PHAGE|304373555|ref|NC_014467.1| 133.802110631
PHAGE|408905831|ref|NC_018836.1| PHAGE|593777020|ref|NC_023716.1| 2.20470410683
PHAGE|472341521|ref|NC_020855.1| PHAGE|712912907|ref|NC_025429.1| 29.6654563404
PHAGE|589892139|ref|NC_023590.1| PHAGE|89152531|ref|NC_007806.1| 70.9078414766
PHAGE|37651481|ref|NC_005135.1| PHAGE|162290187|ref|NC_008296.2| 13.2819312929
PHAGE|338826857|ref|NC_015720.1| PHAGE|640884536|ref|NC_024141.1| 2.58568196854
PHAGE|29366675|ref|NC_000866.4| PHAGE|326804500|ref|NC_015296.1| 16.9984334256
PHAGE|658311237|ref|NC_024371.1| PHAGE|206599983|ref|NC_011292.1| 256.766001934
PHAGE|9633990|ref|NC_001271.1| PHAGE|431809408|ref|NC_019911.1| 2.33480249831
PHAGE|460042436|ref|NC_020484.1| PHAGE|725949165|ref|NC_025422.1| 56.2681866362
PHAGE|38639923|ref|NC_005260.1| PHAGE|414086362|ref|NC_019399.1| 105.239921737
PHAGE|481019412|ref|NC_021072.1| PHAGE|38639923|ref|NC_005260.1| 14.0327449391
PHAGE|228861315|ref|NC_012638.1| PHAGE|440789269|ref|NC_020083.1| 18.4783331347
PHAGE|431808936|ref|NC_019909.1| PHAGE|815854070|ref|NC_026923.1| 15.2432369754
PHAGE|215401171|ref|NC_011614.1| PHAGE|189427122|ref|NC_010808.1| 115.866797994
PHAGE|448259945|ref|NC_019925.1| PHAGE|33620426|ref|NC_005066.1| 16.1944208478
PHAGE|712914056|ref|NC_025444.1| PHAGE|593775786|ref|NC_023704.1| 42.3417864424
PHAGE|640885266|ref|NC_024148.1| PHAGE|388570523|ref|NC_017973.1| 97.8781328302
PHAGE|593776642|ref|NC_023713.1| PHAGE|764159085|ref|NC_026583.1| 45.3475394662
PHAGE|326783659|ref|NC_015287.1| PHAGE|589891766|ref|NC_023587.1| 162.143378857
PHAGE|294661423|ref|NC_014036.1| PHAGE|414086362|ref|NC_019399.1| 146.319993888
PHAGE|212671382|ref|NC_011534.1| PHAGE|31880044|ref|NC_004831.2| 4.71436822199
PHAGE|530545356|ref|NC_022055.1| PHAGE|593778526|ref|NC_023724.1| 2.75859408446
PHAGE|372217834|ref|NC_016659.1| PHAGE|827047354|ref|NC_027132.1| 1.32897129693
PHAGE|326781756|ref|NC_015279.1| PHAGE|849122876|ref|NC_027404.1| 15.0062509926
PHAGE|609216850|ref|NC_022768.1| PHAGE|326804500|ref|NC_015296.1| 300.0
PHAGE|849250042|ref|NC_027337.1| PHAGE|325170966|ref|NC_015157.1| 6.76762768083
PHAGE|418489035|ref|NC_019455.1| PHAGE|198449262|ref|NC_011216.1| 26.6212792246
PHAGE|563398178|ref|NC_022973.1| PHAGE|563398785|ref|NC_022979.1| 58.8798046598
PHAGE|431810493|ref|NC_019927.1| PHAGE|221328618|ref|NC_011976.1| 10.1607701798
PHAGE|312281391|ref|NC_006884.2| PHAGE|481019622|ref|NC_021073.1| 8.48000566156
PHAGE|372449904|ref|NC_016653.1| PHAGE|589893597|ref|NC_023607.1| 60.5348170904
PHAGE|563397724|ref|NC_022969.1| PHAGE|764159452|ref|NC_026585.1| 3.1354328119
PHAGE|219681259|ref|NC_011811.1| PHAGE|510953439|ref|NC_021344.2| 2.54580471202
PHAGE|282598847|ref|NC_013692.1| PHAGE|658310992|ref|NC_024367.1| 27.3276612166
PHAGE|906476374|ref|NC_027643.1| PHAGE|906476286|ref|NC_027634.1| 4.18228356373
PHAGE|12657854|ref|NC_002656.1| PHAGE|530787059|ref|NC_022087.1| 55.2378927086
PHAGE|29028617|ref|NC_004616.1| PHAGE|212499705|ref|NC_011551.1| 2.32683031696
PHAGE|58532811|ref|NC_006820.1| PHAGE|422936140|ref|NC_019516.1| 12.3985451974
PHAGE|326783215|ref|NC_015285.1| PHAGE|682124280|ref|NC_024794.1| 15.5878871322
PHAGE|66391255|ref|NC_007021.1| PHAGE|643218568|ref|NC_024216.1| 44.2459079408
PHAGE|194302947|ref|NC_011054.1| PHAGE|109392186|ref|NC_008196.1| 140.579252041
PHAGE|47777280|ref|NC_005263.2| PHAGE|149882900|ref|NC_009604.1| 177.704087093
PHAGE|215401108|ref|NC_011612.1| PHAGE|589891425|ref|NC_023582.1| 4.69880963737
PHAGE|219681191|ref|NC_011802.1| PHAGE|9626243|ref|NC_001416.1| 13.1389843744
PHAGE|203463359|ref|NC_011267.1| PHAGE|593774821|ref|NC_023695.1| 167.404758107
PHAGE|161622381|ref|NC_010105.1| PHAGE|326783215|ref|NC_015285.1| 14.7926021397
PHAGE|563397452|ref|NC_022968.1| PHAGE|472342352|ref|NC_020863.1| 25.0564541162
PHAGE|197935853|ref|NC_011201.1| PHAGE|194100415|ref|NC_011043.1| 2.46042858473
PHAGE|530546568|ref|NC_022066.1| PHAGE|29565879|ref|NC_004681.1| 12.7738759925
PHAGE|414087577|ref|NC_019403.1| PHAGE|849119759|ref|NC_027330.1| 52.671457918
PHAGE|33770508|ref|NC_005069.1| PHAGE|849250250|ref|NC_027339.1| 1.52133756833
PHAGE|428782589|ref|NC_019720.1| PHAGE|593779737|ref|NC_023734.1| 5.59676099622
PHAGE|148747798|ref|NC_009235.2| PHAGE|589890395|ref|NC_023566.1| 4.17046847326
PHAGE|372199367|ref|NC_016570.1| PHAGE|162290187|ref|NC_008296.2| 12.3764195139
PHAGE|610585404|ref|NC_022088.2| PHAGE|725949470|ref|NC_025423.1| 13.4575769831
PHAGE|169257155|ref|NC_010391.1| PHAGE|428781735|ref|NC_019706.1| 34.1353471319
PHAGE|148747798|ref|NC_009235.2| PHAGE|428782446|ref|NC_019718.1| 1.04519466467
PHAGE|422937778|ref|NC_019530.1| PHAGE|326783215|ref|NC_015285.1| 12.2189778403
PHAGE|372449733|ref|NC_016650.1| PHAGE|589890211|ref|NC_023564.1| 59.7295230991
PHAGE|408905846|ref|NC_018851.1| PHAGE|906475964|ref|NC_027625.1| 132.091289818
PHAGE|472343131|ref|NC_020872.1| PHAGE|374531598|ref|NC_016764.1| 2.37586221436
PHAGE|29366675|ref|NC_000866.4| PHAGE|713322875|ref|NC_025452.1| 18.9438945895
PHAGE|119443652|ref|NC_008689.1| PHAGE|162290107|ref|NC_010147.1| 22.2281202705
PHAGE|481019198|ref|NC_021071.1| PHAGE|326782972|ref|NC_015284.1| 170.4692834
PHAGE|66391451|ref|NC_007023.1| PHAGE|326781756|ref|NC_015279.1| 14.2705065602
PHAGE|431810092|ref|NC_019919.1| PHAGE|472339958|ref|NC_020843.1| 2.18516243297
PHAGE|310722194|ref|NC_014635.1| PHAGE|418487384|ref|NC_019444.1| 12.4406917723
PHAGE|281199644|ref|NC_013594.1| PHAGE|119953625|ref|NC_008717.1| 1.98235678929
PHAGE|526178036|ref|NC_021801.1| PHAGE|239507361|ref|NC_012784.1| 8.48001441632
PHAGE|423262043|ref|NC_019542.1| PHAGE|422935523|ref|NC_019510.1| 4.46003896033
PHAGE|589286942|ref|NC_023576.1| PHAGE|374531598|ref|NC_016764.1| 2.59390498457
PHAGE|29789895|ref|NC_003291.2| PHAGE|509139878|ref|NC_021323.1| 1.52195462125
PHAGE|281416278|ref|NC_013647.1| PHAGE|712915997|ref|NC_025464.1| 10.9153797366
PHAGE|428783345|ref|NC_019769.1| PHAGE|428783215|ref|NC_019767.1| 116.882836252
PHAGE|77118167|ref|NC_007456.1| PHAGE|18640469|ref|NC_003390.1| 9.48630351925
PHAGE|281415946|ref|NC_013650.1| PHAGE|203457352|ref|NC_011272.1| 300.0
PHAGE|269838908|ref|NC_011085.2| PHAGE|712915418|ref|NC_025456.1| 10.9411151028
PHAGE|13786531|ref|NC_002747.1| PHAGE|30089861|ref|NC_004746.1| 4.23211933178
PHAGE|849119759|ref|NC_027330.1| PHAGE|849122203|ref|NC_027387.1| 2.0016132401
PHAGE|612508640|ref|NC_023567.2| PHAGE|326536103|ref|NC_015249.1| 2.44327981526
PHAGE|428781735|ref|NC_019706.1| PHAGE|514361045|ref|NC_021563.1| 1.10662167505
PHAGE|849256101|ref|NC_027397.1| PHAGE|48696682|ref|NC_005891.1| 133.837141298
PHAGE|431810934|ref|NC_019932.1| PHAGE|117676329|ref|NC_007145.2| 31.9639525614
PHAGE|593776316|ref|NC_023710.1| PHAGE|157786475|ref|NC_009878.1| 145.186392543
PHAGE|30043925|ref|NC_004740.1| PHAGE|327197584|ref|NC_015252.1| 14.6480765643
PHAGE|423261416|ref|NC_019538.1| PHAGE|431808936|ref|NC_019909.1| 107.286839071
PHAGE|713322580|ref|NC_025425.1| PHAGE|58532811|ref|NC_006820.1| 13.7158835852
PHAGE|563399598|ref|NC_022988.1| PHAGE|194303053|ref|NC_011056.1| 285.002620209
PHAGE|514231256|ref|NC_021559.1| PHAGE|414086915|ref|NC_019401.1| 1.4402019682
PHAGE|764160082|ref|NC_026590.1| PHAGE|29566407|ref|NC_004686.1| 5.41146952675
PHAGE|392972682|ref|NC_018084.1| PHAGE|422936709|ref|NC_019523.1| 11.4386370216
PHAGE|730984989|ref|NC_025830.1| PHAGE|414086086|ref|NC_019398.1| 2.09696746668
PHAGE|428765613|ref|NC_019705.1| PHAGE|9634119|ref|NC_002166.1| 115.332871322
PHAGE|543171494|ref|NC_022339.1| PHAGE|508178941|ref|NC_021304.1| 2.083691327
PHAGE|255928922|ref|NC_013085.1| PHAGE|304373555|ref|NC_014467.1| 13.1131619504
PHAGE|849254115|ref|NC_027361.1| PHAGE|906475964|ref|NC_027625.1| 126.421381411
PHAGE|815854506|ref|NC_026927.1| PHAGE|849120356|ref|NC_027344.1| 15.5229079941
PHAGE|66391451|ref|NC_007023.1| PHAGE|418488631|ref|NC_019452.1| 16.1890247763
PHAGE|508178009|ref|NC_021300.1| PHAGE|563398039|ref|NC_022971.1| 5.41425307998
PHAGE|109521437|ref|NC_008206.1| PHAGE|609252716|ref|NC_023747.1| 4.94040846534
PHAGE|282598606|ref|NC_013694.1| PHAGE|9625433|ref|NC_001335.1| 86.4291421334
PHAGE|81343928|ref|NC_007603.1| PHAGE|428782011|ref|NC_019711.1| 2.61846959421
PHAGE|116326222|ref|NC_008515.1| PHAGE|326536151|ref|NC_015250.1| 172.210572806
PHAGE|422935796|ref|NC_019513.1| PHAGE|744692776|ref|NC_026016.1| 15.5315723103
PHAGE|609216850|ref|NC_022768.1| PHAGE|255928922|ref|NC_013085.1| 13.0507457201
PHAGE|712915255|ref|NC_025450.1| PHAGE|18640469|ref|NC_003390.1| 1.19673579283
PHAGE|393707863|ref|NC_015785.1| PHAGE|77020114|ref|NC_007461.1| 4.2791793099
PHAGE|326783443|ref|NC_015286.1| PHAGE|456351087|ref|NC_020416.1| 15.9047062522
PHAGE|563398178|ref|NC_022973.1| PHAGE|589890949|ref|NC_023577.1| 63.0701763512
PHAGE|557745636|ref|NC_022791.1| PHAGE|557428123|ref|NC_022776.1| 2.23330002042
PHAGE|62327085|ref|NC_006936.1| PHAGE|643319045|ref|NC_024212.1| 1.04375555615
PHAGE|310722194|ref|NC_014635.1| PHAGE|310722466|ref|NC_014636.1| 96.5443762789
PHAGE|119953678|ref|NC_008722.1| PHAGE|66395215|ref|NC_007047.1| 20.0638125889
PHAGE|38229112|ref|NC_005178.1| PHAGE|56692568|ref|NC_006548.1| 23.0003355045
PHAGE|16798783|ref|NC_003216.1| PHAGE|333798107|ref|NC_015568.1| 3.69455665873
PHAGE|27311175|ref|NC_004456.1| PHAGE|167832345|ref|NC_010342.1| 24.8544013581
PHAGE|206600181|ref|NC_011289.1| PHAGE|304360853|ref|NC_014459.1| 2.81687992879
PHAGE|9635165|ref|NC_002321.1| PHAGE|30043925|ref|NC_004740.1| 58.4776176525
PHAGE|713322875|ref|NC_025452.1| PHAGE|32453484|ref|NC_004928.1| 14.6983707237
PHAGE|116326222|ref|NC_008515.1| PHAGE|311992494|ref|NC_014660.1| 179.220559957
PHAGE|560186075|ref|NC_022916.1| PHAGE|509139299|ref|NC_021316.1| 11.1026459423
PHAGE|514051046|ref|NC_021536.1| PHAGE|29366675|ref|NC_000866.4| 15.0121234605
PHAGE|351518443|ref|NC_016073.1| PHAGE|713322012|ref|NC_025414.1| 19.5273128268
PHAGE|372217712|ref|NC_016657.1| PHAGE|108861984|ref|NC_008152.1| 2.06754748526
PHAGE|194100415|ref|NC_011043.1| PHAGE|564292430|ref|NC_023005.1| 48.1717299029
PHAGE|593778144|ref|NC_023720.1| PHAGE|192824177|ref|NC_011023.1| 47.0604250186
ARCHVIR|448260147|ref|NC_020077.1| ARCHVIR|75750386|ref|NC_007409.1| 8.63092273017
PHAGE|422936890|ref|NC_019526.1| PHAGE|326784214|ref|NC_015289.1| 1.27089274473
PHAGE|712913311|ref|NC_025433.1| PHAGE|593775339|ref|NC_023699.1| 146.750929827
PHAGE|657184119|ref|NC_005880.2| PHAGE|561133277|ref|NC_022920.1| 300.0
PHAGE|431810292|ref|NC_019923.1| PHAGE|155370093|ref|NC_007804.2| 12.6682381591
PHAGE|530547193|ref|NC_022070.1| PHAGE|29566737|ref|NC_004688.1| 7.85833349213
PHAGE|431808936|ref|NC_019909.1| PHAGE|326783443|ref|NC_015286.1| 15.5310759672
PHAGE|194302947|ref|NC_011054.1| PHAGE|18496886|ref|NC_003387.1| 2.94693999562
PHAGE|326783443|ref|NC_015286.1| PHAGE|460042674|ref|NC_020486.1| 300.0
PHAGE|318065901|ref|NC_014900.1| PHAGE|428782521|ref|NC_019719.1| 22.334102239
PHAGE|408905856|ref|NC_018861.1| PHAGE|423262092|ref|NC_019543.1| 14.659131045
PHAGE|18034800|ref|NC_003157.4| PHAGE|393707861|ref|NC_008721.2| 1.50353933924
PHAGE|13487801|ref|NC_002703.1| PHAGE|557307926|ref|NC_022756.1| 1.86390430024
PHAGE|282598938|ref|NC_013697.1| PHAGE|414086915|ref|NC_019401.1| 2.35590536378
PHAGE|508179825|ref|NC_021307.1| PHAGE|388570523|ref|NC_017973.1| 86.8506418168
PHAGE|725949701|ref|NC_025434.1| PHAGE|9633396|ref|NC_000902.1| 105.555716599
PHAGE|725950304|ref|NC_025446.1| PHAGE|91214232|ref|NC_005083.2| 12.0821474474
PHAGE|56693048|ref|NC_006565.1| PHAGE|589286664|ref|NC_023573.1| 42.7228357901
PHAGE|194100305|ref|NC_011042.1| PHAGE|472339613|ref|NC_020838.1| 10.825640093
PHAGE|609216850|ref|NC_022768.1| PHAGE|815854799|ref|NC_026928.1| 13.6269720001
PHAGE|314121562|ref|NC_014792.1| PHAGE|849248501|ref|NC_027331.1| 300.0
PHAGE|29366701|ref|NC_004665.1| PHAGE|194100305|ref|NC_011042.1| 57.176173543
PHAGE|333798163|ref|NC_015569.1| PHAGE|310722194|ref|NC_014635.1| 16.150466475
PHAGE|422935796|ref|NC_019513.1| PHAGE|157102938|ref|NC_009763.2| 27.0870315436
PHAGE|195546641|ref|NC_011105.1| PHAGE|712915255|ref|NC_025450.1| 2.06754748526
PHAGE|460042324|ref|NC_020482.1| PHAGE|472342816|ref|NC_020865.1| 15.9879960416
PHAGE|472339117|ref|NC_020835.1| PHAGE|68299727|ref|NC_007149.1| 10.6915703689
PHAGE|422937568|ref|NC_019528.1| PHAGE|844383143|ref|NC_027292.1| 2.46619497363
PHAGE|46358648|ref|NC_005841.1| PHAGE|428782254|ref|NC_019715.1| 13.8466236032
PHAGE|712915691|ref|NC_025461.1| PHAGE|281416165|ref|NC_013651.1| 10.7939522396
PHAGE|849255443|ref|NC_027385.1| PHAGE|849250190|ref|NC_027338.1| 122.260488588
PHAGE|712913174|ref|NC_025430.1| PHAGE|418489681|ref|NC_019488.1| 16.6358824661
PHAGE|764160082|ref|NC_026590.1| PHAGE|508177514|ref|NC_021297.1| 4.58065466748
PHAGE|431810441|ref|NC_019926.1| PHAGE|712915472|ref|NC_025457.1| 4.32760548439
PHAGE|815854070|ref|NC_026923.1| PHAGE|326536409|ref|NC_015251.1| 12.0054754509
PHAGE|698029054|ref|NC_024125.2| PHAGE|418487384|ref|NC_019444.1| 14.5667440176
PHAGE|422936608|ref|NC_019520.1| PHAGE|712915255|ref|NC_025450.1| 8.90688362329
PHAGE|461475022|ref|NC_020490.1| PHAGE|66394670|ref|NC_007065.1| 29.5998133544
PHAGE|658310895|ref|NC_024366.1| PHAGE|338827012|ref|NC_015584.1| 2.12132391513
PHAGE|530546981|ref|NC_022068.1| PHAGE|764159860|ref|NC_026588.1| 69.1223205326
PHAGE|744692776|ref|NC_026016.1| PHAGE|399498678|ref|NC_018285.1| 1.46415917411
PHAGE|162290107|ref|NC_010147.1| PHAGE|399529119|ref|NC_018284.1| 60.2433698722
PHAGE|326536103|ref|NC_015249.1| PHAGE|712913234|ref|NC_025431.1| 16.1626455353
PHAGE|713322590|ref|NC_025448.1| PHAGE|713322012|ref|NC_025414.1| 135.127939641
PHAGE|31880044|ref|NC_004831.2| PHAGE|564292430|ref|NC_023005.1| 2.3648214263
PHAGE|514050968|ref|NC_021534.1| PHAGE|81343928|ref|NC_007603.1| 3.90598122198
PHAGE|422934421|ref|NC_019503.1| PHAGE|33620426|ref|NC_005066.1| 164.037149979
PHAGE|682124280|ref|NC_024794.1| PHAGE|440789269|ref|NC_020083.1| 15.877692908
PHAGE|372199367|ref|NC_016570.1| PHAGE|326804500|ref|NC_015296.1| 300.0
PHAGE|29565879|ref|NC_004681.1| PHAGE|530545464|ref|NC_022056.1| 2.02187642284
PHAGE|609252716|ref|NC_023747.1| PHAGE|764160082|ref|NC_026590.1| 8.87885180316
PHAGE|326783443|ref|NC_015286.1| PHAGE|514051046|ref|NC_021536.1| 300.0
PHAGE|514050763|ref|NC_021530.1| PHAGE|481019198|ref|NC_021071.1| 267.52302794
PHAGE|77020191|ref|NC_007457.1| PHAGE|712912354|ref|NC_025424.1| 5.55968315017
PHAGE|414086362|ref|NC_019399.1| PHAGE|423262092|ref|NC_019543.1| 149.970074294
PHAGE|118430724|ref|NC_008583.1| PHAGE|47073736|ref|NC_002661.2| 29.7062957791
PHAGE|228861315|ref|NC_012638.1| PHAGE|897635950|ref|NC_024124.2| 300.0
PHAGE|481019198|ref|NC_021071.1| PHAGE|815853630|ref|NC_026925.1| 275.729526202
PHAGE|109302753|ref|NC_008194.1| PHAGE|291084859|ref|NC_013936.1| 3.66969497251
PHAGE|314121562|ref|NC_014792.1| PHAGE|481019198|ref|NC_021071.1| 14.1602487088
PHAGE|281306659|ref|NC_013638.1| PHAGE|269838908|ref|NC_011085.2| 2.27859478671
PHAGE|414086915|ref|NC_019401.1| PHAGE|312281391|ref|NC_006884.2| 1.8199229817
PHAGE|849248815|ref|NC_027332.1| PHAGE|849253959|ref|NC_027360.1| 2.69116275547
ARCHVIR|ETNP|2|60|revised|scaffold30605|1_arch ARCHVIR|ETNP|2|60|revised|C4696047|1_arch 26.0556987835
PHAGE|609252600|ref|NC_023746.1| PHAGE|530545464|ref|NC_022056.1| 154.573235995
PHAGE|194100514|ref|NC_011044.1| PHAGE|712913690|ref|NC_025438.1| 77.4333394507
PHAGE|326536151|ref|NC_015250.1| PHAGE|456351087|ref|NC_020416.1| 172.891807866
PHAGE|219681259|ref|NC_011811.1| PHAGE|422934783|ref|NC_019505.1| 1.32888793169
PHAGE|157786393|ref|NC_009877.1| PHAGE|712914056|ref|NC_025444.1| 44.5340154078
PHAGE|194172859|ref|NC_011041.1| PHAGE|543170177|ref|NC_022323.1| 300.0
PHAGE|543171401|ref|NC_022337.1| PHAGE|849255497|ref|NC_027386.1| 129.356347416
PHAGE|9634155|ref|NC_002167.1| PHAGE|428781735|ref|NC_019706.1| 45.9058494598
PHAGE|418488631|ref|NC_019452.1| PHAGE|66391451|ref|NC_007023.1| 16.1890247763
PHAGE|330858525|ref|NC_015457.1| PHAGE|294661423|ref|NC_014036.1| 146.079536616
PHAGE|77118167|ref|NC_007456.1| PHAGE|422936608|ref|NC_019520.1| 4.65181144465
PHAGE|643217733|ref|NC_024210.1| PHAGE|414087634|ref|NC_019404.1| 130.599580331
PHAGE|13786531|ref|NC_002747.1| PHAGE|725950513|ref|NC_025453.1| 12.6125079366
PHAGE|167600442|ref|NC_010326.1| PHAGE|374531598|ref|NC_016764.1| 18.5069949959
PHAGE|281416323|ref|NC_013646.1| PHAGE|23455848|ref|NC_004303.1| 1.56180544524
PHAGE|422935113|ref|NC_019507.1| PHAGE|333798163|ref|NC_015569.1| 10.4801557277
PHAGE|374531598|ref|NC_016764.1| PHAGE|849119759|ref|NC_027330.1| 4.2144075825
PHAGE|530786827|ref|NC_022085.1| PHAGE|530547290|ref|NC_022071.1| 3.86368454469
PHAGE|326633040|ref|NC_015271.1| PHAGE|849122203|ref|NC_027387.1| 118.908491913
PHAGE|414090084|ref|NC_019416.1| PHAGE|338826807|ref|NC_015719.1| 98.9127250326
PHAGE|849248986|ref|NC_027333.1| PHAGE|408905844|ref|NC_018849.1| 127.743582132
PHAGE|327198387|ref|NC_015292.1| PHAGE|345461107|ref|NC_015938.1| 1.94013649577
PHAGE|508179906|ref|NC_021308.1| PHAGE|640885160|ref|NC_024147.1| 5.33305269311
PHAGE|66395588|ref|NC_007053.1| PHAGE|526244872|ref|NC_021863.1| 15.966578143
PHAGE|428782589|ref|NC_019720.1| PHAGE|764162247|ref|NC_026611.1| 10.0115607682
PHAGE|508178111|ref|NC_021301.1| PHAGE|508180789|ref|NC_021311.1| 2.02187642284
PHAGE|448244686|ref|NC_020200.1| PHAGE|119953625|ref|NC_008717.1| 131.597652703
PHAGE|589893597|ref|NC_023607.1| PHAGE|593780404|ref|NC_023739.1| 53.6506403727
PHAGE|282599175|ref|NC_013693.1| PHAGE|897635950|ref|NC_024124.2| 12.608373701
PHAGE|476572429|ref|NC_019419.2| PHAGE|422935477|ref|NC_019509.1| 11.1925670535
PHAGE|815853630|ref|NC_026925.1| PHAGE|514231256|ref|NC_021559.1| 220.359541121
PHAGE|712914205|ref|NC_025447.1| PHAGE|730984715|ref|NC_025829.1| 10.2063585179
PHAGE|192824177|ref|NC_011023.1| PHAGE|589893597|ref|NC_023607.1| 124.77722154
PHAGE|682124280|ref|NC_024794.1| PHAGE|849248501|ref|NC_027331.1| 298.916548817
PHAGE|643218568|ref|NC_024216.1| PHAGE|428782997|ref|NC_019726.1| 38.7908083775
PHAGE|589892035|ref|NC_023589.1| PHAGE|849120621|ref|NC_027345.1| 27.440219483
PHAGE|570033450|ref|NC_018087.2| PHAGE|418487384|ref|NC_019444.1| 16.6322108445
PHAGE|408905854|ref|NC_018859.1| PHAGE|414087461|ref|NC_019402.1| 39.0364096565
PHAGE|408905837|ref|NC_018842.1| PHAGE|906475860|ref|NC_027623.1| 127.743582132
PHAGE|326783659|ref|NC_015287.1| PHAGE|311992992|ref|NC_014662.1| 11.4839119767
PHAGE|126010846|ref|NC_009016.1| PHAGE|564292481|ref|NC_023006.1| 9.99407611022
PHAGE|764160499|ref|NC_026594.1| PHAGE|215479924|ref|NC_011611.1| 1.4050094971
PHAGE|157311135|ref|NC_009819.1| PHAGE|66395656|ref|NC_007054.1| 3.69822230861
PHAGE|9630386|ref|NC_001900.1| PHAGE|589890307|ref|NC_023565.1| 94.931376062
PHAGE|448245045|ref|NC_020203.1| PHAGE|399529040|ref|NC_018283.1| 3.1179922208
PHAGE|116326222|ref|NC_008515.1| PHAGE|481019412|ref|NC_021072.1| 15.2693732412
PHAGE|330858525|ref|NC_015457.1| PHAGE|282599175|ref|NC_013693.1| 15.5228962153
PHAGE|388483859|ref|NC_006882.2| PHAGE|269838908|ref|NC_011085.2| 10.9411151028
PHAGE|526244872|ref|NC_021863.1| PHAGE|66395588|ref|NC_007053.1| 15.966578143
PHAGE|643654468|ref|NC_024203.1| PHAGE|182637477|ref|NC_010576.1| 66.8398693339
PHAGE|565323599|ref|NC_012223.2| PHAGE|428782193|ref|NC_019714.1| 5.33214404012
PHAGE|206600181|ref|NC_011289.1| PHAGE|764159194|ref|NC_026584.1| 17.028781292
PHAGE|326784440|ref|NC_015290.1| PHAGE|828805560|ref|NC_027204.1| 30.8426742025
PHAGE|593776230|ref|NC_023709.1| PHAGE|543170398|ref|NC_022324.1| 52.3388935196
PHAGE|238821317|ref|NC_012756.1| PHAGE|9635165|ref|NC_002321.1| 1.69340974867
PHAGE|326425018|ref|NC_015210.1| PHAGE|109521840|ref|NC_008199.1| 46.3404596842
PHAGE|13786531|ref|NC_002747.1| PHAGE|148717842|ref|NC_009526.1| 7.44770642225
PHAGE|472342987|ref|NC_020868.1| PHAGE|414090494|ref|NC_019423.1| 20.1949574827
PHAGE|109521758|ref|NC_008204.1| PHAGE|609252275|ref|NC_023742.1| 53.7680952339
PHAGE|326536151|ref|NC_015250.1| PHAGE|472340220|ref|NC_020845.1| 18.0943950724
PHAGE|257136356|ref|NC_013195.1| PHAGE|509139878|ref|NC_021323.1| 23.117380338
PHAGE|609252819|ref|NC_023748.1| PHAGE|589892765|ref|NC_023606.1| 33.7842238392
PHAGE|593776135|ref|NC_023708.1| PHAGE|563399268|ref|NC_022985.1| 49.2784844183
PHAGE|194100415|ref|NC_011043.1| PHAGE|844383143|ref|NC_027292.1| 52.4644218645
PHAGE|37651481|ref|NC_005135.1| PHAGE|326783979|ref|NC_015288.1| 13.0650855796
PHAGE|563398039|ref|NC_022971.1| PHAGE|849255907|ref|NC_027395.1| 1.25580240108
PHAGE|338826857|ref|NC_015720.1| PHAGE|589893512|ref|NC_023604.1| 1.56180544524
PHAGE|29566737|ref|NC_004688.1| PHAGE|157786475|ref|NC_009878.1| 6.47522142718
PHAGE|119637746|ref|NC_008694.1| PHAGE|68299727|ref|NC_007149.1| 44.7459809977
PHAGE|18496886|ref|NC_003387.1| PHAGE|589890949|ref|NC_023577.1| 7.3658554828
PHAGE|514231256|ref|NC_021559.1| PHAGE|66391451|ref|NC_007023.1| 13.7129978863
PHAGE|38639923|ref|NC_005260.1| PHAGE|157311299|ref|NC_009821.1| 102.708916469
PHAGE|514050763|ref|NC_021530.1| PHAGE|33620426|ref|NC_005066.1| 15.4485573857
PHAGE|730984715|ref|NC_025829.1| PHAGE|815854070|ref|NC_026923.1| 15.427867337
PHAGE|422937778|ref|NC_019530.1| PHAGE|849248501|ref|NC_027331.1| 15.8220887845
PHAGE|206600079|ref|NC_011287.1| PHAGE|530547084|ref|NC_022069.1| 38.103422588
PHAGE|29566511|ref|NC_004687.1| PHAGE|281415946|ref|NC_013650.1| 300.0
PHAGE|282598938|ref|NC_013697.1| PHAGE|326536409|ref|NC_015251.1| 19.5626216687
PHAGE|563399545|ref|NC_022987.1| PHAGE|30387453|ref|NC_004777.1| 2.65288214076
PHAGE|849121398|ref|NC_027364.1| PHAGE|568191834|ref|NC_022772.1| 4.25154932666
PHAGE|281416165|ref|NC_013651.1| PHAGE|560186125|ref|NC_022917.1| 2.11594199405
PHAGE|543170498|ref|NC_022325.1| PHAGE|206600181|ref|NC_011289.1| 7.1489552708
PHAGE|192823996|ref|NC_011019.1| PHAGE|589892611|ref|NC_023597.1| 43.7741438816
PHAGE|408905836|ref|NC_018841.1| PHAGE|408905833|ref|NC_018838.1| 120.547227829
PHAGE|530546981|ref|NC_022068.1| PHAGE|29566737|ref|NC_004688.1| 21.541710616
PHAGE|593773606|ref|NC_023686.1| PHAGE|593776411|ref|NC_023711.1| 50.3476142764
PHAGE|508177514|ref|NC_021297.1| PHAGE|109521437|ref|NC_008206.1| 2.18720981824
PHAGE|47073736|ref|NC_002661.2| PHAGE|157102937|ref|NC_009762.2| 97.2870245617
PHAGE|311992992|ref|NC_014662.1| PHAGE|472343238|ref|NC_020875.1| 14.2745259864
PHAGE|338827012|ref|NC_015584.1| PHAGE|530547290|ref|NC_022071.1| 300.0
PHAGE|560186075|ref|NC_022916.1| PHAGE|388483859|ref|NC_006882.2| 2.20080999026
PHAGE|593778144|ref|NC_023720.1| PHAGE|509141289|ref|NC_021338.1| 50.2594965751
PHAGE|514051665|ref|NC_021533.1| PHAGE|557307743|ref|NC_022753.1| 82.4652983612
PHAGE|764162247|ref|NC_026611.1| PHAGE|399528758|ref|NC_018279.1| 11.8724648024
PHAGE|46402086|ref|NC_005857.1| PHAGE|428782011|ref|NC_019711.1| 3.26058540296
PHAGE|161622381|ref|NC_010105.1| PHAGE|448259945|ref|NC_019925.1| 15.5835916439
PHAGE|460042674|ref|NC_020486.1| PHAGE|713322580|ref|NC_025425.1| 15.2129130796
PHAGE|66395588|ref|NC_007053.1| PHAGE|588498242|ref|NC_023499.1| 23.687539054
PHAGE|712912451|ref|NC_025426.1| PHAGE|682123955|ref|NC_024792.1| 55.476313847
PHAGE|62362213|ref|NC_006949.1| PHAGE|472341456|ref|NC_020854.1| 1.16104121296
PHAGE|593780404|ref|NC_023739.1| PHAGE|563398785|ref|NC_022979.1| 161.175774026
ARCHVIR|ETNP|2|30|revised|scaffold15083|1_arch ARCHVIR|ETNP|2|30|revised|scaffold25317|1_arch 24.1488676339
PHAGE|422934421|ref|NC_019503.1| PHAGE|326783659|ref|NC_015287.1| 11.9092363689
PHAGE|327198387|ref|NC_015292.1| PHAGE|363539522|ref|NC_016071.1| 11.4459452751
PHAGE|176120944|ref|NC_001420.2| PHAGE|89888094|ref|NC_007856.1| 18.926779545
PHAGE|109392353|ref|NC_008195.1| PHAGE|593778341|ref|NC_023722.1| 3.73108382488
PHAGE|194186868|ref|NC_011048.1| PHAGE|151266287|ref|NC_009643.1| 6.13198019359
PHAGE|26553442|ref|NC_003050.2| PHAGE|190151415|ref|NC_010945.1| 17.6171248557
PHAGE|849121089|ref|NC_027353.1| PHAGE|326784440|ref|NC_015290.1| 13.5260366142
PHAGE|589891555|ref|NC_023584.1| PHAGE|514051046|ref|NC_021536.1| 300.0
PHAGE|428782376|ref|NC_019717.1| PHAGE|744692564|ref|NC_026010.1| 2.34963019829
PHAGE|725950304|ref|NC_025446.1| PHAGE|109289986|ref|NC_008208.1| 12.903242933
PHAGE|32128412|ref|NC_004902.1| PHAGE|482849224|ref|NC_019933.2| 79.3000365121
PHAGE|897635950|ref|NC_024124.2| PHAGE|698029054|ref|NC_024125.2| 300.0
PHAGE|640885266|ref|NC_024148.1| PHAGE|509139383|ref|NC_021318.1| 109.446139352
PHAGE|849253308|ref|NC_027357.1| PHAGE|849251180|ref|NC_027347.1| 133.714529816
PHAGE|563399545|ref|NC_022987.1| PHAGE|593779895|ref|NC_023736.1| 2.07154184242
PHAGE|170783609|ref|NC_010237.1| PHAGE|418487051|ref|NC_019442.1| 93.9645437388
PHAGE|226377630|ref|NC_012530.1| PHAGE|530787450|ref|NC_022090.1| 64.5064794977
PHAGE|563398178|ref|NC_022973.1| PHAGE|203463359|ref|NC_011267.1| 60.0689593138
PHAGE|408905829|ref|NC_018834.1| PHAGE|29566407|ref|NC_004686.1| 1.26677096149
PHAGE|109522084|ref|NC_008205.1| PHAGE|291084859|ref|NC_013936.1| 173.605465067
PHAGE|764159452|ref|NC_026585.1| PHAGE|530545941|ref|NC_022060.1| 98.4110677012
PHAGE|588498242|ref|NC_023499.1| PHAGE|526244872|ref|NC_021863.1| 9.42086165918
PHAGE|330858525|ref|NC_015457.1| PHAGE|713322302|ref|NC_025419.1| 300.0
PHAGE|47073736|ref|NC_002661.2| PHAGE|461475022|ref|NC_020490.1| 6.53034657384
PHAGE|326536409|ref|NC_015251.1| PHAGE|304373555|ref|NC_014467.1| 93.8544676055
PHAGE|824479580|ref|NC_021190.1| PHAGE|9630464|ref|NC_001901.1| 47.5229953397
PHAGE|308814351|ref|NC_014595.1| PHAGE|460042674|ref|NC_020486.1| 14.5706933373
PHAGE|169257267|ref|NC_010393.1| PHAGE|509140844|ref|NC_021331.1| 2.52942639909
PHAGE|456351021|ref|NC_020414.1| PHAGE|557307421|ref|NC_022746.1| 1.94364060142
PHAGE|431810441|ref|NC_019926.1| PHAGE|472342816|ref|NC_020865.1| 1.98542609923
PHAGE|849122807|ref|NC_027403.1| PHAGE|543171632|ref|NC_022342.1| 122.260488588
PHAGE|206599880|ref|NC_011288.1| PHAGE|593774278|ref|NC_023690.1| 15.1302474401
PHAGE|827047887|ref|NC_027130.1| PHAGE|568191834|ref|NC_022772.1| 12.1135600454
PHAGE|66395807|ref|NC_007056.1| PHAGE|304443238|ref|NC_014460.1| 20.170158937
PHAGE|764161032|ref|NC_026599.1| PHAGE|408905830|ref|NC_018835.1| 1.07850351262
PHAGE|203463359|ref|NC_011267.1| PHAGE|509141289|ref|NC_021338.1| 51.4197627734
PHAGE|66396113|ref|NC_007060.1| PHAGE|461475022|ref|NC_020490.1| 17.7618930685
PHAGE|17426228|ref|NC_003288.1| PHAGE|30043925|ref|NC_004740.1| 11.3840295822
PHAGE|372449971|ref|NC_016654.1| PHAGE|192823901|ref|NC_011020.1| 4.51225122253
ARCHVIR|42494927|ref|NC_005360.1| ARCHVIR|38639801|ref|NC_005265.1| 51.4839320117
PHAGE|508177514|ref|NC_021297.1| PHAGE|192823901|ref|NC_011020.1| 156.145103345
PHAGE|148724443|ref|NC_009531.1| PHAGE|563399545|ref|NC_022987.1| 4.22702045665
PHAGE|422937484|ref|NC_019527.1| PHAGE|84662653|ref|NC_007710.1| 20.5758612742
PHAGE|589893045|ref|NC_023552.1| PHAGE|593774137|ref|NC_023689.1| 1.01992238021
PHAGE|423261416|ref|NC_019538.1| PHAGE|238695156|ref|NC_012741.1| 105.616327249
PHAGE|418487144|ref|NC_019443.1| PHAGE|481019622|ref|NC_021073.1| 8.2206479087
PHAGE|9633494|ref|NC_000929.1| PHAGE|593775445|ref|NC_023700.1| 2.14881286943
PHAGE|609252716|ref|NC_023747.1| PHAGE|589893688|ref|NC_023609.1| 3.84967039746
PHAGE|66396040|ref|NC_007059.1| PHAGE|66394670|ref|NC_007065.1| 103.227219579
PHAGE|194100359|ref|NC_011045.1| PHAGE|418488941|ref|NC_019454.1| 4.23211933178
PHAGE|282598938|ref|NC_013697.1| PHAGE|849122338|ref|NC_027399.1| 3.14374611791
PHAGE|509141934|ref|NC_021346.1| PHAGE|29566511|ref|NC_004687.1| 300.0
PHAGE|448259945|ref|NC_019925.1| PHAGE|109289986|ref|NC_008208.1| 17.7709044245
PHAGE|119637746|ref|NC_008694.1| PHAGE|194100252|ref|NC_011040.1| 112.468862963
PHAGE|282598606|ref|NC_013694.1| PHAGE|640884747|ref|NC_024143.1| 53.6506403727
PHAGE|326783659|ref|NC_015287.1| PHAGE|472341954|ref|NC_020859.1| 155.409893841
PHAGE|28876381|ref|NC_004588.1| PHAGE|66394670|ref|NC_007065.1| 1.41725968252
PHAGE|158345134|ref|NC_009936.1| PHAGE|167600442|ref|NC_010326.1| 53.6455098026
PHAGE|815854289|ref|NC_026924.1| PHAGE|448260543|ref|NC_020080.1| 15.1392674965
PHAGE|157311299|ref|NC_009821.1| PHAGE|639438320|ref|NC_024121.1| 160.726777537
PHAGE|428781810|ref|NC_019708.1| PHAGE|428781735|ref|NC_019706.1| 52.4183666261
PHAGE|206600079|ref|NC_011287.1| PHAGE|530547193|ref|NC_022070.1| 1.48407905468
PHAGE|764159860|ref|NC_026588.1| PHAGE|304360758|ref|NC_014458.1| 2.84977262471
PHAGE|643655112|ref|NC_024217.1| PHAGE|472339958|ref|NC_020843.1| 1.42559588446
PHAGE|593774278|ref|NC_023690.1| PHAGE|764160588|ref|NC_026595.1| 9.08315797537
PHAGE|712915255|ref|NC_025450.1| PHAGE|563399545|ref|NC_022987.1| 4.37941644465
PHAGE|422936608|ref|NC_019520.1| PHAGE|194100415|ref|NC_011043.1| 2.54848046876
PHAGE|609252494|ref|NC_023745.1| PHAGE|589893597|ref|NC_023607.1| 100.538201987
PHAGE|408905840|ref|NC_018845.1| PHAGE|906476013|ref|NC_027626.1| 129.06579214
PHAGE|557745629|ref|NC_022790.1| PHAGE|9634948|ref|NC_002194.1| 13.4890908022
PHAGE|456351021|ref|NC_020414.1| PHAGE|195546641|ref|NC_011105.1| 1.86245441855
PHAGE|589889728|ref|NC_023561.1| PHAGE|570033450|ref|NC_018087.2| 172.573961265
PHAGE|414087634|ref|NC_019404.1| PHAGE|824479580|ref|NC_021190.1| 2.66298026761
PHAGE|338826807|ref|NC_015719.1| PHAGE|849122203|ref|NC_027387.1| 93.8237837093
PHAGE|815853839|ref|NC_026926.1| PHAGE|713322580|ref|NC_025425.1| 13.2356074567
PHAGE|543171678|ref|NC_022343.1| PHAGE|698029054|ref|NC_024125.2| 16.5774651171
PHAGE|22296522|ref|NC_004112.1| PHAGE|28876202|ref|NC_004585.1| 28.1013868392
PHAGE|148724443|ref|NC_009531.1| PHAGE|194100305|ref|NC_011042.1| 11.1903878863
PHAGE|764160082|ref|NC_026590.1| PHAGE|543170620|ref|NC_022326.1| 5.97976671651
PHAGE|725948655|ref|NC_025416.1| PHAGE|422935575|ref|NC_019511.1| 190.101338365
PHAGE|730984989|ref|NC_025830.1| PHAGE|563397452|ref|NC_022968.1| 175.973725345
PHAGE|530546138|ref|NC_022062.1| PHAGE|593774278|ref|NC_023690.1| 9.42129848856
PHAGE|282599175|ref|NC_013693.1| PHAGE|698029054|ref|NC_024125.2| 16.4769812398
PHAGE|418487144|ref|NC_019443.1| PHAGE|91214232|ref|NC_005083.2| 13.5848138036
PHAGE|849251848|ref|NC_027354.1| PHAGE|906475691|ref|NC_027620.1| 117.089429406
PHAGE|28876437|ref|NC_004589.1| PHAGE|282598706|ref|NC_013696.1| 1.72779138218
PHAGE|526244695|ref|NC_021859.1| PHAGE|304360853|ref|NC_014459.1| 19.2142327614
ARCHVIR|32453825|ref|NC_004927.1| ARCHVIR|509139559|ref|NC_021320.1| 267.957286003
PHAGE|255928922|ref|NC_013085.1| PHAGE|472340220|ref|NC_020845.1| 112.996786323
PHAGE|109521437|ref|NC_008206.1| PHAGE|593778237|ref|NC_023721.1| 2.04461435055
PHAGE|195546701|ref|NC_011107.1| PHAGE|125999960|ref|NC_009014.1| 4.17417460879
PHAGE|388570523|ref|NC_017973.1| PHAGE|472437676|ref|NC_020876.1| 128.552866913
PHAGE|422937778|ref|NC_019530.1| PHAGE|713322590|ref|NC_025448.1| 15.6939139447
PHAGE|593780187|ref|NC_023738.1| PHAGE|530547193|ref|NC_022070.1| 4.92088649769
PHAGE|49248530|ref|NC_005949.1| PHAGE|23455823|ref|NC_004306.1| 16.6082246522
PHAGE|589890307|ref|NC_023565.1| PHAGE|593779302|ref|NC_023731.1| 78.5896096148
PHAGE|56693048|ref|NC_006565.1| PHAGE|643217861|ref|NC_024211.1| 31.0982174848
PHAGE|593776642|ref|NC_023713.1| PHAGE|530546138|ref|NC_022062.1| 49.6171176154
PHAGE|326804500|ref|NC_015296.1| PHAGE|312281379|ref|NC_006883.2| 8.73617542011
PHAGE|311993272|ref|NC_014663.1| PHAGE|481019412|ref|NC_021072.1| 15.7712973282
PHAGE|38638403|ref|NC_005259.1| PHAGE|712913690|ref|NC_025438.1| 235.089758677
PHAGE|148609382|ref|NC_009514.1| PHAGE|169257267|ref|NC_010393.1| 40.7494583484
PHAGE|318065792|ref|NC_014901.1| PHAGE|109522084|ref|NC_008205.1| 158.557811902
PHAGE|472339117|ref|NC_020835.1| PHAGE|472340220|ref|NC_020845.1| 1.86977374142
PHAGE|326783443|ref|NC_015286.1| PHAGE|326783979|ref|NC_015288.1| 168.000680592
PHAGE|401817563|ref|NC_018454.1| PHAGE|428781872|ref|NC_019709.1| 12.0240861514
PHAGE|312281391|ref|NC_006884.2| PHAGE|37651481|ref|NC_005135.1| 12.8121730094
PHAGE|509139299|ref|NC_021316.1| PHAGE|563399545|ref|NC_022987.1| 8.62528171477
PHAGE|428782254|ref|NC_019715.1| PHAGE|418487051|ref|NC_019442.1| 1.02901765513
PHAGE|238695156|ref|NC_012741.1| PHAGE|570033450|ref|NC_018087.2| 174.679191949
PHAGE|849248986|ref|NC_027333.1| PHAGE|543171494|ref|NC_022339.1| 138.373732693
PHAGE|194302947|ref|NC_011054.1| PHAGE|764160705|ref|NC_026596.1| 126.43950303
PHAGE|713322012|ref|NC_025414.1| PHAGE|725949806|ref|NC_025437.1| 129.993818135
PHAGE|526178036|ref|NC_021801.1| PHAGE|66395885|ref|NC_007057.1| 40.8622410209
PHAGE|593780594|ref|NC_023743.1| PHAGE|71834082|ref|NC_007291.1| 145.052256588
PHAGE|326633040|ref|NC_015271.1| PHAGE|414087577|ref|NC_019403.1| 6.59361378774
PHAGE|393707861|ref|NC_008721.2| PHAGE|66395965|ref|NC_007058.1| 1.40672981193
PHAGE|408905856|ref|NC_018861.1| PHAGE|422937778|ref|NC_019530.1| 11.1877033274
PHAGE|326784214|ref|NC_015289.1| PHAGE|472343238|ref|NC_020875.1| 300.0
ARCHVIR|18138397|ref|NC_003345.1| ARCHVIR|509139678|ref|NC_021321.1| 264.261957236
PHAGE|640883762|ref|NC_024136.1| PHAGE|589893597|ref|NC_023607.1| 47.5453281497
PHAGE|764161271|ref|NC_026603.1| PHAGE|514051739|ref|NC_021535.1| 3.24347321112
PHAGE|48697258|ref|NC_005893.1| PHAGE|66395508|ref|NC_007052.1| 1.42549839015
PHAGE|682123447|ref|NC_024788.1| PHAGE|557478762|ref|NC_022761.1| 17.012768611
PHAGE|66395588|ref|NC_007053.1| PHAGE|119967833|ref|NC_008723.1| 6.86134317088
PHAGE|589893324|ref|NC_023602.1| PHAGE|588498136|ref|NC_023498.1| 3.4176461656
PHAGE|744692700|ref|NC_026014.1| PHAGE|126010846|ref|NC_009016.1| 2.32847787029
PHAGE|481019622|ref|NC_021073.1| PHAGE|422934421|ref|NC_019503.1| 18.3811812843
PHAGE|18640469|ref|NC_003390.1| PHAGE|414087577|ref|NC_019403.1| 1.03196495823
PHAGE|514051825|ref|NC_021538.1| PHAGE|29566407|ref|NC_004686.1| 59.7877506785
PHAGE|197935853|ref|NC_011201.1| PHAGE|158345023|ref|NC_009935.1| 15.3589442707
PHAGE|192823813|ref|NC_011022.1| PHAGE|593775786|ref|NC_023704.1| 138.132712606
PHAGE|448260223|ref|NC_020078.1| PHAGE|189427193|ref|NC_010807.1| 2.69202987454
PHAGE|593773806|ref|NC_023688.1| PHAGE|371670910|ref|NC_016562.1| 17.9748190014
PHAGE|326782972|ref|NC_015284.1| PHAGE|639438320|ref|NC_024121.1| 15.8975122322
PHAGE|29366675|ref|NC_000866.4| PHAGE|238695156|ref|NC_012741.1| 300.0
PHAGE|422934421|ref|NC_019503.1| PHAGE|815853839|ref|NC_026926.1| 13.2707506969
PHAGE|9634119|ref|NC_002166.1| PHAGE|824479580|ref|NC_021190.1| 13.0699720538
PHAGE|194100359|ref|NC_011045.1| PHAGE|658607249|ref|NC_024379.1| 78.2468359402
PHAGE|189427122|ref|NC_010808.1| PHAGE|66394670|ref|NC_007065.1| 62.7399021618
PHAGE|560185957|ref|NC_022914.1| PHAGE|215401171|ref|NC_011614.1| 33.1127533219
PHAGE|514050763|ref|NC_021530.1| PHAGE|589891555|ref|NC_023584.1| 300.0
PHAGE|228861315|ref|NC_012638.1| PHAGE|58532811|ref|NC_006820.1| 13.7158835852
PHAGE|448244641|ref|NC_020199.1| PHAGE|66396040|ref|NC_007059.1| 20.2647842208
PHAGE|563399545|ref|NC_022987.1| PHAGE|167600442|ref|NC_010326.1| 15.5527344782
PHAGE|9634948|ref|NC_002194.1| PHAGE|9791176|ref|NC_002180.1| 18.0816815049
PHAGE|593775339|ref|NC_023699.1| PHAGE|29566737|ref|NC_004688.1| 18.8392213362
PHAGE|764161128|ref|NC_026601.1| PHAGE|356870838|ref|NC_016165.1| 10.4629762607
PHAGE|304360949|ref|NC_014461.1| PHAGE|18496886|ref|NC_003387.1| 2.68542862649
PHAGE|302861121|ref|NC_004913.2| PHAGE|428782589|ref|NC_019720.1| 13.793718792
PHAGE|17981815|ref|NC_003315.1| PHAGE|509141608|ref|NC_021343.1| 5.38213192586
PHAGE|431810441|ref|NC_019926.1| PHAGE|725949105|ref|NC_025418.1| 4.12239626122
PHAGE|326784440|ref|NC_015290.1| PHAGE|815854506|ref|NC_026927.1| 118.488695554
PHAGE|640884131|ref|NC_024138.1| PHAGE|530547084|ref|NC_022069.1| 4.10668739676
PHAGE|593777020|ref|NC_023716.1| PHAGE|557307743|ref|NC_022753.1| 66.8155532302
PHAGE|418489383|ref|NC_019486.1| PHAGE|30043925|ref|NC_004740.1| 3.46927568875
PHAGE|906476212|ref|NC_027630.1| PHAGE|906475759|ref|NC_027621.1| 117.089429406
PHAGE|194100252|ref|NC_011040.1| PHAGE|372217655|ref|NC_016656.1| 11.4126444044
PHAGE|17570786|ref|NC_003298.1| PHAGE|472342816|ref|NC_020865.1| 11.4126444044
PHAGE|41189515|ref|NC_005356.1| PHAGE|388570316|ref|NC_017968.1| 20.0737023819
PHAGE|66395293|ref|NC_007048.1| PHAGE|122891784|ref|NC_008799.1| 74.8860342859
PHAGE|472340572|ref|NC_020848.1| PHAGE|514051544|ref|NC_021532.1| 12.0113351762
PHAGE|372449971|ref|NC_016654.1| PHAGE|609252819|ref|NC_023748.1| 6.10458273452
PHAGE|351518443|ref|NC_016073.1| PHAGE|326782024|ref|NC_015280.1| 10.459368976
PHAGE|530546800|ref|NC_022067.1| PHAGE|194302947|ref|NC_011054.1| 25.2692606274
PHAGE|828805560|ref|NC_027204.1| PHAGE|589286276|ref|NC_023568.1| 27.8689152645
PHAGE|712914839|ref|NC_025449.1| PHAGE|725949806|ref|NC_025437.1| 300.0
PHAGE|658607249|ref|NC_024379.1| PHAGE|194100359|ref|NC_011045.1| 78.2468359402
PHAGE|48697258|ref|NC_005893.1| PHAGE|418489109|ref|NC_019456.1| 11.7055071433
PHAGE|118725053|ref|NC_008617.1| PHAGE|557307926|ref|NC_022756.1| 1.49255549811
PHAGE|431811043|ref|NC_019934.1| PHAGE|476572429|ref|NC_019419.2| 1.90487688756
PHAGE|514231256|ref|NC_021559.1| PHAGE|326781756|ref|NC_015279.1| 152.994406052
PHAGE|66395729|ref|NC_007055.1| PHAGE|526244816|ref|NC_021861.1| 1.55178717962
PHAGE|593779056|ref|NC_023728.1| PHAGE|609252600|ref|NC_023746.1| 147.446238564
PHAGE|408905833|ref|NC_018838.1| PHAGE|849253308|ref|NC_027357.1| 127.743582132
PHAGE|422934421|ref|NC_019503.1| PHAGE|157311299|ref|NC_009821.1| 164.037149979
PHAGE|194100305|ref|NC_011042.1| PHAGE|658310745|ref|NC_024362.1| 54.5578297838
PHAGE|330858398|ref|NC_015454.1| PHAGE|508178941|ref|NC_021304.1| 2.083691327
PHAGE|815854506|ref|NC_026927.1| PHAGE|304373555|ref|NC_014467.1| 13.6592503704
PHAGE|228861315|ref|NC_012638.1| PHAGE|472343238|ref|NC_020875.1| 14.6711648422
PHAGE|428782376|ref|NC_019717.1| PHAGE|593779737|ref|NC_023734.1| 1.7237401386
PHAGE|192824086|ref|NC_011021.1| PHAGE|543170916|ref|NC_022329.1| 155.976073978
PHAGE|589891988|ref|NC_023588.1| PHAGE|509141608|ref|NC_021343.1| 31.449820045
PHAGE|643217419|ref|NC_024207.1| PHAGE|472437772|ref|NC_020877.1| 43.5090203741
PHAGE|906475910|ref|NC_027624.1| PHAGE|849122467|ref|NC_027401.1| 128.260127939
PHAGE|526244872|ref|NC_021863.1| PHAGE|304443238|ref|NC_014460.1| 70.1161329663
PHAGE|593775231|ref|NC_023698.1| PHAGE|906476212|ref|NC_027630.1| 1.3790448505
PHAGE|125999960|ref|NC_009014.1| PHAGE|509139299|ref|NC_021316.1| 6.32545731069
PHAGE|327198559|ref|NC_015295.1| PHAGE|41057278|ref|NC_005344.1| 8.43111260841
PHAGE|389060488|ref|NC_017985.1| PHAGE|212499705|ref|NC_011551.1| 13.9162280829
PHAGE|849250250|ref|NC_027339.1| PHAGE|435844340|ref|NC_019519.1| 1.5644361477
PHAGE|682123738|ref|NC_024789.1| PHAGE|428782787|ref|NC_019723.1| 1.0427345714
PHAGE|561133277|ref|NC_022920.1| PHAGE|643218205|ref|NC_024213.1| 41.7542328152
PHAGE|9630327|ref|NC_001895.1| PHAGE|327198269|ref|NC_015273.1| 39.2851573146
PHAGE|66396191|ref|NC_007061.1| PHAGE|66396267|ref|NC_007062.1| 103.363880495
PHAGE|30387453|ref|NC_004777.1| PHAGE|589286108|ref|NC_023548.1| 83.9301233002
PHAGE|543170398|ref|NC_022324.1| PHAGE|593776316|ref|NC_023710.1| 162.448707357
PHAGE|557307365|ref|NC_022744.1| PHAGE|472343131|ref|NC_020872.1| 11.5435488559
PHAGE|563399268|ref|NC_022985.1| PHAGE|593776230|ref|NC_023709.1| 99.6217706851
PHAGE|849255709|ref|NC_027390.1| PHAGE|849254220|ref|NC_027363.1| 8.55312875622
PHAGE|23455719|ref|NC_004302.1| PHAGE|22296522|ref|NC_004112.1| 1.83515220451
PHAGE|308814351|ref|NC_014595.1| PHAGE|827047354|ref|NC_027132.1| 13.1761040371
PHAGE|273810554|ref|NC_013600.1| PHAGE|589287388|ref|NC_023608.1| 10.1702318147
PHAGE|282599392|ref|NC_013691.1| PHAGE|526003444|ref|NC_021772.1| 26.6632175374
PHAGE|428782193|ref|NC_019714.1| PHAGE|423262377|ref|NC_019545.1| 9.05186895463
PHAGE|157102936|ref|NC_009761.2| PHAGE|66395588|ref|NC_007053.1| 26.7490472258
PHAGE|593779506|ref|NC_023733.1| PHAGE|203458877|ref|NC_011269.1| 300.0
PHAGE|28876202|ref|NC_004585.1| PHAGE|157325217|ref|NC_009812.1| 5.1343746478
PHAGE|564292828|ref|NC_023009.1| PHAGE|588498374|ref|NC_023501.1| 46.3032188656
PHAGE|444475874|ref|NC_020197.1| PHAGE|9632893|ref|NC_000871.1| 37.1285420756
PHAGE|682123269|ref|NC_024787.1| PHAGE|408905851|ref|NC_018856.1| 54.0816466073
PHAGE|563397275|ref|NC_022967.1| PHAGE|593777399|ref|NC_023718.1| 3.18413855128
PHAGE|28876437|ref|NC_004589.1| PHAGE|327197584|ref|NC_015252.1| 6.32307737433
PHAGE|849120196|ref|NC_027340.1| PHAGE|448260543|ref|NC_020080.1| 13.5437614698
PHAGE|431810244|ref|NC_019921.1| PHAGE|66395885|ref|NC_007057.1| 33.3983676694
PHAGE|657184119|ref|NC_005880.2| PHAGE|589286664|ref|NC_023573.1| 300.0
PHAGE|115304210|ref|NC_008363.1| PHAGE|115315572|ref|NC_008370.1| 125.197417856
PHAGE|589893575|ref|NC_023605.1| PHAGE|41057278|ref|NC_005344.1| 7.11992571734
PHAGE|849254715|ref|NC_027380.1| PHAGE|408905842|ref|NC_018847.1| 133.714529816
PHAGE|593779737|ref|NC_023734.1| PHAGE|428781939|ref|NC_019710.1| 12.2730722877
PHAGE|508179825|ref|NC_021307.1| PHAGE|640885160|ref|NC_024147.1| 5.57461353758
PHAGE|326783443|ref|NC_015286.1| PHAGE|326784214|ref|NC_015289.1| 300.0
PHAGE|29566193|ref|NC_004684.1| PHAGE|48697401|ref|NC_005885.1| 5.72916978902
PHAGE|849255497|ref|NC_027386.1| PHAGE|408905842|ref|NC_018847.1| 129.356347416
PHAGE|209447126|ref|NC_011357.1| PHAGE|148747798|ref|NC_009235.2| 11.8364680901
PHAGE|472437937|ref|NC_020879.1| PHAGE|422935113|ref|NC_019507.1| 13.4880764374
PHAGE|725950237|ref|NC_025445.1| PHAGE|557307421|ref|NC_022746.1| 23.9372078463
PHAGE|206600290|ref|NC_011284.1| PHAGE|38638403|ref|NC_005259.1| 280.113793219
PHAGE|508179584|ref|NC_021306.1| PHAGE|593779395|ref|NC_023732.1| 2.77121332844
PHAGE|543171167|ref|NC_022331.1| PHAGE|593776411|ref|NC_023711.1| 74.9043159063
PHAGE|428783345|ref|NC_019769.1| PHAGE|725949701|ref|NC_025434.1| 5.02336840537
PHAGE|764160924|ref|NC_026598.1| PHAGE|640883687|ref|NC_024135.1| 4.11230786321
PHAGE|472340688|ref|NC_020849.1| PHAGE|237651460|ref|NC_012696.1| 22.2692793541
PHAGE|170676276|ref|NC_010495.1| PHAGE|643217733|ref|NC_024210.1| 12.4115590422
PHAGE|639438320|ref|NC_024121.1| PHAGE|828805560|ref|NC_027204.1| 23.2875060388
PHAGE|428783345|ref|NC_019769.1| PHAGE|46402086|ref|NC_005857.1| 8.02006807961
PHAGE|568191834|ref|NC_022772.1| PHAGE|815854506|ref|NC_026927.1| 9.97749373692
PHAGE|206599544|ref|NC_011291.1| PHAGE|589891227|ref|NC_023580.1| 15.8259965411
PHAGE|713322012|ref|NC_025414.1| PHAGE|299778956|ref|NC_014260.1| 128.269626471
PHAGE|30387453|ref|NC_004777.1| PHAGE|281416165|ref|NC_013651.1| 45.8419157095
PHAGE|431809408|ref|NC_019911.1| PHAGE|68299727|ref|NC_007149.1| 1.98235678929
PHAGE|422936608|ref|NC_019520.1| PHAGE|563399545|ref|NC_022987.1| 35.1989176955
PHAGE|161622381|ref|NC_010105.1| PHAGE|570033450|ref|NC_018087.2| 171.543543274
PHAGE|643654978|ref|NC_024215.1| PHAGE|593774713|ref|NC_023694.1| 14.2493025234
PHAGE|472339167|ref|NC_020836.1| PHAGE|299778956|ref|NC_014260.1| 14.7687607742
PHAGE|408905842|ref|NC_018847.1| PHAGE|849250190|ref|NC_027338.1| 126.421381411
PHAGE|387935429|ref|NC_017865.1| PHAGE|338827142|ref|NC_015585.1| 22.6103582707
PHAGE|209363552|ref|NC_011344.1| PHAGE|157102936|ref|NC_009761.2| 29.0882985484
PHAGE|526244756|ref|NC_021860.1| PHAGE|526241733|ref|NC_021852.1| 115.331250072
PHAGE|713322012|ref|NC_025414.1| PHAGE|859386350|ref|NC_026607.2| 123.556174255
PHAGE|194100467|ref|NC_011038.1| PHAGE|712915997|ref|NC_025464.1| 13.7166789462
PHAGE|326424956|ref|NC_015208.1| PHAGE|725950237|ref|NC_025445.1| 2.64031541229
PHAGE|565323596|ref|NC_008574.2| PHAGE|70727678|ref|NC_007189.1| 1.80912491046
PHAGE|589286276|ref|NC_023568.1| PHAGE|472339381|ref|NC_020837.1| 14.4079222802
PHAGE|472343238|ref|NC_020875.1| PHAGE|435844510|ref|NC_019521.1| 4.5042963944
PHAGE|408905846|ref|NC_018851.1| PHAGE|408905847|ref|NC_018852.1| 127.743582132
PHAGE|543171540|ref|NC_022340.1| PHAGE|849251180|ref|NC_027347.1| 127.743582132
PHAGE|189427193|ref|NC_010807.1| PHAGE|17570786|ref|NC_003298.1| 121.071807727
PHAGE|219563197|ref|NC_011801.1| PHAGE|588498242|ref|NC_023499.1| 1.71153064879
PHAGE|602259872|ref|NC_023862.1| PHAGE|29566021|ref|NC_004682.1| 52.5678455696
PHAGE|472340845|ref|NC_020851.1| PHAGE|639438320|ref|NC_024121.1| 14.0970713619
PHAGE|167600373|ref|NC_010325.1| PHAGE|429315958|ref|NC_019813.1| 148.941401995
PHAGE|526118413|ref|NC_021856.1| PHAGE|226377630|ref|NC_012530.1| 55.2046065093
PHAGE|557307474|ref|NC_022747.1| PHAGE|9628600|ref|NC_001697.1| 34.6502548939
PHAGE|849250190|ref|NC_027338.1| PHAGE|408905831|ref|NC_018836.1| 2.14894210403
PHAGE|422937778|ref|NC_019530.1| PHAGE|589889728|ref|NC_023561.1| 16.0672619048
PHAGE|557307926|ref|NC_022756.1| PHAGE|13487801|ref|NC_002703.1| 1.86390430024
PHAGE|9632466|ref|NC_000924.1| PHAGE|399498791|ref|NC_018275.1| 4.04684063706
PHAGE|593776642|ref|NC_023713.1| PHAGE|609252494|ref|NC_023745.1| 84.0150098719
PHAGE|221328618|ref|NC_011976.1| PHAGE|20065797|ref|NC_003525.1| 5.94372138186
PHAGE|38639923|ref|NC_005260.1| PHAGE|481019198|ref|NC_021071.1| 13.84419868
PHAGE|195546641|ref|NC_011105.1| PHAGE|158345023|ref|NC_009935.1| 150.203351797
PHAGE|157311135|ref|NC_009819.1| PHAGE|28876202|ref|NC_004585.1| 17.0116682388
PHAGE|326536847|ref|NC_015262.1| PHAGE|77020137|ref|NC_007458.1| 1.79265348055
PHAGE|24371534|ref|NC_004348.1| PHAGE|428782011|ref|NC_019711.1| 26.9625696994
PHAGE|29566407|ref|NC_004686.1| PHAGE|849251066|ref|NC_027343.1| 1.26677096149
PHAGE|526178036|ref|NC_021801.1| PHAGE|557308055|ref|NC_022758.1| 21.2150381397
PHAGE|23505445|ref|NC_004313.1| PHAGE|849250250|ref|NC_027339.1| 49.2223441429
PHAGE|310722194|ref|NC_014635.1| PHAGE|312281391|ref|NC_006884.2| 12.6048662257
PHAGE|399528895|ref|NC_018281.1| PHAGE|66396040|ref|NC_007059.1| 59.0897017291
PHAGE|640884857|ref|NC_024144.1| PHAGE|609217196|ref|NC_022980.1| 34.735845359
PHAGE|308814351|ref|NC_014595.1| PHAGE|326781756|ref|NC_015279.1| 14.3772339851
PHAGE|589889163|ref|NC_023554.1| PHAGE|530546042|ref|NC_022061.1| 68.6828505771
PHAGE|372217768|ref|NC_016658.1| PHAGE|326536907|ref|NC_015264.1| 10.3649986223
PHAGE|29566021|ref|NC_004682.1| PHAGE|764160924|ref|NC_026598.1| 6.7563006079
PHAGE|764161271|ref|NC_026603.1| PHAGE|338827012|ref|NC_015584.1| 5.17218852161
PHAGE|408905856|ref|NC_018861.1| PHAGE|312281391|ref|NC_006884.2| 10.8427391961
PHAGE|351518443|ref|NC_016073.1| PHAGE|815853630|ref|NC_026925.1| 12.4563852872
PHAGE|849251066|ref|NC_027343.1| PHAGE|543171447|ref|NC_022338.1| 124.223678673
PHAGE|423261980|ref|NC_019541.1| PHAGE|423261846|ref|NC_019539.1| 1.49255549811
PHAGE|682122955|ref|NC_024783.1| PHAGE|375267221|ref|NC_016763.1| 9.30600935646
PHAGE|712914839|ref|NC_025449.1| PHAGE|311992750|ref|NC_014661.1| 168.955744916
PHAGE|22855216|ref|NC_004174.1| PHAGE|223869191|ref|NC_012093.1| 1.06673009867
PHAGE|399529119|ref|NC_018284.1| PHAGE|118430724|ref|NC_008583.1| 25.2185301772
PHAGE|593779895|ref|NC_023736.1| PHAGE|472343184|ref|NC_020874.1| 10.2417024966
PHAGE|643319045|ref|NC_024212.1| PHAGE|572730610|ref|NC_021787.2| 11.2055436904
PHAGE|849120356|ref|NC_027344.1| PHAGE|456351087|ref|NC_020416.1| 300.0
PHAGE|326783979|ref|NC_015288.1| PHAGE|827047887|ref|NC_027130.1| 184.833723134
PHAGE|844383143|ref|NC_027292.1| PHAGE|326536103|ref|NC_015249.1| 53.3674986963
PHAGE|906475759|ref|NC_027621.1| PHAGE|849251120|ref|NC_027346.1| 116.15495878
PHAGE|255033713|ref|NC_013055.1| PHAGE|46402086|ref|NC_005857.1| 10.8958869614
PHAGE|28876437|ref|NC_004589.1| PHAGE|526178036|ref|NC_021801.1| 3.84244828601
PHAGE|326782732|ref|NC_015283.1| PHAGE|418488631|ref|NC_019452.1| 11.695699963
PHAGE|91214232|ref|NC_005083.2| PHAGE|37651481|ref|NC_005135.1| 83.6188449713
PHAGE|589286108|ref|NC_023548.1| PHAGE|372217834|ref|NC_016659.1| 10.2556992017
PHAGE|372449733|ref|NC_016650.1| PHAGE|593776135|ref|NC_023708.1| 45.4902258562
PHAGE|730984715|ref|NC_025829.1| PHAGE|29366675|ref|NC_000866.4| 300.0
PHAGE|658311079|ref|NC_024368.1| PHAGE|472437676|ref|NC_020876.1| 45.368103675
PHAGE|310722466|ref|NC_014636.1| PHAGE|712914205|ref|NC_025447.1| 9.3974711933
PHAGE|713322302|ref|NC_025419.1| PHAGE|827047354|ref|NC_027132.1| 16.4757243097
PHAGE|589890949|ref|NC_023577.1| PHAGE|563398178|ref|NC_022973.1| 63.0701763512
PHAGE|609216850|ref|NC_022768.1| PHAGE|849251248|ref|NC_027349.1| 17.2039388667
PHAGE|906475860|ref|NC_027623.1| PHAGE|906475759|ref|NC_027621.1| 122.260488588
PHAGE|294661423|ref|NC_014036.1| PHAGE|299778956|ref|NC_014260.1| 135.082794369
PHAGE|764159579|ref|NC_026586.1| PHAGE|72257064|ref|NC_005886.2| 26.7356209963
PHAGE|418489788|ref|NC_019489.1| PHAGE|9634626|ref|NC_002185.1| 15.8676094709
PHAGE|29566407|ref|NC_004686.1| PHAGE|509141026|ref|NC_021334.1| 44.5172255886
PHAGE|827047354|ref|NC_027132.1| PHAGE|589286276|ref|NC_023568.1| 14.0671410033
PHAGE|228860932|ref|NC_012635.1| PHAGE|589891555|ref|NC_023584.1| 15.6534788586
PHAGE|593776513|ref|NC_023712.1| PHAGE|157311189|ref|NC_009820.1| 8.52310251102
PHAGE|440789269|ref|NC_020083.1| PHAGE|827047887|ref|NC_027130.1| 12.0329413268
PHAGE|725950237|ref|NC_025445.1| PHAGE|33300811|ref|NC_005045.1| 23.9372078463
PHAGE|423262043|ref|NC_019542.1| PHAGE|456351021|ref|NC_020414.1| 82.7260150161
PHAGE|828805560|ref|NC_027204.1| PHAGE|815854506|ref|NC_026927.1| 34.6644461271
PHAGE|388483859|ref|NC_006882.2| PHAGE|212671382|ref|NC_011534.1| 11.2963173834
PHAGE|109289986|ref|NC_008208.1| PHAGE|589891555|ref|NC_023584.1| 14.416363324
PHAGE|764160082|ref|NC_026590.1| PHAGE|508179584|ref|NC_021306.1| 2.74594026971
PHAGE|479336577|ref|NC_021063.1| PHAGE|640885160|ref|NC_024147.1| 7.82516194624
PHAGE|194100252|ref|NC_011040.1| PHAGE|612508640|ref|NC_023567.2| 4.58206907004
PHAGE|589891329|ref|NC_023581.1| PHAGE|849120621|ref|NC_027345.1| 34.7653809005
PHAGE|109289936|ref|NC_008201.1| PHAGE|418489681|ref|NC_019488.1| 43.9823514161
PHAGE|41189515|ref|NC_005356.1| PHAGE|209363552|ref|NC_011344.1| 29.8508861049
PHAGE|593780491|ref|NC_023740.1| PHAGE|508180468|ref|NC_021310.1| 260.732992521
PHAGE|408905850|ref|NC_018855.1| PHAGE|472340220|ref|NC_020845.1| 16.0369271532
PHAGE|435844510|ref|NC_019521.1| PHAGE|311993272|ref|NC_014663.1| 14.3307827222
PHAGE|530546800|ref|NC_022067.1| PHAGE|109392186|ref|NC_008196.1| 26.9439456952
PHAGE|815853839|ref|NC_026926.1| PHAGE|423261416|ref|NC_019538.1| 9.98035297232
PHAGE|849248986|ref|NC_027333.1| PHAGE|849254407|ref|NC_027370.1| 118.225054908
PHAGE|311992750|ref|NC_014661.1| PHAGE|66391451|ref|NC_007023.1| 109.5274855
PHAGE|29366675|ref|NC_000866.4| PHAGE|726646933|ref|NC_023693.1| 1.3835132831
PHAGE|589891766|ref|NC_023587.1| PHAGE|418487384|ref|NC_019444.1| 197.436560714
PHAGE|281416278|ref|NC_013647.1| PHAGE|77118167|ref|NC_007456.1| 68.7439810249
PHAGE|31880044|ref|NC_004831.2| PHAGE|530787625|ref|NC_022091.1| 2.15130189934
PHAGE|472341521|ref|NC_020855.1| PHAGE|333798163|ref|NC_015569.1| 78.8169161121
PHAGE|388570316|ref|NC_017968.1| PHAGE|658307760|ref|NC_024370.1| 3.1628033525
PHAGE|764160588|ref|NC_026595.1| PHAGE|593775152|ref|NC_023697.1| 17.9153268335
PHAGE|530786971|ref|NC_022086.1| PHAGE|593775595|ref|NC_023702.1| 65.4806210339
PHAGE|302861121|ref|NC_004913.2| PHAGE|148609382|ref|NC_009514.1| 6.62909468348
PHAGE|326536907|ref|NC_015264.1| PHAGE|712915691|ref|NC_025461.1| 10.7100512148
PHAGE|530545464|ref|NC_022056.1| PHAGE|563398785|ref|NC_022979.1| 5.05836187114
PHAGE|330858398|ref|NC_015454.1| PHAGE|408905835|ref|NC_018840.1| 132.091289818
PHAGE|169257155|ref|NC_010391.1| PHAGE|589889262|ref|NC_023555.1| 3.78316586679
PHAGE|326782732|ref|NC_015283.1| PHAGE|311993272|ref|NC_014663.1| 16.7315834254
PHAGE|481019412|ref|NC_021072.1| PHAGE|440789269|ref|NC_020083.1| 12.1081878394
PHAGE|41179361|ref|NC_005357.1| PHAGE|155370093|ref|NC_007804.2| 2.45659298627
PHAGE|194100359|ref|NC_011045.1| PHAGE|472343131|ref|NC_020872.1| 11.0941074775
PHAGE|312281379|ref|NC_006883.2| PHAGE|431809199|ref|NC_019910.1| 10.0509976099
PHAGE|26553442|ref|NC_003050.2| PHAGE|658307475|ref|NC_024361.1| 7.93927877739
PHAGE|66395450|ref|NC_007051.1| PHAGE|66396333|ref|NC_007063.1| 3.52240543504
PHAGE|481019198|ref|NC_021071.1| PHAGE|713322012|ref|NC_025414.1| 14.75525524
PHAGE|239507361|ref|NC_012784.1| PHAGE|41189515|ref|NC_005356.1| 79.3828634658
PHAGE|314121562|ref|NC_014792.1| PHAGE|472340220|ref|NC_020845.1| 15.3757018401
PHAGE|414086915|ref|NC_019401.1| PHAGE|310722466|ref|NC_014636.1| 15.5418123412
PHAGE|372217834|ref|NC_016659.1| PHAGE|472343184|ref|NC_020874.1| 47.9708598879
PHAGE|815854289|ref|NC_026924.1| PHAGE|332672312|ref|NC_015464.1| 10.8133614512
PHAGE|119443652|ref|NC_008689.1| PHAGE|66396267|ref|NC_007062.1| 28.4106575643
PHAGE|593778859|ref|NC_023726.1| PHAGE|593778426|ref|NC_023723.1| 172.828505492
PHAGE|194100305|ref|NC_011042.1| PHAGE|148724443|ref|NC_009531.1| 11.1903878863
PHAGE|408905844|ref|NC_018849.1| PHAGE|906476164|ref|NC_027629.1| 124.718333361
PHAGE|327198559|ref|NC_015295.1| PHAGE|509140844|ref|NC_021331.1| 5.27612649671
PHAGE|514361045|ref|NC_021563.1| PHAGE|219681191|ref|NC_011802.1| 2.92050543957
PHAGE|422936732|ref|NC_019524.1| PHAGE|399528579|ref|NC_018274.1| 1.15275410296
PHAGE|561133277|ref|NC_022920.1| PHAGE|849119930|ref|NC_027335.1| 57.974834188
PHAGE|563399183|ref|NC_022984.1| PHAGE|530547193|ref|NC_022070.1| 58.4792725166
PHAGE|568191834|ref|NC_022772.1| PHAGE|326782497|ref|NC_015282.1| 12.1511076931
PHAGE|815854070|ref|NC_026923.1| PHAGE|414086915|ref|NC_019401.1| 1.14813831072
PHAGE|330858525|ref|NC_015457.1| PHAGE|326782266|ref|NC_015281.1| 15.2871602191
PHAGE|194100252|ref|NC_011040.1| PHAGE|281416165|ref|NC_013651.1| 45.8419157095
PHAGE|77118167|ref|NC_007456.1| PHAGE|414090084|ref|NC_019416.1| 71.8832637446
PHAGE|508179165|ref|NC_021305.1| PHAGE|508180789|ref|NC_021311.1| 300.0
PHAGE|66396333|ref|NC_007063.1| PHAGE|538397808|ref|NC_021773.2| 15.963569263
PHAGE|849122807|ref|NC_027403.1| PHAGE|849255742|ref|NC_027391.1| 122.260488588
PHAGE|560186075|ref|NC_022916.1| PHAGE|431809408|ref|NC_019911.1| 15.9527761807
PHAGE|514051046|ref|NC_021536.1| PHAGE|314121562|ref|NC_014792.1| 14.1602487088
PHAGE|530546800|ref|NC_022067.1| PHAGE|593778426|ref|NC_023723.1| 7.41029389793
PHAGE|725949105|ref|NC_025418.1| PHAGE|387935429|ref|NC_017865.1| 17.7927019697
PHAGE|28876263|ref|NC_004586.1| PHAGE|658307760|ref|NC_024370.1| 5.60590054953
PHAGE|17426228|ref|NC_003288.1| PHAGE|509139878|ref|NC_021323.1| 13.7678876088
PHAGE|66395293|ref|NC_007048.1| PHAGE|393707861|ref|NC_008721.2| 9.59428135105
PHAGE|418487384|ref|NC_019444.1| PHAGE|472437937|ref|NC_020879.1| 13.2644902929
PHAGE|472340572|ref|NC_020848.1| PHAGE|282598847|ref|NC_013692.1| 20.064212465
PHAGE|311992750|ref|NC_014661.1| PHAGE|32453484|ref|NC_004928.1| 189.01613522
PHAGE|238821317|ref|NC_012756.1| PHAGE|526244872|ref|NC_021863.1| 1.65957611833
PHAGE|557307993|ref|NC_022757.1| PHAGE|414090365|ref|NC_019421.1| 1.32424901799
PHAGE|682122904|ref|NC_024782.1| PHAGE|848469578|ref|NC_027298.1| 136.908631916
PHAGE|682123269|ref|NC_024787.1| PHAGE|610585404|ref|NC_022088.2| 52.3458449587
PHAGE|18496886|ref|NC_003387.1| PHAGE|109392287|ref|NC_008202.1| 24.0648384044
PHAGE|119967833|ref|NC_008723.1| PHAGE|66395293|ref|NC_007048.1| 17.1977481248
PHAGE|560185957|ref|NC_022914.1| PHAGE|17426228|ref|NC_003288.1| 3.03940826417
PHAGE|408905837|ref|NC_018842.1| PHAGE|849251120|ref|NC_027346.1| 121.229098686
PHAGE|593776642|ref|NC_023713.1| PHAGE|192823996|ref|NC_011019.1| 48.9491973701
PHAGE|41057278|ref|NC_005344.1| PHAGE|428782521|ref|NC_019719.1| 46.3014687469
PHAGE|371671369|ref|NC_016571.1| PHAGE|189490161|ref|NC_010821.1| 31.0037621921
PHAGE|530546042|ref|NC_022061.1| PHAGE|206600290|ref|NC_011284.1| 50.0239554253
PHAGE|431809518|ref|NC_019913.1| PHAGE|219681259|ref|NC_011811.1| 1.64753322936
PHAGE|119443652|ref|NC_008689.1| PHAGE|239507361|ref|NC_012784.1| 130.269278911
PHAGE|563397006|ref|NC_022965.1| PHAGE|589892611|ref|NC_023597.1| 124.001347442
PHAGE|472339958|ref|NC_020843.1| PHAGE|431810092|ref|NC_019919.1| 2.18516243297
PHAGE|589890023|ref|NC_023562.1| PHAGE|640883762|ref|NC_024136.1| 50.4778163225
PHAGE|414090084|ref|NC_019416.1| PHAGE|30387453|ref|NC_004777.1| 100.904824557
PHAGE|422935424|ref|NC_019508.1| PHAGE|28876316|ref|NC_004587.1| 1.13930668018
PHAGE|764159860|ref|NC_026588.1| PHAGE|712913311|ref|NC_025433.1| 78.1076996477
PHAGE|345461107|ref|NC_015938.1| PHAGE|40549402|ref|NC_004466.2| 2.19502063016
PHAGE|712915418|ref|NC_025456.1| PHAGE|269838908|ref|NC_011085.2| 10.9411151028
PHAGE|9625433|ref|NC_001335.1| PHAGE|203463359|ref|NC_011267.1| 50.1611072101
PHAGE|593777020|ref|NC_023716.1| PHAGE|192824177|ref|NC_011023.1| 112.946838471
PHAGE|431809408|ref|NC_019911.1| PHAGE|589286942|ref|NC_023576.1| 2.24107902962
PHAGE|238821317|ref|NC_012756.1| PHAGE|238801880|ref|NC_012753.1| 4.12239626122
PHAGE|338826807|ref|NC_015719.1| PHAGE|326536907|ref|NC_015264.1| 51.0870879586
PHAGE|255252682|ref|NC_013059.1| PHAGE|428782254|ref|NC_019715.1| 18.7885884395
PHAGE|560186075|ref|NC_022916.1| PHAGE|83571714|ref|NC_007637.1| 4.05595247777
PHAGE|219681191|ref|NC_011802.1| PHAGE|356870600|ref|NC_016158.1| 2.4753547864
PHAGE|431811043|ref|NC_019934.1| PHAGE|423262377|ref|NC_019545.1| 11.842313379
PHAGE|23455719|ref|NC_004302.1| PHAGE|13786531|ref|NC_002747.1| 11.0268985322
PHAGE|530787059|ref|NC_022087.1| PHAGE|508179825|ref|NC_021307.1| 95.3747155338
PHAGE|18640469|ref|NC_003390.1| PHAGE|712915997|ref|NC_025464.1| 29.0766164731
PHAGE|408905855|ref|NC_018860.1| PHAGE|371671060|ref|NC_016563.1| 92.6452710912
PHAGE|428782918|ref|NC_019725.1| PHAGE|428781810|ref|NC_019708.1| 4.31941306382
PHAGE|509141026|ref|NC_021334.1| PHAGE|318065792|ref|NC_014901.1| 104.512331951
PHAGE|356870677|ref|NC_016160.1| PHAGE|17975161|ref|NC_003309.1| 11.5058814932
PHAGE|281416278|ref|NC_013647.1| PHAGE|372217834|ref|NC_016659.1| 10.5187328454
PHAGE|30043925|ref|NC_004740.1| PHAGE|571798128|ref|NC_022764.1| 1.85814096534
PHAGE|602259872|ref|NC_023862.1| PHAGE|593778426|ref|NC_023723.1| 165.922592404
PHAGE|371670910|ref|NC_016562.1| PHAGE|304373555|ref|NC_014467.1| 15.9116451494
PHAGE|222435670|ref|NC_012027.1| PHAGE|543170817|ref|NC_022328.1| 51.7153041371
PHAGE|651729600|ref|NC_023558.1| PHAGE|212671382|ref|NC_011534.1| 80.470772826
PHAGE|897635950|ref|NC_024124.2| PHAGE|418487384|ref|NC_019444.1| 14.7102804132
PHAGE|422935477|ref|NC_019509.1| PHAGE|428782918|ref|NC_019725.1| 101.052362742
PHAGE|530547084|ref|NC_022069.1| PHAGE|589893512|ref|NC_023604.1| 2.41826211199
PHAGE|418489442|ref|NC_019487.1| PHAGE|209972829|ref|NC_011421.1| 71.6492541457
PHAGE|418487912|ref|NC_019448.1| PHAGE|526118413|ref|NC_021856.1| 52.251419733
PHAGE|609252600|ref|NC_023746.1| PHAGE|593779232|ref|NC_023730.1| 13.9923428201
PHAGE|333798163|ref|NC_015569.1| PHAGE|472341521|ref|NC_020855.1| 78.8169161121
PHAGE|24371534|ref|NC_004348.1| PHAGE|318065901|ref|NC_014900.1| 140.600027476
PHAGE|125999960|ref|NC_009014.1| PHAGE|194100415|ref|NC_011043.1| 2.46042858473
PHAGE|194303296|ref|NC_011055.1| PHAGE|764160375|ref|NC_026593.1| 3.10383541417
PHAGE|311992992|ref|NC_014662.1| PHAGE|472340845|ref|NC_020851.1| 13.8274752936
PHAGE|456351087|ref|NC_020416.1| PHAGE|312281379|ref|NC_006883.2| 12.5987048266
PHAGE|116221992|ref|NC_008464.1| PHAGE|318065901|ref|NC_014900.1| 18.8002959931
PHAGE|326782266|ref|NC_015281.1| PHAGE|157311299|ref|NC_009821.1| 15.2129130796
PHAGE|481019146|ref|NC_021070.1| PHAGE|157834972|ref|NC_009818.1| 4.37941644465
PHAGE|418488631|ref|NC_019452.1| PHAGE|730984715|ref|NC_025829.1| 14.3080010096
PHAGE|330858525|ref|NC_015457.1| PHAGE|327198387|ref|NC_015292.1| 1.30507782027
PHAGE|9625433|ref|NC_001335.1| PHAGE|530787059|ref|NC_022087.1| 117.500337228
PHAGE|190151415|ref|NC_010945.1| PHAGE|588295077|ref|NC_023503.1| 5.14878239014
PHAGE|33620426|ref|NC_005066.1| PHAGE|282598938|ref|NC_013697.1| 18.6360313767
PHAGE|399528838|ref|NC_018280.1| PHAGE|508178009|ref|NC_021300.1| 6.03054517367
PHAGE|530547290|ref|NC_022071.1| PHAGE|508179584|ref|NC_021306.1| 2.34515661454
PHAGE|509139878|ref|NC_021323.1| PHAGE|388570316|ref|NC_017968.1| 9.41644917918
PHAGE|593778237|ref|NC_023721.1| PHAGE|764160082|ref|NC_026590.1| 20.2124807434
PHAGE|530546568|ref|NC_022066.1| PHAGE|543170398|ref|NC_022324.1| 5.80276151066
PHAGE|422936890|ref|NC_019526.1| PHAGE|422935113|ref|NC_019507.1| 2.56053759975
PHAGE|849248501|ref|NC_027331.1| PHAGE|824502103|ref|NC_027119.1| 15.8725387519
PHAGE|194100415|ref|NC_011043.1| PHAGE|326424956|ref|NC_015208.1| 48.947958962
PHAGE|588498374|ref|NC_023501.1| PHAGE|658310567|ref|NC_024359.1| 50.0554630223
PHAGE|643218568|ref|NC_024216.1| PHAGE|561133277|ref|NC_022920.1| 39.7383146874
PHAGE|237651540|ref|NC_012697.1| PHAGE|282599392|ref|NC_013691.1| 27.638969897
PHAGE|712914205|ref|NC_025447.1| PHAGE|712912907|ref|NC_025429.1| 3.289575611
PHAGE|215401171|ref|NC_011614.1| PHAGE|66395965|ref|NC_007058.1| 57.3261399802
PHAGE|158380386|ref|NC_009552.2| PHAGE|66395588|ref|NC_007053.1| 3.33195859488
PHAGE|332672312|ref|NC_015464.1| PHAGE|422934005|ref|NC_019500.1| 16.0809940662
PHAGE|422937778|ref|NC_019530.1| PHAGE|472340220|ref|NC_020845.1| 9.1117164533
PHAGE|570033450|ref|NC_018087.2| PHAGE|372199367|ref|NC_016570.1| 11.879245076
PHAGE|83571714|ref|NC_007637.1| PHAGE|712915364|ref|NC_025455.1| 1.79265348055
PHAGE|326783659|ref|NC_015287.1| PHAGE|255928922|ref|NC_013085.1| 145.180253831
PHAGE|563398785|ref|NC_022979.1| PHAGE|206600181|ref|NC_011289.1| 1.37088817687
PHAGE|593778526|ref|NC_023724.1| PHAGE|640883687|ref|NC_024135.1| 2.38223091476
PHAGE|157311189|ref|NC_009820.1| PHAGE|589890688|ref|NC_023572.1| 11.4696213438
PHAGE|472437937|ref|NC_020879.1| PHAGE|448259945|ref|NC_019925.1| 15.8611702294
PHAGE|508179165|ref|NC_021305.1| PHAGE|291084859|ref|NC_013936.1| 1.99905290062
PHAGE|31044225|ref|NC_004813.1| PHAGE|18249864|ref|NC_003356.1| 6.40689264281
PHAGE|108861984|ref|NC_008152.1| PHAGE|460042372|ref|NC_020483.1| 1.91376731334
PHAGE|119953678|ref|NC_008722.1| PHAGE|157102938|ref|NC_009763.2| 6.68537904994
PHAGE|589893225|ref|NC_023600.1| PHAGE|543171167|ref|NC_022331.1| 70.4416995999
PHAGE|514231471|ref|NC_021560.1| PHAGE|19548987|ref|NC_003444.1| 1.60372434323
PHAGE|9628600|ref|NC_001697.1| PHAGE|30065704|ref|NC_004745.1| 5.63280412075
PHAGE|422937568|ref|NC_019528.1| PHAGE|269838908|ref|NC_011085.2| 2.27859478671
PHAGE|849255497|ref|NC_027386.1| PHAGE|408905840|ref|NC_018845.1| 130.67856671
PHAGE|109392186|ref|NC_008196.1| PHAGE|543170398|ref|NC_022324.1| 1.37088817687
PHAGE|448244742|ref|NC_020201.1| PHAGE|722120956|ref|NC_025470.1| 3.11087681533
PHAGE|431809408|ref|NC_019911.1| PHAGE|212671382|ref|NC_011534.1| 4.50893069749
PHAGE|158079296|ref|NC_009904.1| PHAGE|472437258|ref|NC_020871.1| 85.2185701691
PHAGE|332672312|ref|NC_015464.1| PHAGE|639438320|ref|NC_024121.1| 17.3820482174
PHAGE|9627909|ref|NC_001629.1| PHAGE|115304210|ref|NC_008363.1| 2.79832347651
PHAGE|658307174|ref|NC_024330.1| PHAGE|56692568|ref|NC_006548.1| 25.7542807533
PHAGE|68299727|ref|NC_007149.1| PHAGE|372217655|ref|NC_016656.1| 10.4644242465
PHAGE|593778341|ref|NC_023722.1| PHAGE|563399082|ref|NC_022983.1| 3.73108382488
PHAGE|327198387|ref|NC_015292.1| PHAGE|849120829|ref|NC_027351.1| 11.245223394
PHAGE|408905834|ref|NC_018839.1| PHAGE|849122467|ref|NC_027401.1| 136.760388332
PHAGE|192824086|ref|NC_011021.1| PHAGE|514051665|ref|NC_021533.1| 49.2225793474
PHAGE|282598706|ref|NC_013696.1| PHAGE|28876437|ref|NC_004589.1| 1.72779138218
PHAGE|563398432|ref|NC_022975.1| PHAGE|508179906|ref|NC_021308.1| 60.5044186247
PHAGE|461474957|ref|NC_020489.1| PHAGE|514231471|ref|NC_021560.1| 3.04517018866
ARCHVIR|ETNP|6|30|revised|scaffold54528|1_arch ARCHVIR|ETNP|6|100|revised|scaffold84660|1_arch 6.67311310011
PHAGE|29566737|ref|NC_004688.1| PHAGE|109521437|ref|NC_008206.1| 1.88092889323
PHAGE|326783979|ref|NC_015288.1| PHAGE|162290187|ref|NC_008296.2| 175.346935369
PHAGE|311993272|ref|NC_014663.1| PHAGE|326782732|ref|NC_015283.1| 16.7315834254
PHAGE|32453484|ref|NC_004928.1| PHAGE|326783979|ref|NC_015288.1| 15.39064048
PHAGE|66391804|ref|NC_007022.1| PHAGE|326804500|ref|NC_015296.1| 13.3796304625
PHAGE|9633990|ref|NC_001271.1| PHAGE|31880044|ref|NC_004831.2| 4.65542126908
PHAGE|282599175|ref|NC_013693.1| PHAGE|326782972|ref|NC_015284.1| 10.2479028308
PHAGE|589286664|ref|NC_023573.1| PHAGE|658307532|ref|NC_024364.1| 58.4161777158
PHAGE|109521437|ref|NC_008206.1| PHAGE|508177514|ref|NC_021297.1| 2.18720981824
PHAGE|431809199|ref|NC_019910.1| PHAGE|472437937|ref|NC_020879.1| 15.3789695262
PHAGE|222435670|ref|NC_012027.1| PHAGE|589890113|ref|NC_023563.1| 44.4725560442
PHAGE|593779395|ref|NC_023732.1| PHAGE|508179584|ref|NC_021306.1| 2.77121332844
PHAGE|730984715|ref|NC_025829.1| PHAGE|849248501|ref|NC_027331.1| 300.0
PHAGE|530547193|ref|NC_022070.1| PHAGE|514051739|ref|NC_021535.1| 52.9429805843
PHAGE|568191240|ref|NC_022769.1| PHAGE|428782997|ref|NC_019726.1| 45.2904865173
PHAGE|530545464|ref|NC_022056.1| PHAGE|192823996|ref|NC_011019.1| 3.22669316527
PHAGE|725915949|ref|NC_025460.1| PHAGE|66395965|ref|NC_007058.1| 47.7131446685
PHAGE|158345134|ref|NC_009936.1| PHAGE|9627425|ref|NC_001604.1| 2.15130189934
PHAGE|326783659|ref|NC_015287.1| PHAGE|408905856|ref|NC_018861.1| 8.48279455302
PHAGE|66395965|ref|NC_007058.1| PHAGE|399528895|ref|NC_018281.1| 69.8622681457
PHAGE|215401171|ref|NC_011614.1| PHAGE|66396191|ref|NC_007061.1| 58.7219981518
PHAGE|422936140|ref|NC_019516.1| PHAGE|589891555|ref|NC_023584.1| 52.0569511097
PHAGE|29565743|ref|NC_004679.1| PHAGE|712916213|ref|NC_025467.1| 12.0357660372
PHAGE|712915315|ref|NC_025451.1| PHAGE|414087577|ref|NC_019403.1| 4.58206907004
PHAGE|448260543|ref|NC_020080.1| PHAGE|713322302|ref|NC_025419.1| 143.517796015
PHAGE|157311299|ref|NC_009821.1| PHAGE|423262092|ref|NC_019543.1| 135.821121676
PHAGE|589890211|ref|NC_023564.1| PHAGE|192823813|ref|NC_011022.1| 44.8435717505
PHAGE|764161995|ref|NC_026608.1| PHAGE|848469483|ref|NC_027296.1| 8.89187377853
PHAGE|327197998|ref|NC_015265.1| PHAGE|526003613|ref|NC_021774.1| 38.3925036869
PHAGE|514051046|ref|NC_021536.1| PHAGE|897635950|ref|NC_024124.2| 14.75525524
PHAGE|609252494|ref|NC_023745.1| PHAGE|589893124|ref|NC_023553.1| 87.002906413
PHAGE|530545284|ref|NC_022054.1| PHAGE|479336577|ref|NC_021063.1| 186.707636108
PHAGE|408905840|ref|NC_018845.1| PHAGE|849254715|ref|NC_027380.1| 129.06579214
PHAGE|30387453|ref|NC_004777.1| PHAGE|158345134|ref|NC_009936.1| 2.48358846563
PHAGE|589893688|ref|NC_023609.1| PHAGE|593778426|ref|NC_023723.1| 58.4634409411
PHAGE|557308055|ref|NC_022758.1| PHAGE|66396040|ref|NC_007059.1| 18.2992617999
PHAGE|481019198|ref|NC_021071.1| PHAGE|330858525|ref|NC_015457.1| 15.0121234605
PHAGE|422934005|ref|NC_019500.1| PHAGE|827047887|ref|NC_027130.1| 15.0287050179
PHAGE|109289936|ref|NC_008201.1| PHAGE|169936017|ref|NC_010463.1| 43.1673044552
PHAGE|351518443|ref|NC_016073.1| PHAGE|859386350|ref|NC_026607.2| 15.9226374961
PHAGE|849254459|ref|NC_027373.1| PHAGE|849248986|ref|NC_027333.1| 132.091289818
PHAGE|849123160|ref|NC_027405.1| PHAGE|906475910|ref|NC_027624.1| 119.051636437
PHAGE|526244525|ref|NC_021854.1| PHAGE|526241733|ref|NC_021852.1| 132.4268726
PHAGE|326782024|ref|NC_015280.1| PHAGE|116326222|ref|NC_008515.1| 17.7664613503
PHAGE|13095805|ref|NC_002668.1| PHAGE|30089861|ref|NC_004746.1| 39.7011446993
PHAGE|712914839|ref|NC_025449.1| PHAGE|602259533|ref|NC_023856.1| 15.8422082077
PHAGE|589286276|ref|NC_023568.1| PHAGE|422934421|ref|NC_019503.1| 89.263990504
PHAGE|408905837|ref|NC_018842.1| PHAGE|849254577|ref|NC_027376.1| 129.06579214
PHAGE|29566737|ref|NC_004688.1| PHAGE|593776513|ref|NC_023712.1| 6.33666029285
PHAGE|658608029|ref|NC_024391.1| PHAGE|66395450|ref|NC_007051.1| 5.65579756036
PHAGE|422936890|ref|NC_019526.1| PHAGE|481019622|ref|NC_021073.1| 2.83271919893
PHAGE|725950085|ref|NC_025440.1| PHAGE|589286664|ref|NC_023573.1| 57.8110796972
PHAGE|509141608|ref|NC_021343.1| PHAGE|17975105|ref|NC_003313.1| 5.05701696153
PHAGE|557307993|ref|NC_022757.1| PHAGE|28876202|ref|NC_004585.1| 12.3104205612
PHAGE|526244695|ref|NC_021859.1| PHAGE|189043087|ref|NC_010762.1| 163.180852021
PHAGE|593774630|ref|NC_023692.1| PHAGE|206600079|ref|NC_011287.1| 1.83566167763
PHAGE|19548987|ref|NC_003444.1| PHAGE|428782521|ref|NC_019719.1| 3.60206662421
PHAGE|18496886|ref|NC_003387.1| PHAGE|206600181|ref|NC_011289.1| 3.16790468633
PHAGE|570033450|ref|NC_018087.2| PHAGE|282598938|ref|NC_013697.1| 19.066663016
PHAGE|38639923|ref|NC_005260.1| PHAGE|712914205|ref|NC_025447.1| 9.22277010582
PHAGE|157786475|ref|NC_009878.1| PHAGE|712913311|ref|NC_025433.1| 1.322941043
PHAGE|9632893|ref|NC_000871.1| PHAGE|66391759|ref|NC_007019.1| 40.531540752
PHAGE|730984715|ref|NC_025829.1| PHAGE|460042436|ref|NC_020484.1| 24.6561120067
PHAGE|658311079|ref|NC_024368.1| PHAGE|530787059|ref|NC_022087.1| 50.3698988024
PHAGE|48697190|ref|NC_005887.1| PHAGE|849255303|ref|NC_027383.1| 2.04693477222
PHAGE|906476064|ref|NC_027627.1| PHAGE|543171587|ref|NC_022341.1| 129.06579214
PHAGE|158345134|ref|NC_009936.1| PHAGE|712915255|ref|NC_025450.1| 2.10779276134
PHAGE|66395293|ref|NC_007048.1| PHAGE|122891714|ref|NC_008798.1| 129.544630298
PHAGE|849255303|ref|NC_027383.1| PHAGE|643216961|ref|NC_024204.1| 9.81678872507
PHAGE|764160705|ref|NC_026596.1| PHAGE|109392186|ref|NC_008196.1| 128.552866913
PHAGE|414090084|ref|NC_019416.1| PHAGE|158345134|ref|NC_009936.1| 2.28742607635
PHAGE|557307848|ref|NC_022754.1| PHAGE|371496268|ref|NC_016566.1| 9.69443502859
PHAGE|312281391|ref|NC_006884.2| PHAGE|414086086|ref|NC_019398.1| 14.8915387062
PHAGE|460042324|ref|NC_020482.1| PHAGE|269838908|ref|NC_011085.2| 21.9192227162
PHAGE|543170398|ref|NC_022324.1| PHAGE|372449733|ref|NC_016650.1| 44.5157116889
PHAGE|440789269|ref|NC_020083.1| PHAGE|456351087|ref|NC_020416.1| 14.5806574276
PHAGE|109289986|ref|NC_008208.1| PHAGE|418488631|ref|NC_019452.1| 11.587996119
PHAGE|849249558|ref|NC_027336.1| PHAGE|906476164|ref|NC_027629.1| 122.540815423
PHAGE|84662593|ref|NC_007709.1| PHAGE|197935853|ref|NC_011201.1| 15.0116286237
PHAGE|543170398|ref|NC_022324.1| PHAGE|530787059|ref|NC_022087.1| 45.35900814
PHAGE|326425018|ref|NC_015210.1| PHAGE|222435670|ref|NC_012027.1| 41.3808801049
PHAGE|593776974|ref|NC_023715.1| PHAGE|849255709|ref|NC_027390.1| 2.53558016316
PHAGE|29566021|ref|NC_004682.1| PHAGE|543170916|ref|NC_022329.1| 55.0219892584
PHAGE|428782997|ref|NC_019726.1| PHAGE|568190683|ref|NC_022763.1| 45.9187013439
PHAGE|161622381|ref|NC_010105.1| PHAGE|589286276|ref|NC_023568.1| 83.3209470468
PHAGE|238694878|ref|NC_012740.1| PHAGE|481019198|ref|NC_021071.1| 14.7191476283
PHAGE|257136356|ref|NC_013195.1| PHAGE|119967833|ref|NC_008723.1| 22.0280010423
PHAGE|589891227|ref|NC_023580.1| PHAGE|206600181|ref|NC_011289.1| 117.754727615
PHAGE|418488227|ref|NC_019450.1| PHAGE|651749883|ref|NC_015272.2| 69.9824964875
PHAGE|422934421|ref|NC_019503.1| PHAGE|713322302|ref|NC_025419.1| 300.0
PHAGE|593775445|ref|NC_023700.1| PHAGE|215479924|ref|NC_011611.1| 118.692158696
PHAGE|815853630|ref|NC_026925.1| PHAGE|310722194|ref|NC_014635.1| 13.1622680191
PHAGE|725950513|ref|NC_025453.1| PHAGE|658307475|ref|NC_024361.1| 1.49255549811
PHAGE|472343184|ref|NC_020874.1| PHAGE|194100415|ref|NC_011043.1| 11.057191549
PHAGE|593773709|ref|NC_023687.1| PHAGE|530546138|ref|NC_022062.1| 160.294748574
PHAGE|326782732|ref|NC_015283.1| PHAGE|472341521|ref|NC_020855.1| 259.790895877
PHAGE|481019412|ref|NC_021072.1| PHAGE|308814351|ref|NC_014595.1| 14.4784516631
PHAGE|9633396|ref|NC_000902.1| PHAGE|418487051|ref|NC_019442.1| 93.4600637979
PHAGE|312281379|ref|NC_006883.2| PHAGE|326783659|ref|NC_015287.1| 241.564940298
PHAGE|530545699|ref|NC_022058.1| PHAGE|589890949|ref|NC_023577.1| 93.657418664
PHAGE|325171272|ref|NC_015159.1| PHAGE|712915255|ref|NC_025450.1| 2.27683292232
PHAGE|221328618|ref|NC_011976.1| PHAGE|428783345|ref|NC_019769.1| 11.8704667145
PHAGE|508179825|ref|NC_021307.1| PHAGE|593777020|ref|NC_023716.1| 89.4047164942
PHAGE|530547084|ref|NC_022069.1| PHAGE|849123160|ref|NC_027405.1| 1.32607316803
PHAGE|28876381|ref|NC_004588.1| PHAGE|62327085|ref|NC_006936.1| 6.04785260304
PHAGE|318065792|ref|NC_014901.1| PHAGE|509141026|ref|NC_021334.1| 104.512331951
PHAGE|31044225|ref|NC_004813.1| PHAGE|593779737|ref|NC_023734.1| 5.1506872636
PHAGE|157311299|ref|NC_009821.1| PHAGE|730984715|ref|NC_025829.1| 166.520137341
PHAGE|472341521|ref|NC_020855.1| PHAGE|730984715|ref|NC_025829.1| 13.556408654
PHAGE|509139299|ref|NC_021316.1| PHAGE|195546701|ref|NC_011107.1| 22.8569745209
PHAGE|17981815|ref|NC_003315.1| PHAGE|557307474|ref|NC_022747.1| 38.1830022722
PHAGE|422934269|ref|NC_019501.1| PHAGE|431810493|ref|NC_019927.1| 10.7420390704
PHAGE|448244584|ref|NC_020198.1| PHAGE|682122904|ref|NC_024782.1| 132.383698326
PHAGE|456351087|ref|NC_020416.1| PHAGE|418487384|ref|NC_019444.1| 15.1550757917
PHAGE|9632893|ref|NC_000871.1| PHAGE|418489109|ref|NC_019456.1| 10.3950804684
PHAGE|422937568|ref|NC_019528.1| PHAGE|68299727|ref|NC_007149.1| 2.0651544739
PHAGE|526178036|ref|NC_021801.1| PHAGE|118725053|ref|NC_008617.1| 31.0944670215
PHAGE|9632287|ref|NC_001998.1| PHAGE|393707863|ref|NC_015785.1| 3.97818498227
PHAGE|351518443|ref|NC_016073.1| PHAGE|228860932|ref|NC_012635.1| 16.8817713402
PHAGE|158345023|ref|NC_009935.1| PHAGE|108861984|ref|NC_008152.1| 1.98926899219
PHAGE|589286942|ref|NC_023576.1| PHAGE|460042372|ref|NC_020483.1| 17.965494409
PHAGE|849121089|ref|NC_027353.1| PHAGE|308814351|ref|NC_014595.1| 300.0
PHAGE|472341954|ref|NC_020859.1| PHAGE|422936890|ref|NC_019526.1| 1.160738024
PHAGE|422934783|ref|NC_019505.1| PHAGE|472343238|ref|NC_020875.1| 14.6343774679
PHAGE|326782497|ref|NC_015282.1| PHAGE|414086362|ref|NC_019399.1| 14.7835631112
PHAGE|326633040|ref|NC_015271.1| PHAGE|326536103|ref|NC_015249.1| 89.2326481059
PHAGE|461475022|ref|NC_020490.1| PHAGE|422935796|ref|NC_019513.1| 6.63714031614
PHAGE|408905850|ref|NC_018855.1| PHAGE|333798163|ref|NC_015569.1| 17.0444733563
PHAGE|435844510|ref|NC_019521.1| PHAGE|326784440|ref|NC_015290.1| 4.72520375891
PHAGE|29366701|ref|NC_004665.1| PHAGE|849122203|ref|NC_027387.1| 56.6002316042
PHAGE|906475808|ref|NC_027622.1| PHAGE|849122467|ref|NC_027401.1| 131.215759934
PHAGE|612508640|ref|NC_023567.2| PHAGE|849255709|ref|NC_027390.1| 3.97305809819
PHAGE|712914839|ref|NC_025449.1| PHAGE|712912907|ref|NC_025429.1| 25.3623402965
PHAGE|849254769|ref|NC_027381.1| PHAGE|408905849|ref|NC_018854.1| 41.4905316407
PHAGE|472343238|ref|NC_020875.1| PHAGE|423261416|ref|NC_019538.1| 11.2194082879
PHAGE|658310793|ref|NC_024363.1| PHAGE|109521758|ref|NC_008204.1| 69.1869769505
PHAGE|543171355|ref|NC_022336.1| PHAGE|906475691|ref|NC_027620.1| 122.260488588
PHAGE|371496268|ref|NC_016566.1| PHAGE|169257155|ref|NC_010391.1| 1.8237065433
PHAGE|906476350|ref|NC_027641.1| PHAGE|906476332|ref|NC_027639.1| 4.72630880666
PHAGE|255928922|ref|NC_013085.1| PHAGE|422934421|ref|NC_019503.1| 14.4488879184
PHAGE|640884639|ref|NC_024142.1| PHAGE|849254769|ref|NC_027381.1| 38.5735047734
PHAGE|29566284|ref|NC_004685.1| PHAGE|206599544|ref|NC_011291.1| 12.357457976
PHAGE|479336462|ref|NC_021061.1| PHAGE|206599880|ref|NC_011288.1| 9.69624143536
PHAGE|371670910|ref|NC_016562.1| PHAGE|326804500|ref|NC_015296.1| 10.927706063
PHAGE|209552419|ref|NC_011373.1| PHAGE|428783215|ref|NC_019767.1| 2.71840913248
PHAGE|730984715|ref|NC_025829.1| PHAGE|514050763|ref|NC_021530.1| 15.5228962153
PHAGE|83571714|ref|NC_007637.1| PHAGE|563399030|ref|NC_022982.1| 3.84244828601
PHAGE|725949165|ref|NC_025422.1| PHAGE|589286276|ref|NC_023568.1| 29.2792380211
PHAGE|563398785|ref|NC_022979.1| PHAGE|508179165|ref|NC_021305.1| 1.96367193
PHAGE|206599544|ref|NC_011291.1| PHAGE|764159860|ref|NC_026588.1| 13.7023807845
PHAGE|460042372|ref|NC_020483.1| PHAGE|17570786|ref|NC_003298.1| 18.6043253
PHAGE|189490161|ref|NC_010821.1| PHAGE|389060148|ref|NC_017975.1| 55.3753270056
PHAGE|281416165|ref|NC_013651.1| PHAGE|372217834|ref|NC_016659.1| 10.2556992017
PHAGE|195546641|ref|NC_011105.1| PHAGE|482849224|ref|NC_019933.2| 3.92424789164
PHAGE|90592637|ref|NC_007917.1| PHAGE|13487801|ref|NC_002703.1| 4.49173897
PHAGE|589890023|ref|NC_023562.1| PHAGE|157786393|ref|NC_009877.1| 50.6483897866
PHAGE|849255303|ref|NC_027383.1| PHAGE|428782316|ref|NC_019716.1| 3.73781619124
PHAGE|448260543|ref|NC_020080.1| PHAGE|330858525|ref|NC_015457.1| 141.737676857
PHAGE|849255443|ref|NC_027385.1| PHAGE|543171447|ref|NC_022338.1| 131.215759934
PHAGE|358356445|ref|NC_009993.2| PHAGE|589893512|ref|NC_023604.1| 4.95273949146
PHAGE|526003613|ref|NC_021774.1| PHAGE|117676329|ref|NC_007145.2| 28.8087379644
PHAGE|215479924|ref|NC_011611.1| PHAGE|157834972|ref|NC_009818.1| 147.745433399
PHAGE|713322875|ref|NC_025452.1| PHAGE|849121089|ref|NC_027353.1| 15.856511433
PHAGE|326783215|ref|NC_015285.1| PHAGE|330858525|ref|NC_015457.1| 15.4752577364
PHAGE|162290187|ref|NC_008296.2| PHAGE|510953439|ref|NC_021344.2| 15.5559606704
PHAGE|29566021|ref|NC_004682.1| PHAGE|589890211|ref|NC_023564.1| 90.2407320222
PHAGE|126011062|ref|NC_009018.1| PHAGE|326536847|ref|NC_015262.1| 1.41491166388
PHAGE|219681191|ref|NC_011802.1| PHAGE|116221992|ref|NC_008464.1| 18.7024053518
PHAGE|414088861|ref|NC_019408.1| PHAGE|414089228|ref|NC_019410.1| 300.0
PHAGE|428782997|ref|NC_019726.1| PHAGE|472437258|ref|NC_020871.1| 57.7941744237
PHAGE|273810554|ref|NC_013600.1| PHAGE|565323599|ref|NC_012223.2| 143.491947054
PHAGE|9632893|ref|NC_000871.1| PHAGE|190151415|ref|NC_010945.1| 2.14057902732
PHAGE|479336529|ref|NC_021062.1| PHAGE|593779895|ref|NC_023736.1| 49.6573274082
PHAGE|472437676|ref|NC_020876.1| PHAGE|640884536|ref|NC_024141.1| 95.1819302254
PHAGE|311992750|ref|NC_014661.1| PHAGE|460042436|ref|NC_020484.1| 27.4392921308
PHAGE|712914839|ref|NC_025449.1| PHAGE|422937778|ref|NC_019530.1| 16.7665164338
PHAGE|122891784|ref|NC_008799.1| PHAGE|66395508|ref|NC_007052.1| 32.5271951587
PHAGE|157102936|ref|NC_009761.2| PHAGE|399529119|ref|NC_018284.1| 7.60010075497
PHAGE|192823813|ref|NC_011022.1| PHAGE|589892611|ref|NC_023597.1| 44.075127614
PHAGE|189427193|ref|NC_010807.1| PHAGE|509141259|ref|NC_021337.1| 1.5437476361
PHAGE|593776316|ref|NC_023710.1| PHAGE|593780404|ref|NC_023739.1| 140.08617812
PHAGE|239590011|ref|NC_012788.1| PHAGE|514360972|ref|NC_021556.1| 164.180833321
PHAGE|9633990|ref|NC_001271.1| PHAGE|472343459|ref|NC_020878.1| 10.7119675695
PHAGE|849120196|ref|NC_027340.1| PHAGE|481019412|ref|NC_021072.1| 11.4922665537
PHAGE|408905829|ref|NC_018834.1| PHAGE|906475964|ref|NC_027625.1| 132.091289818
PHAGE|428765613|ref|NC_019705.1| PHAGE|408905838|ref|NC_018843.1| 3.02946698964
PHAGE|725949806|ref|NC_025437.1| PHAGE|311992992|ref|NC_014662.1| 270.793947139
PHAGE|431808936|ref|NC_019909.1| PHAGE|157311299|ref|NC_009821.1| 154.262549839
PHAGE|29565766|ref|NC_004680.1| PHAGE|530545941|ref|NC_022060.1| 107.987225868
PHAGE|849251248|ref|NC_027349.1| PHAGE|312281391|ref|NC_006884.2| 15.0008167856
PHAGE|29566284|ref|NC_004685.1| PHAGE|543170498|ref|NC_022325.1| 300.0
PHAGE|326782732|ref|NC_015283.1| PHAGE|639162842|ref|NC_024122.1| 11.4617296933
PHAGE|118430724|ref|NC_008583.1| PHAGE|215401171|ref|NC_011614.1| 106.802125468
PHAGE|712912907|ref|NC_025429.1| PHAGE|311992750|ref|NC_014661.1| 30.0277412735
PHAGE|849121398|ref|NC_027364.1| PHAGE|712912907|ref|NC_025429.1| 3.30209306624
PHAGE|725950304|ref|NC_025446.1| PHAGE|698029054|ref|NC_024125.2| 15.2171749358
PHAGE|20065797|ref|NC_003525.1| PHAGE|9626243|ref|NC_001416.1| 30.1811388635
PHAGE|526244636|ref|NC_021857.1| PHAGE|9634155|ref|NC_002167.1| 1.53681823372
PHAGE|66395965|ref|NC_007058.1| PHAGE|66395807|ref|NC_007056.1| 64.914744883
PHAGE|408905836|ref|NC_018841.1| PHAGE|608309541|ref|NC_022972.2| 7.14532006023
PHAGE|356870677|ref|NC_016160.1| PHAGE|428781735|ref|NC_019706.1| 50.4715092252
PHAGE|543171587|ref|NC_022341.1| PHAGE|906476115|ref|NC_027628.1| 122.260488588
PHAGE|658310315|ref|NC_024355.1| PHAGE|66395656|ref|NC_007054.1| 4.55386944196
PHAGE|827047354|ref|NC_027132.1| PHAGE|730984715|ref|NC_025829.1| 15.1945517674
PHAGE|557307421|ref|NC_022746.1| PHAGE|281306659|ref|NC_013638.1| 54.9481842966
PHAGE|643217419|ref|NC_024207.1| PHAGE|682123955|ref|NC_024792.1| 98.2576875098
PHAGE|431810493|ref|NC_019927.1| PHAGE|9634119|ref|NC_002166.1| 12.0252161111
PHAGE|764161111|ref|NC_026600.1| PHAGE|764159579|ref|NC_026586.1| 254.2093823
PHAGE|849122338|ref|NC_027399.1| PHAGE|849251248|ref|NC_027349.1| 13.1360106087
PHAGE|206600290|ref|NC_011284.1| PHAGE|593773606|ref|NC_023686.1| 50.1899968354
PHAGE|428782724|ref|NC_019722.1| PHAGE|41057352|ref|NC_005340.1| 16.4150648878
PHAGE|472340220|ref|NC_020845.1| PHAGE|418488631|ref|NC_019452.1| 9.14669513736
PHAGE|712913174|ref|NC_025430.1| PHAGE|525972254|ref|NC_021778.1| 15.6743486122
PHAGE|658307233|ref|NC_024357.1| PHAGE|66394870|ref|NC_007050.1| 3.08421387334
PHAGE|58532811|ref|NC_006820.1| PHAGE|311993272|ref|NC_014663.1| 14.3616958622
PHAGE|326536151|ref|NC_015250.1| PHAGE|448259945|ref|NC_019925.1| 19.5749354258
PHAGE|568191834|ref|NC_022772.1| PHAGE|713322012|ref|NC_025414.1| 19.8073669656
PHAGE|682123018|ref|NC_024784.1| PHAGE|389060400|ref|NC_017981.1| 20.4580802905
PHAGE|713322875|ref|NC_025452.1| PHAGE|472340220|ref|NC_020845.1| 9.47005487576
PHAGE|109391846|ref|NC_008197.1| PHAGE|48697401|ref|NC_005885.1| 5.2950402782
PHAGE|849253890|ref|NC_027359.1| PHAGE|593775231|ref|NC_023698.1| 1.43337921965
PHAGE|593776974|ref|NC_023715.1| PHAGE|77118167|ref|NC_007456.1| 77.76172985
PHAGE|408905842|ref|NC_018847.1| PHAGE|906476212|ref|NC_027630.1| 126.421381411
PHAGE|399528838|ref|NC_018280.1| PHAGE|89152533|ref|NC_007808.1| 9.47645209601
PHAGE|29165635|ref|NC_002072.2| PHAGE|29789895|ref|NC_003291.2| 4.27328115122
PHAGE|32469420|ref|NC_004996.1| PHAGE|126011062|ref|NC_009018.1| 7.65672458293
PHAGE|844398545|ref|NC_027294.1| PHAGE|408905844|ref|NC_018849.1| 129.06579214
PHAGE|399498678|ref|NC_018285.1| PHAGE|219563197|ref|NC_011801.1| 5.97404841726
PHAGE|38229112|ref|NC_005178.1| PHAGE|89155211|ref|NC_007809.1| 1.04619387456
PHAGE|815853839|ref|NC_026926.1| PHAGE|435844510|ref|NC_019521.1| 3.36098674577
ARCHVIR|119756985|ref|NC_008695.1| ARCHVIR|509140609|ref|NC_021329.1| 1.37886239797
PHAGE|408905847|ref|NC_018852.1| PHAGE|543171494|ref|NC_022339.1| 133.714529816
PHAGE|508178941|ref|NC_021304.1| PHAGE|543171309|ref|NC_022335.1| 2.13823159973
PHAGE|30043925|ref|NC_004740.1| PHAGE|509140090|ref|NC_021326.1| 35.1486793177
PHAGE|815854799|ref|NC_026928.1| PHAGE|472339613|ref|NC_020838.1| 1.60937394781
PHAGE|589891766|ref|NC_023587.1| PHAGE|326782497|ref|NC_015282.1| 178.064259736
PHAGE|326783979|ref|NC_015288.1| PHAGE|422934005|ref|NC_019500.1| 15.3535651834
PHAGE|849120196|ref|NC_027340.1| PHAGE|849121089|ref|NC_027353.1| 14.75525524
PHAGE|530546568|ref|NC_022066.1| PHAGE|318065792|ref|NC_014901.1| 10.0457669009
PHAGE|281306659|ref|NC_013638.1| PHAGE|557307421|ref|NC_022746.1| 54.9481842966
PHAGE|712914205|ref|NC_025447.1| PHAGE|37651481|ref|NC_005135.1| 7.71919514102
PHAGE|157786475|ref|NC_009878.1| PHAGE|9625433|ref|NC_001335.1| 46.9039598738
PHAGE|194303197|ref|NC_011057.1| PHAGE|109391846|ref|NC_008197.1| 42.6332635899
PHAGE|41179287|ref|NC_005354.1| PHAGE|41179217|ref|NC_005355.1| 20.6563579374
PHAGE|209901313|ref|NC_011399.1| PHAGE|725950579|ref|NC_025454.1| 20.3256962275
PHAGE|725949165|ref|NC_025422.1| PHAGE|543171678|ref|NC_022343.1| 12.8945289664
PHAGE|108861984|ref|NC_008152.1| PHAGE|125999960|ref|NC_009014.1| 46.428530956
PHAGE|906476295|ref|NC_027635.1| PHAGE|906476401|ref|NC_027646.1| 9.68686805171
PHAGE|530547084|ref|NC_022069.1| PHAGE|479336577|ref|NC_021063.1| 2.07289035647
PHAGE|9635581|ref|NC_002484.1| PHAGE|428782589|ref|NC_019720.1| 1.81433014461
PHAGE|906475910|ref|NC_027624.1| PHAGE|906476115|ref|NC_027628.1| 125.265052784
PHAGE|206600079|ref|NC_011287.1| PHAGE|109392186|ref|NC_008196.1| 145.754955764
PHAGE|148609382|ref|NC_009514.1| PHAGE|302861121|ref|NC_004913.2| 6.62909468348
PHAGE|388542659|ref|NC_017864.1| PHAGE|658311458|ref|NC_024381.1| 152.099311962
PHAGE|712915315|ref|NC_025451.1| PHAGE|849122203|ref|NC_027387.1| 91.6918740445
PHAGE|326781756|ref|NC_015279.1| PHAGE|824502103|ref|NC_027119.1| 10.9070344924
PHAGE|563399545|ref|NC_022987.1| PHAGE|84662593|ref|NC_007709.1| 22.5604268869
PHAGE|764160705|ref|NC_026596.1| PHAGE|194302947|ref|NC_011054.1| 126.43950303
PHAGE|66391451|ref|NC_007023.1| PHAGE|326804500|ref|NC_015296.1| 17.5003691559
PHAGE|311993272|ref|NC_014663.1| PHAGE|849250042|ref|NC_027337.1| 1.18035937732
PHAGE|414086086|ref|NC_019398.1| PHAGE|418487144|ref|NC_019443.1| 14.4887088089
PHAGE|13095743|ref|NC_002667.1| PHAGE|9635165|ref|NC_002321.1| 1.38059336376
PHAGE|46358648|ref|NC_005841.1| PHAGE|116221992|ref|NC_008464.1| 14.6383545544
PHAGE|828805560|ref|NC_027204.1| PHAGE|414086915|ref|NC_019401.1| 12.571807649
PHAGE|906476212|ref|NC_027630.1| PHAGE|509141363|ref|NC_021339.1| 2.083691327
PHAGE|472339381|ref|NC_020837.1| PHAGE|568191834|ref|NC_022772.1| 14.2706182126
PHAGE|815854070|ref|NC_026923.1| PHAGE|472341521|ref|NC_020855.1| 220.358988698
PHAGE|29366701|ref|NC_004665.1| PHAGE|83571714|ref|NC_007637.1| 2.41220231115
PHAGE|563399268|ref|NC_022985.1| PHAGE|589890949|ref|NC_023577.1| 87.002906413
PHAGE|456351021|ref|NC_020414.1| PHAGE|68299727|ref|NC_007149.1| 1.90266009461
PHAGE|304360758|ref|NC_014458.1| PHAGE|849254258|ref|NC_027365.1| 69.3469059373
PHAGE|508180091|ref|NC_021309.1| PHAGE|543171015|ref|NC_022330.1| 300.0
PHAGE|116326222|ref|NC_008515.1| PHAGE|282598938|ref|NC_013697.1| 20.2053952494
PHAGE|408905856|ref|NC_018861.1| PHAGE|308814351|ref|NC_014595.1| 15.634343443
PHAGE|326784214|ref|NC_015289.1| PHAGE|33620426|ref|NC_005066.1| 15.6415692194
PHAGE|304360949|ref|NC_014461.1| PHAGE|508179165|ref|NC_021305.1| 4.20865744164
PHAGE|162290187|ref|NC_008296.2| PHAGE|815854506|ref|NC_026927.1| 134.127693704
PHAGE|460042012|ref|NC_020478.1| PHAGE|568190967|ref|NC_022765.1| 197.270642463
PHAGE|849123160|ref|NC_027405.1| PHAGE|543171587|ref|NC_022341.1| 116.15495878
PHAGE|418487384|ref|NC_019444.1| PHAGE|448260543|ref|NC_020080.1| 14.8194484616
PHAGE|9632893|ref|NC_000871.1| PHAGE|242345571|ref|NC_012884.1| 23.2205671799
PHAGE|371671060|ref|NC_016563.1| PHAGE|418487912|ref|NC_019448.1| 41.7428117152
PHAGE|161622381|ref|NC_010105.1| PHAGE|311992750|ref|NC_014661.1| 184.900202279
ARCHVIR|ETNP|6|30|revised|scaffold13654|1_arch ARCHVIR|ETNP|2|60|revised|scaffold30605|1_arch 19.8351981386
PHAGE|148747798|ref|NC_009235.2| PHAGE|9634119|ref|NC_002166.1| 4.8055861649
PHAGE|414087577|ref|NC_019403.1| PHAGE|849251011|ref|NC_027342.1| 6.26784015089
PHAGE|423262377|ref|NC_019545.1| PHAGE|428783345|ref|NC_019769.1| 9.47645209601
PHAGE|589893688|ref|NC_023609.1| PHAGE|508179825|ref|NC_021307.1| 148.824966166
PHAGE|849122203|ref|NC_027387.1| PHAGE|414090084|ref|NC_019416.1| 113.703683647
PHAGE|849251639|ref|NC_027352.1| PHAGE|561133277|ref|NC_022920.1| 44.2584796728
PHAGE|849122338|ref|NC_027399.1| PHAGE|326782266|ref|NC_015281.1| 1.00597969769
PHAGE|640883687|ref|NC_024135.1| PHAGE|589893688|ref|NC_023609.1| 1.31078962849
PHAGE|508178651|ref|NC_021303.1| PHAGE|194303197|ref|NC_011057.1| 43.1899879558
PHAGE|543171309|ref|NC_022335.1| PHAGE|849122151|ref|NC_027371.1| 126.587244218
PHAGE|422937778|ref|NC_019530.1| PHAGE|311992750|ref|NC_014661.1| 16.5620363665
PHAGE|28876381|ref|NC_004588.1| PHAGE|557745636|ref|NC_022791.1| 1.91376731334
PHAGE|564292548|ref|NC_023007.1| PHAGE|682123955|ref|NC_024792.1| 3.4674112683
PHAGE|560185957|ref|NC_022914.1| PHAGE|29028667|ref|NC_004617.1| 32.5297068449
PHAGE|730984715|ref|NC_025829.1| PHAGE|228861315|ref|NC_012638.1| 300.0
PHAGE|203458877|ref|NC_011269.1| PHAGE|509142397|ref|NC_021348.1| 300.0
PHAGE|302393080|ref|NC_004914.2| PHAGE|428781872|ref|NC_019709.1| 7.76320926744
PHAGE|906476064|ref|NC_027627.1| PHAGE|849255497|ref|NC_027386.1| 130.67856671
PHAGE|849255373|ref|NC_027384.1| PHAGE|658307174|ref|NC_024330.1| 147.289029683
PHAGE|318065792|ref|NC_014901.1| PHAGE|593775339|ref|NC_023699.1| 149.232696154
PHAGE|481019198|ref|NC_021071.1| PHAGE|312281379|ref|NC_006883.2| 159.920335393
PHAGE|658307532|ref|NC_024364.1| PHAGE|472437437|ref|NC_020873.1| 58.3940059603
PHAGE|311993272|ref|NC_014663.1| PHAGE|282599175|ref|NC_013693.1| 17.5030989294
PHAGE|333798163|ref|NC_015569.1| PHAGE|282598938|ref|NC_013697.1| 19.0614612516
PHAGE|589890023|ref|NC_023562.1| PHAGE|593776040|ref|NC_023707.1| 109.425049616
PHAGE|725950237|ref|NC_025445.1| PHAGE|564292430|ref|NC_023005.1| 2.50106443407
PHAGE|712915315|ref|NC_025451.1| PHAGE|460042324|ref|NC_020482.1| 22.7521794692
PHAGE|557307421|ref|NC_022746.1| PHAGE|197935853|ref|NC_011201.1| 15.7338453974
PHAGE|593777020|ref|NC_023716.1| PHAGE|589890307|ref|NC_023565.1| 98.2605645579
PHAGE|109392453|ref|NC_008203.1| PHAGE|508179906|ref|NC_021308.1| 76.5317518301
PHAGE|658310992|ref|NC_024367.1| PHAGE|589891132|ref|NC_023579.1| 43.6657542734
PHAGE|593778426|ref|NC_023723.1| PHAGE|593776642|ref|NC_023713.1| 46.1148606022
PHAGE|682123018|ref|NC_024784.1| PHAGE|428782857|ref|NC_019724.1| 9.17702478744
PHAGE|827047887|ref|NC_027130.1| PHAGE|472339117|ref|NC_020835.1| 1.92373914967
PHAGE|414089985|ref|NC_019414.1| PHAGE|509141363|ref|NC_021339.1| 85.3461193397
PHAGE|119953625|ref|NC_008717.1| PHAGE|9633494|ref|NC_000929.1| 2.02335313581
PHAGE|431810441|ref|NC_019926.1| PHAGE|422937568|ref|NC_019528.1| 8.61960228458
PHAGE|408905840|ref|NC_018845.1| PHAGE|408905831|ref|NC_018836.1| 2.20349821998
PHAGE|589893688|ref|NC_023609.1| PHAGE|282598606|ref|NC_013694.1| 125.018952471
PHAGE|557308055|ref|NC_022758.1| PHAGE|148717842|ref|NC_009526.1| 30.2628736343
PHAGE|589892765|ref|NC_023606.1| PHAGE|593780404|ref|NC_023739.1| 45.4852568897
PHAGE|849255653|ref|NC_027389.1| PHAGE|849254459|ref|NC_027373.1| 123.572214606
PHAGE|568191581|ref|NC_022771.1| PHAGE|568190683|ref|NC_022763.1| 110.243323867
PHAGE|326424956|ref|NC_015208.1| PHAGE|712913234|ref|NC_025431.1| 15.8076836284
PHAGE|372217712|ref|NC_016657.1| PHAGE|472343131|ref|NC_020872.1| 54.1589174803
PHAGE|408905850|ref|NC_018855.1| PHAGE|730984989|ref|NC_025830.1| 21.1754810575
PHAGE|9627425|ref|NC_001604.1| PHAGE|281416165|ref|NC_013651.1| 44.0888808316
PHAGE|543171540|ref|NC_022340.1| PHAGE|849254115|ref|NC_027361.1| 132.091289818
PHAGE|508178941|ref|NC_021304.1| PHAGE|509141363|ref|NC_021339.1| 156.911463096
PHAGE|508179906|ref|NC_021308.1| PHAGE|192823901|ref|NC_011020.1| 62.2664862132
PHAGE|725950304|ref|NC_025446.1| PHAGE|414086362|ref|NC_019399.1| 15.2529741413
PHAGE|338826857|ref|NC_015720.1| PHAGE|764160082|ref|NC_026590.1| 2.419980922
PHAGE|134288739|ref|NC_009234.1| PHAGE|589891988|ref|NC_023588.1| 37.4354120754
PHAGE|530546568|ref|NC_022066.1| PHAGE|109302753|ref|NC_008194.1| 17.7237383806
PHAGE|568191834|ref|NC_022772.1| PHAGE|238694878|ref|NC_012740.1| 18.3456397444
PHAGE|18496886|ref|NC_003387.1| PHAGE|508177331|ref|NC_021296.1| 2.3697770684
ARCHVIR|ETNP|6|30|revised|scaffold49485|1_arch ARCHVIR|ETNP|2|60|revised|C4696167|1_arch 16.7418403159
PHAGE|414090084|ref|NC_019416.1| PHAGE|418488941|ref|NC_019454.1| 4.34354864861
PHAGE|560185957|ref|NC_022914.1| PHAGE|651729515|ref|NC_023595.2| 2.99915260129
PHAGE|593779395|ref|NC_023732.1| PHAGE|530786827|ref|NC_022085.1| 4.34734714508
PHAGE|325171272|ref|NC_015159.1| PHAGE|194100415|ref|NC_011043.1| 44.8175502776
PHAGE|509140939|ref|NC_021332.1| PHAGE|461475022|ref|NC_020490.1| 31.6995029467
PHAGE|197322500|ref|NC_009811.2| PHAGE|849252930|ref|NC_027355.1| 57.2993804361
PHAGE|593778426|ref|NC_023723.1| PHAGE|509139941|ref|NC_021324.1| 169.908178313
PHAGE|725949165|ref|NC_025422.1| PHAGE|712914205|ref|NC_025447.1| 3.02915747917
PHAGE|725950304|ref|NC_025446.1| PHAGE|828805560|ref|NC_027204.1| 11.438274881
PHAGE|897635950|ref|NC_024124.2| PHAGE|472437937|ref|NC_020879.1| 148.719605535
PHAGE|815854799|ref|NC_026928.1| PHAGE|326536409|ref|NC_015251.1| 11.7215000998
PHAGE|712913234|ref|NC_025431.1| PHAGE|422936608|ref|NC_019520.1| 2.03904507523
PHAGE|294661423|ref|NC_014036.1| PHAGE|602259533|ref|NC_023856.1| 18.7254454415
PHAGE|318065792|ref|NC_014901.1| PHAGE|29566737|ref|NC_004688.1| 18.6586055309
PHAGE|338827142|ref|NC_015585.1| PHAGE|387935429|ref|NC_017865.1| 22.6103582707
PHAGE|472340788|ref|NC_020850.1| PHAGE|448245104|ref|NC_020204.1| 3.0625350084
PHAGE|109522084|ref|NC_008205.1| PHAGE|509141026|ref|NC_021334.1| 106.650360379
PHAGE|609216850|ref|NC_022768.1| PHAGE|32453484|ref|NC_004928.1| 13.2056598131
PHAGE|508177859|ref|NC_021299.1| PHAGE|588498136|ref|NC_023498.1| 6.37353015986
PHAGE|448244742|ref|NC_020201.1| PHAGE|414086645|ref|NC_019400.1| 69.0167885246
PHAGE|408905858|ref|NC_018863.1| PHAGE|66394949|ref|NC_007066.1| 45.0402176394
PHAGE|333798163|ref|NC_015569.1| PHAGE|414086915|ref|NC_019401.1| 3.9911493108
PHAGE|509139299|ref|NC_021316.1| PHAGE|423262043|ref|NC_019542.1| 1.94213527404
PHAGE|593773806|ref|NC_023688.1| PHAGE|326784214|ref|NC_015289.1| 16.1160697388
PHAGE|418488631|ref|NC_019452.1| PHAGE|472340220|ref|NC_020845.1| 9.14669513736
PHAGE|389060488|ref|NC_017985.1| PHAGE|589893575|ref|NC_023605.1| 5.18503581409
PHAGE|9625433|ref|NC_001335.1| PHAGE|593776316|ref|NC_023710.1| 46.9039598738
PHAGE|658307475|ref|NC_024361.1| PHAGE|461475022|ref|NC_020490.1| 1.01441239154
PHAGE|530787625|ref|NC_022091.1| PHAGE|849254220|ref|NC_027363.1| 18.1190987414
PHAGE|824479580|ref|NC_021190.1| PHAGE|431811043|ref|NC_019934.1| 9.93079267729
PHAGE|560186075|ref|NC_022916.1| PHAGE|460042324|ref|NC_020482.1| 2.59390498457
PHAGE|725949165|ref|NC_025422.1| PHAGE|849251248|ref|NC_027349.1| 29.2987453776
PHAGE|29366701|ref|NC_004665.1| PHAGE|509139299|ref|NC_021316.1| 2.64351983565
PHAGE|326782497|ref|NC_015282.1| PHAGE|29366675|ref|NC_000866.4| 15.1485994791
PHAGE|22296522|ref|NC_004112.1| PHAGE|658310458|ref|NC_024356.1| 6.74248320704
PHAGE|338826807|ref|NC_015719.1| PHAGE|712915418|ref|NC_025456.1| 11.2044058276
PHAGE|418487384|ref|NC_019444.1| PHAGE|514051046|ref|NC_021536.1| 300.0
PHAGE|431810441|ref|NC_019926.1| PHAGE|326633040|ref|NC_015271.1| 4.55066661714
PHAGE|89152533|ref|NC_007808.1| PHAGE|429315958|ref|NC_019813.1| 4.90431069329
PHAGE|32469420|ref|NC_004996.1| PHAGE|393707861|ref|NC_008721.2| 1.86245441855
PHAGE|844398545|ref|NC_027294.1| PHAGE|543171632|ref|NC_022342.1| 129.06579214
PHAGE|194100609|ref|NC_011039.1| PHAGE|593774520|ref|NC_023691.1| 90.8071578658
PHAGE|824502103|ref|NC_027119.1| PHAGE|725949806|ref|NC_025437.1| 14.20193894
PHAGE|538397808|ref|NC_021773.2| PHAGE|509140090|ref|NC_021326.1| 22.5661150595
PHAGE|849254258|ref|NC_027365.1| PHAGE|239590011|ref|NC_012788.1| 12.5606106097
PHAGE|37651481|ref|NC_005135.1| PHAGE|849121398|ref|NC_027364.1| 7.73549407969
PHAGE|282599175|ref|NC_013693.1| PHAGE|827047887|ref|NC_027130.1| 11.8350872936
PHAGE|476572429|ref|NC_019419.2| PHAGE|428783215|ref|NC_019767.1| 1.56180544524
PHAGE|255033713|ref|NC_013055.1| PHAGE|428781872|ref|NC_019709.1| 15.03568165
PHAGE|815853630|ref|NC_026925.1| PHAGE|472342931|ref|NC_020867.1| 2.99001818249
PHAGE|682123269|ref|NC_024787.1| PHAGE|643217861|ref|NC_024211.1| 49.4525422916
PHAGE|589891132|ref|NC_023579.1| PHAGE|237651540|ref|NC_012697.1| 41.2095439662
PHAGE|299778956|ref|NC_014260.1| PHAGE|326782266|ref|NC_015281.1| 14.8150638729
PHAGE|122891714|ref|NC_008798.1| PHAGE|9635165|ref|NC_002321.1| 11.173635203
PHAGE|568191240|ref|NC_022769.1| PHAGE|725950085|ref|NC_025440.1| 52.6595066639
PHAGE|431808936|ref|NC_019909.1| PHAGE|312281379|ref|NC_006883.2| 14.5962457651
PHAGE|23455848|ref|NC_004303.1| PHAGE|157311135|ref|NC_009819.1| 3.87812809595
PHAGE|414086362|ref|NC_019399.1| PHAGE|827047887|ref|NC_027130.1| 14.7379341293
PHAGE|408905854|ref|NC_018859.1| PHAGE|345461107|ref|NC_015938.1| 40.7429875056
PHAGE|32128412|ref|NC_004902.1| PHAGE|530787625|ref|NC_022091.1| 1.54366583624
PHAGE|428782857|ref|NC_019724.1| PHAGE|428782316|ref|NC_019716.1| 1.86245441855
PHAGE|730984715|ref|NC_025829.1| PHAGE|314121562|ref|NC_014792.1| 300.0
PHAGE|29565766|ref|NC_004680.1| PHAGE|206600181|ref|NC_011289.1| 123.716892958
PHAGE|508179825|ref|NC_021307.1| PHAGE|372449904|ref|NC_016653.1| 69.1030113437
PHAGE|510953439|ref|NC_021344.2| PHAGE|481019622|ref|NC_021073.1| 19.8165928777
PHAGE|431809730|ref|NC_019915.1| PHAGE|514231188|ref|NC_021558.1| 2.84422097494
PHAGE|9635677|ref|NC_002486.1| PHAGE|557307926|ref|NC_022756.1| 9.38809585673
PHAGE|239507361|ref|NC_012784.1| PHAGE|30043925|ref|NC_004740.1| 28.4886126711
PHAGE|312281379|ref|NC_006883.2| PHAGE|91214232|ref|NC_005083.2| 11.9364669246
PHAGE|66391451|ref|NC_007023.1| PHAGE|815854799|ref|NC_026928.1| 13.0347970116
PHAGE|226377630|ref|NC_012530.1| PHAGE|657184119|ref|NC_005880.2| 49.2063478671
PHAGE|509140090|ref|NC_021326.1| PHAGE|119443652|ref|NC_008689.1| 42.444343148
PHAGE|526178036|ref|NC_021801.1| PHAGE|66395965|ref|NC_007058.1| 43.7710011073
PHAGE|310722194|ref|NC_014635.1| PHAGE|713322580|ref|NC_025425.1| 123.517311542
PHAGE|472339381|ref|NC_020837.1| PHAGE|109289986|ref|NC_008208.1| 14.51984235
PHAGE|509141259|ref|NC_021337.1| PHAGE|372217712|ref|NC_016657.1| 1.15400311334
PHAGE|509139299|ref|NC_021316.1| PHAGE|764161203|ref|NC_026602.1| 20.5345134551
PHAGE|448260543|ref|NC_020080.1| PHAGE|326782732|ref|NC_015283.1| 14.6416476452
PHAGE|326782266|ref|NC_015281.1| PHAGE|326784440|ref|NC_015290.1| 245.997651319
PHAGE|29028617|ref|NC_004616.1| PHAGE|66395508|ref|NC_007052.1| 79.2954648462
PHAGE|109521840|ref|NC_008199.1| PHAGE|593778341|ref|NC_023722.1| 5.48355017058
PHAGE|311992992|ref|NC_014662.1| PHAGE|326782972|ref|NC_015284.1| 15.6350355744
PHAGE|849251120|ref|NC_027346.1| PHAGE|906475759|ref|NC_027621.1| 116.15495878
PHAGE|17570786|ref|NC_003298.1| PHAGE|281416165|ref|NC_013651.1| 45.8419157095
PHAGE|158345023|ref|NC_009935.1| PHAGE|712915255|ref|NC_025450.1| 1.98926899219
PHAGE|167832345|ref|NC_010342.1| PHAGE|126010846|ref|NC_009016.1| 85.1981775995
PHAGE|827047887|ref|NC_027130.1| PHAGE|514051046|ref|NC_021536.1| 300.0
PHAGE|162290187|ref|NC_008296.2| PHAGE|326782972|ref|NC_015284.1| 128.517603178
PHAGE|237651460|ref|NC_012696.1| PHAGE|345461828|ref|NC_015933.1| 38.5239600194
PHAGE|422934005|ref|NC_019500.1| PHAGE|37651481|ref|NC_005135.1| 148.27502739
PHAGE|593774137|ref|NC_023689.1| PHAGE|593779395|ref|NC_023732.1| 4.28840194721
PHAGE|119952179|ref|NC_008720.1| PHAGE|589891329|ref|NC_023581.1| 30.5992785735
PHAGE|849254577|ref|NC_027376.1| PHAGE|906475759|ref|NC_027621.1| 123.406598062
PHAGE|109391846|ref|NC_008197.1| PHAGE|640884964|ref|NC_024145.1| 60.2968138762
PHAGE|509141026|ref|NC_021334.1| PHAGE|29566284|ref|NC_004685.1| 8.91293244901
PHAGE|37651481|ref|NC_005135.1| PHAGE|481019622|ref|NC_021073.1| 15.7723533889
PHAGE|509141363|ref|NC_021339.1| PHAGE|849254715|ref|NC_027380.1| 2.13823159973
PHAGE|422936321|ref|NC_019517.1| PHAGE|414087461|ref|NC_019402.1| 3.65721025309
PHAGE|764160588|ref|NC_026595.1| PHAGE|530545356|ref|NC_022055.1| 120.315985834
PHAGE|764159085|ref|NC_026583.1| PHAGE|530787059|ref|NC_022087.1| 47.6015234785
PHAGE|23455848|ref|NC_004303.1| PHAGE|571797847|ref|NC_022775.1| 2.12248397274
PHAGE|326782732|ref|NC_015283.1| PHAGE|282598938|ref|NC_013697.1| 19.1242545327
PHAGE|311992494|ref|NC_014660.1| PHAGE|815854506|ref|NC_026927.1| 18.0389974555
PHAGE|431808936|ref|NC_019909.1| PHAGE|408905850|ref|NC_018855.1| 291.369987767
PHAGE|848469645|ref|NC_027299.1| PHAGE|418487835|ref|NC_019447.1| 3.11696825867
PHAGE|189427122|ref|NC_010808.1| PHAGE|422935796|ref|NC_019513.1| 29.4511031709
PHAGE|428782376|ref|NC_019717.1| PHAGE|45686283|ref|NC_005833.1| 8.44464674638
PHAGE|435439265|ref|NC_019704.1| PHAGE|428782918|ref|NC_019725.1| 8.08966688852
PHAGE|228861315|ref|NC_012638.1| PHAGE|827047354|ref|NC_027132.1| 16.4757243097
PHAGE|563399545|ref|NC_022987.1| PHAGE|238695587|ref|NC_012742.1| 15.1144029401
PHAGE|221328618|ref|NC_011976.1| PHAGE|302861121|ref|NC_004913.2| 12.0027030441
PHAGE|45686283|ref|NC_005833.1| PHAGE|209447126|ref|NC_011357.1| 1.81806897011
PHAGE|212671382|ref|NC_011534.1| PHAGE|414087577|ref|NC_019403.1| 4.46003896033
PHAGE|543171494|ref|NC_022339.1| PHAGE|849254577|ref|NC_027376.1| 127.743582132
PHAGE|422935796|ref|NC_019513.1| PHAGE|66395293|ref|NC_007048.1| 19.9657974258
PHAGE|431809730|ref|NC_019915.1| PHAGE|162290107|ref|NC_010147.1| 22.445460203
PHAGE|338827142|ref|NC_015585.1| PHAGE|725950237|ref|NC_025445.1| 90.0670654128
PHAGE|228860932|ref|NC_012635.1| PHAGE|162290187|ref|NC_008296.2| 15.5559606704
PHAGE|508179584|ref|NC_021306.1| PHAGE|194303296|ref|NC_011055.1| 288.275564062
PHAGE|827047354|ref|NC_027132.1| PHAGE|849122876|ref|NC_027404.1| 16.4370776138
PHAGE|849255303|ref|NC_027383.1| PHAGE|169257267|ref|NC_010393.1| 1.59474144989
PHAGE|345461107|ref|NC_015938.1| PHAGE|448244742|ref|NC_020201.1| 2.71911956926
PHAGE|326783443|ref|NC_015286.1| PHAGE|713322012|ref|NC_025414.1| 15.4581504206
PHAGE|327198387|ref|NC_015292.1| PHAGE|593777117|ref|NC_023717.1| 1.96692345335
PHAGE|388483859|ref|NC_006882.2| PHAGE|593776974|ref|NC_023715.1| 11.5859600449
PHAGE|108861984|ref|NC_008152.1| PHAGE|589286108|ref|NC_023548.1| 4.43339890292
PHAGE|422934783|ref|NC_019505.1| PHAGE|157311299|ref|NC_009821.1| 165.864028992
PHAGE|17570786|ref|NC_003298.1| PHAGE|422937568|ref|NC_019528.1| 2.56656042783
PHAGE|41189515|ref|NC_005356.1| PHAGE|66396333|ref|NC_007063.1| 45.7345149065
PHAGE|589889728|ref|NC_023561.1| PHAGE|255928922|ref|NC_013085.1| 13.6029926957
PHAGE|682123018|ref|NC_024784.1| PHAGE|71834082|ref|NC_007291.1| 167.240218165
PHAGE|13095680|ref|NC_002666.1| PHAGE|588498242|ref|NC_023499.1| 1.44979581519
PHAGE|281416323|ref|NC_013646.1| PHAGE|21716072|ref|NC_004066.1| 1.4137386339
PHAGE|428782521|ref|NC_019719.1| PHAGE|209552419|ref|NC_011373.1| 2.51427627561
PHAGE|744692776|ref|NC_026016.1| PHAGE|725915949|ref|NC_025460.1| 90.9737039585
PHAGE|326536151|ref|NC_015250.1| PHAGE|897635950|ref|NC_024124.2| 170.226261492
PHAGE|206599880|ref|NC_011288.1| PHAGE|157786475|ref|NC_009878.1| 4.71334664638
PHAGE|326782024|ref|NC_015280.1| PHAGE|514050763|ref|NC_021530.1| 130.958939947
PHAGE|29028563|ref|NC_004615.1| PHAGE|29028667|ref|NC_004617.1| 22.4418619275
PHAGE|29028667|ref|NC_004617.1| PHAGE|588498308|ref|NC_023500.1| 40.2671426842
PHAGE|403225042|ref|NC_017971.2| PHAGE|849255907|ref|NC_027395.1| 1.17933114214
PHAGE|509141026|ref|NC_021334.1| PHAGE|640885160|ref|NC_024147.1| 6.56122928248
PHAGE|431809199|ref|NC_019910.1| PHAGE|472339381|ref|NC_020837.1| 14.1809089086
PHAGE|448260223|ref|NC_020078.1| PHAGE|431809408|ref|NC_019911.1| 83.0137814152
PHAGE|428782446|ref|NC_019718.1| PHAGE|435439265|ref|NC_019704.1| 2.92661491086
PHAGE|62362213|ref|NC_006949.1| PHAGE|428782316|ref|NC_019716.1| 7.24314517765
PHAGE|435844340|ref|NC_019519.1| PHAGE|418489187|ref|NC_019457.1| 2.86748433571
PHAGE|530547290|ref|NC_022071.1| PHAGE|593774137|ref|NC_023689.1| 3.80497885215
PHAGE|282599175|ref|NC_013693.1| PHAGE|91214232|ref|NC_005083.2| 13.1935034158
PHAGE|643218568|ref|NC_024216.1| PHAGE|588498374|ref|NC_023501.1| 119.467164395
PHAGE|509141259|ref|NC_021337.1| PHAGE|326633040|ref|NC_015271.1| 1.46599021761
PHAGE|460042436|ref|NC_020484.1| PHAGE|422935113|ref|NC_019507.1| 16.5821011008
PHAGE|682123269|ref|NC_024787.1| PHAGE|725948655|ref|NC_025416.1| 55.3495116593
PHAGE|543170817|ref|NC_022328.1| PHAGE|593778341|ref|NC_023722.1| 5.44628634069
PHAGE|91214232|ref|NC_005083.2| PHAGE|472341954|ref|NC_020859.1| 15.6668154259
PHAGE|9630464|ref|NC_001901.1| PHAGE|428781872|ref|NC_019709.1| 7.30120143897
PHAGE|713322302|ref|NC_025419.1| PHAGE|255928922|ref|NC_013085.1| 14.4120051726
PHAGE|56693048|ref|NC_006565.1| PHAGE|472437258|ref|NC_020871.1| 38.1442259615
PHAGE|13095805|ref|NC_002668.1| PHAGE|242345571|ref|NC_012884.1| 6.9257272311
PHAGE|658311079|ref|NC_024368.1| PHAGE|593776513|ref|NC_023712.1| 2.64952245004
PHAGE|326783659|ref|NC_015287.1| PHAGE|326536409|ref|NC_015251.1| 8.48674341724
PHAGE|428765613|ref|NC_019705.1| PHAGE|46358648|ref|NC_005841.1| 25.4567300576
PHAGE|414086915|ref|NC_019401.1| PHAGE|639162842|ref|NC_024122.1| 4.65445401892
PHAGE|849253308|ref|NC_027357.1| PHAGE|849254167|ref|NC_027362.1| 132.091289818
PHAGE|514050383|ref|NC_021529.1| PHAGE|849122338|ref|NC_027399.1| 9.09670960144
PHAGE|239507361|ref|NC_012784.1| PHAGE|209363552|ref|NC_011344.1| 38.3844249232
PHAGE|563397006|ref|NC_022965.1| PHAGE|593775786|ref|NC_023704.1| 42.0583105466
PHAGE|472341954|ref|NC_020859.1| PHAGE|456351087|ref|NC_020416.1| 15.7114376904
PHAGE|9630386|ref|NC_001900.1| PHAGE|589893688|ref|NC_023609.1| 97.3423782443
PHAGE|849122411|ref|NC_027400.1| PHAGE|849255497|ref|NC_027386.1| 118.225054908
PHAGE|31880044|ref|NC_004831.2| PHAGE|158345023|ref|NC_009935.1| 2.03275436846
PHAGE|906476275|ref|NC_027633.1| PHAGE|906476391|ref|NC_027645.1| 14.2672341264
PHAGE|560186125|ref|NC_022917.1| PHAGE|651729600|ref|NC_023558.1| 2.25497907022
PHAGE|564292481|ref|NC_023006.1| PHAGE|428782724|ref|NC_019722.1| 14.1043458677
PHAGE|472340220|ref|NC_020845.1| PHAGE|372199367|ref|NC_016570.1| 9.1117164533
PHAGE|526178036|ref|NC_021801.1| PHAGE|9635677|ref|NC_002486.1| 22.9190185471
PHAGE|109289986|ref|NC_008208.1| PHAGE|698029054|ref|NC_024125.2| 148.230011287
PHAGE|169257267|ref|NC_010393.1| PHAGE|725949701|ref|NC_025434.1| 1.04372525964
PHAGE|66396406|ref|NC_007064.1| PHAGE|66395807|ref|NC_007056.1| 54.633313364
PHAGE|48697401|ref|NC_005885.1| PHAGE|543171167|ref|NC_022331.1| 3.80651153231
PHAGE|422935113|ref|NC_019507.1| PHAGE|282598938|ref|NC_013697.1| 8.81327346291
PHAGE|374531598|ref|NC_016764.1| PHAGE|195546641|ref|NC_011105.1| 18.6093496763
PHAGE|215401108|ref|NC_011612.1| PHAGE|66396040|ref|NC_007059.1| 22.9938597518
PHAGE|589892765|ref|NC_023606.1| PHAGE|508179825|ref|NC_021307.1| 81.0109871916
PHAGE|22296522|ref|NC_004112.1| PHAGE|157325422|ref|NC_009815.1| 3.25083707204
PHAGE|508178941|ref|NC_021304.1| PHAGE|408905833|ref|NC_018838.1| 2.13823159973
PHAGE|509141289|ref|NC_021338.1| PHAGE|589893597|ref|NC_023607.1| 115.618873581
PHAGE|448244686|ref|NC_020200.1| PHAGE|448244584|ref|NC_020198.1| 132.383698326
PHAGE|682122904|ref|NC_024782.1| PHAGE|764161128|ref|NC_026601.1| 135.277544231
PHAGE|311993272|ref|NC_014663.1| PHAGE|326536409|ref|NC_015251.1| 87.6975660797
PHAGE|472343184|ref|NC_020874.1| PHAGE|9633990|ref|NC_001271.1| 11.057191549
PHAGE|66391804|ref|NC_007022.1| PHAGE|730984989|ref|NC_025830.1| 3.56695931628
PHAGE|299778956|ref|NC_014260.1| PHAGE|815853839|ref|NC_026926.1| 12.858250672
PHAGE|23455713|ref|NC_004301.1| PHAGE|28173057|ref|NC_002700.2| 1.89060713638
PHAGE|17313217|ref|NC_003278.1| PHAGE|145708074|ref|NC_009382.1| 35.9571536368
PHAGE|530547193|ref|NC_022070.1| PHAGE|712914056|ref|NC_025444.1| 46.5779399694
PHAGE|563398883|ref|NC_022981.1| PHAGE|508179165|ref|NC_021305.1| 300.0
PHAGE|148717842|ref|NC_009526.1| PHAGE|461475022|ref|NC_020490.1| 55.7211601289
PHAGE|730984715|ref|NC_025829.1| PHAGE|849121398|ref|NC_027364.1| 10.224858519
PHAGE|543171309|ref|NC_022335.1| PHAGE|543171401|ref|NC_022337.1| 133.714529816
PHAGE|906475691|ref|NC_027620.1| PHAGE|849249558|ref|NC_027336.1| 125.265052784
PHAGE|29566511|ref|NC_004687.1| PHAGE|109393216|ref|NC_008207.1| 300.0
PHAGE|21716072|ref|NC_004066.1| PHAGE|66391759|ref|NC_007019.1| 2.26814215647
PHAGE|563399545|ref|NC_022987.1| PHAGE|326424956|ref|NC_015208.1| 2.504001098
PHAGE|593776411|ref|NC_023711.1| PHAGE|658310793|ref|NC_024363.1| 244.72954645
PHAGE|593773806|ref|NC_023688.1| PHAGE|326536151|ref|NC_015250.1| 94.3396661686
PHAGE|849123160|ref|NC_027405.1| PHAGE|849251120|ref|NC_027346.1| 114.199363783
PHAGE|399498862|ref|NC_018277.1| PHAGE|31415740|ref|NC_004820.1| 3.98290783546
PHAGE|422935796|ref|NC_019513.1| PHAGE|399528895|ref|NC_018281.1| 4.62283794625
PHAGE|408905829|ref|NC_018834.1| PHAGE|408905842|ref|NC_018847.1| 138.373732693
PHAGE|200003956|ref|NC_011222.1| PHAGE|589893825|ref|NC_023614.1| 15.9230600352
PHAGE|326782266|ref|NC_015281.1| PHAGE|827047354|ref|NC_027132.1| 181.97150418
PHAGE|849255742|ref|NC_027391.1| PHAGE|849122467|ref|NC_027401.1| 125.54586082
PHAGE|608309541|ref|NC_022972.2| PHAGE|849251848|ref|NC_027354.1| 6.98130185485
PHAGE|428783215|ref|NC_019767.1| PHAGE|428782521|ref|NC_019719.1| 125.384065262
PHAGE|116221992|ref|NC_008464.1| PHAGE|221328618|ref|NC_011976.1| 8.13020141833
PHAGE|238695156|ref|NC_012741.1| PHAGE|481019198|ref|NC_021071.1| 14.4703557536
PHAGE|530546981|ref|NC_022068.1| PHAGE|29565879|ref|NC_004681.1| 1.91699326048
PHAGE|514051046|ref|NC_021536.1| PHAGE|849248501|ref|NC_027331.1| 13.8933027449
PHAGE|712913690|ref|NC_025438.1| PHAGE|109392353|ref|NC_008195.1| 71.6391844843
ARCHVIR|38639801|ref|NC_005265.1| ARCHVIR|270281819|ref|NC_013588.1| 45.1222329499
PHAGE|431809408|ref|NC_019911.1| PHAGE|844383143|ref|NC_027292.1| 2.38325470298
PHAGE|461475022|ref|NC_020490.1| PHAGE|431809676|ref|NC_019914.1| 62.7289442782
PHAGE|119953625|ref|NC_008717.1| PHAGE|593775445|ref|NC_023700.1| 111.91930328
PHAGE|849122262|ref|NC_027398.1| PHAGE|13559823|ref|NC_002730.1| 65.9660396259
PHAGE|514051665|ref|NC_021533.1| PHAGE|563398785|ref|NC_022979.1| 49.3813093775
PHAGE|66395807|ref|NC_007056.1| PHAGE|66395370|ref|NC_007049.1| 26.9605551161
PHAGE|682123447|ref|NC_024788.1| PHAGE|418487912|ref|NC_019448.1| 45.9011905716
PHAGE|351518443|ref|NC_016073.1| PHAGE|162290187|ref|NC_008296.2| 12.3764195139
PHAGE|28876437|ref|NC_004589.1| PHAGE|157311135|ref|NC_009819.1| 141.617670314
PHAGE|571797847|ref|NC_022775.1| PHAGE|219563197|ref|NC_011801.1| 2.20080999026
PHAGE|326783979|ref|NC_015288.1| PHAGE|448260543|ref|NC_020080.1| 15.2798645855
PHAGE|399529119|ref|NC_018284.1| PHAGE|66395965|ref|NC_007058.1| 69.0231774703
PHAGE|30043925|ref|NC_004740.1| PHAGE|157325284|ref|NC_009813.1| 2.67624423229
PHAGE|162290107|ref|NC_010147.1| PHAGE|157102937|ref|NC_009762.2| 29.573217193
PHAGE|428781939|ref|NC_019710.1| PHAGE|374531645|ref|NC_016765.1| 5.55933447045
ARCHVIR|ETNP|2|30|revised|scaffold15083|1_arch ARCHVIR|ETNP|6|30|revised|scaffold23020|1_arch 4.26017496087
PHAGE|255928922|ref|NC_013085.1| PHAGE|66391451|ref|NC_007023.1| 12.4072129363
PHAGE|849253890|ref|NC_027359.1| PHAGE|849251120|ref|NC_027346.1| 121.229098686
PHAGE|640885160|ref|NC_024147.1| PHAGE|530545284|ref|NC_022054.1| 9.89019054922
PHAGE|332672312|ref|NC_015464.1| PHAGE|228860932|ref|NC_012635.1| 17.4930599796
PHAGE|372217834|ref|NC_016659.1| PHAGE|712913234|ref|NC_025431.1| 11.7637857316
PHAGE|197322500|ref|NC_009811.2| PHAGE|408905855|ref|NC_018860.1| 58.7131270926
PHAGE|109521437|ref|NC_008206.1| PHAGE|588498136|ref|NC_023498.1| 3.30921203567
PHAGE|38639923|ref|NC_005260.1| PHAGE|815853630|ref|NC_026925.1| 14.6225737572
PHAGE|560185957|ref|NC_022914.1| PHAGE|514231188|ref|NC_021558.1| 1.01150349655
PHAGE|849255556|ref|NC_027388.1| PHAGE|414090494|ref|NC_019423.1| 28.8343739739
PHAGE|26553442|ref|NC_003050.2| PHAGE|197261511|ref|NC_011167.1| 1.17045610877
PHAGE|9633990|ref|NC_001271.1| PHAGE|414090084|ref|NC_019416.1| 103.019400261
PHAGE|167583555|ref|NC_010324.1| PHAGE|589892323|ref|NC_023593.1| 267.80366968
PHAGE|658311237|ref|NC_024371.1| PHAGE|206599619|ref|NC_011286.1| 25.2825701352
PHAGE|281416434|ref|NC_013644.1| PHAGE|281416323|ref|NC_013646.1| 3.75554564973
PHAGE|712913234|ref|NC_025431.1| PHAGE|158345023|ref|NC_009935.1| 1.70748491392
PHAGE|31044225|ref|NC_004813.1| PHAGE|849122262|ref|NC_027398.1| 6.77970325414
PHAGE|77864625|ref|NC_007497.1| PHAGE|428783279|ref|NC_019768.1| 11.0396436944
PHAGE|116326222|ref|NC_008515.1| PHAGE|371670910|ref|NC_016562.1| 17.503007019
PHAGE|304360949|ref|NC_014461.1| PHAGE|640884131|ref|NC_024138.1| 5.21783145135
PHAGE|906476013|ref|NC_027626.1| PHAGE|330858398|ref|NC_015454.1| 127.743582132
PHAGE|593776513|ref|NC_023712.1| PHAGE|29566284|ref|NC_004685.1| 299.646877338
PHAGE|326783443|ref|NC_015286.1| PHAGE|29366675|ref|NC_000866.4| 15.715981401
PHAGE|849255742|ref|NC_027391.1| PHAGE|408905846|ref|NC_018851.1| 127.743582132
PHAGE|77864625|ref|NC_007497.1| PHAGE|682122955|ref|NC_024783.1| 1.25351969075
PHAGE|66394670|ref|NC_007065.1| PHAGE|66395885|ref|NC_007057.1| 84.4811783236
PHAGE|29789895|ref|NC_003291.2| PHAGE|23455848|ref|NC_004303.1| 3.64296770612
PHAGE|588498242|ref|NC_023499.1| PHAGE|538397808|ref|NC_021773.2| 59.487067543
PHAGE|326536409|ref|NC_015251.1| PHAGE|326781756|ref|NC_015279.1| 11.4771373114
PHAGE|849122151|ref|NC_027371.1| PHAGE|906475691|ref|NC_027620.1| 130.75886065
PHAGE|509139223|ref|NC_021315.1| PHAGE|414090130|ref|NC_019417.1| 199.98302458
PHAGE|308814351|ref|NC_014595.1| PHAGE|472341521|ref|NC_020855.1| 12.8757776562
PHAGE|326782732|ref|NC_015283.1| PHAGE|589286276|ref|NC_023568.1| 14.842959922
PHAGE|77999988|ref|NC_007501.1| PHAGE|195661200|ref|NC_011104.1| 33.9460773758
PHAGE|414087634|ref|NC_019404.1| PHAGE|428782376|ref|NC_019717.1| 2.58325961688
PHAGE|338826807|ref|NC_015719.1| PHAGE|194100359|ref|NC_011045.1| 97.7838341452
PHAGE|472340572|ref|NC_020848.1| PHAGE|658310992|ref|NC_024367.1| 18.6739432718
PHAGE|30065704|ref|NC_004745.1| PHAGE|41057352|ref|NC_005340.1| 74.3388113335
PHAGE|428783279|ref|NC_019768.1| PHAGE|116221992|ref|NC_008464.1| 19.1039634426
PHAGE|418489303|ref|NC_019485.1| PHAGE|589889317|ref|NC_023556.1| 35.9742499696
PHAGE|472437937|ref|NC_020879.1| PHAGE|514051046|ref|NC_021536.1| 13.3054366752
PHAGE|408905834|ref|NC_018839.1| PHAGE|849255497|ref|NC_027386.1| 120.721290051
PHAGE|479336529|ref|NC_021062.1| PHAGE|557307365|ref|NC_022744.1| 52.7652328622
PHAGE|643216961|ref|NC_024204.1| PHAGE|423261846|ref|NC_019539.1| 169.904748878
PHAGE|311993272|ref|NC_014663.1| PHAGE|422934005|ref|NC_019500.1| 179.284179638
PHAGE|589286942|ref|NC_023576.1| PHAGE|712915691|ref|NC_025461.1| 10.8797185305
PHAGE|593773806|ref|NC_023688.1| PHAGE|414086086|ref|NC_019398.1| 108.594631059
PHAGE|563399183|ref|NC_022984.1| PHAGE|589890307|ref|NC_023565.1| 70.8993377158
PHAGE|543171632|ref|NC_022342.1| PHAGE|849254715|ref|NC_027380.1| 129.06579214
PHAGE|472341521|ref|NC_020855.1| PHAGE|32453484|ref|NC_004928.1| 13.521066142
PHAGE|372199367|ref|NC_016570.1| PHAGE|514231256|ref|NC_021559.1| 11.4423651532
PHAGE|472342931|ref|NC_020867.1| PHAGE|557307365|ref|NC_022744.1| 10.7046264196
PHAGE|18496886|ref|NC_003387.1| PHAGE|530547290|ref|NC_022071.1| 2.39480636708
PHAGE|226596529|ref|NC_012558.1| ARCHVIR|394922850|ref|NC_017089.1| 15.0782943505
PHAGE|593780404|ref|NC_023739.1| PHAGE|192823901|ref|NC_011020.1| 150.477175184
PHAGE|190151415|ref|NC_010945.1| PHAGE|32469420|ref|NC_004996.1| 5.75422739422
PHAGE|589890395|ref|NC_023566.1| PHAGE|399528758|ref|NC_018279.1| 1.96511218427
PHAGE|593778144|ref|NC_023720.1| PHAGE|372449971|ref|NC_016654.1| 4.4406905398
PHAGE|530545699|ref|NC_022058.1| PHAGE|593777020|ref|NC_023716.1| 119.038231677
PHAGE|849254357|ref|NC_027367.1| PHAGE|906475910|ref|NC_027624.1| 118.591558629
PHAGE|148734472|ref|NC_009540.1| PHAGE|371496268|ref|NC_016566.1| 4.60288862485
PHAGE|326804500|ref|NC_015296.1| PHAGE|593773806|ref|NC_023688.1| 17.3280504983
PHAGE|314121562|ref|NC_014792.1| PHAGE|418487384|ref|NC_019444.1| 14.1154297658
PHAGE|66394870|ref|NC_007050.1| PHAGE|461475022|ref|NC_020490.1| 53.1070827261
PHAGE|849248501|ref|NC_027331.1| PHAGE|238695156|ref|NC_012741.1| 300.0
PHAGE|31044225|ref|NC_004813.1| PHAGE|431811043|ref|NC_019934.1| 15.5656507012
PHAGE|509140844|ref|NC_021331.1| PHAGE|849251524|ref|NC_027350.1| 129.847366635
PHAGE|530545570|ref|NC_022057.1| PHAGE|543170398|ref|NC_022324.1| 1.98842721205
PHAGE|209363552|ref|NC_011344.1| PHAGE|157102937|ref|NC_009762.2| 148.02663686
PHAGE|530546138|ref|NC_022062.1| PHAGE|593780187|ref|NC_023738.1| 3.58509921856
PHAGE|428782254|ref|NC_019715.1| PHAGE|209427726|ref|NC_011356.1| 44.8387848877
PHAGE|640884131|ref|NC_024138.1| PHAGE|593778859|ref|NC_023726.1| 1.07288116117
PHAGE|116221992|ref|NC_008464.1| PHAGE|418487627|ref|NC_019445.1| 2.74901930391
PHAGE|849121089|ref|NC_027353.1| PHAGE|312281391|ref|NC_006884.2| 14.8915387062
PHAGE|157311189|ref|NC_009820.1| PHAGE|593774278|ref|NC_023690.1| 11.6760280731
PHAGE|109521437|ref|NC_008206.1| PHAGE|640884131|ref|NC_024138.1| 7.88846409367
PHAGE|326633040|ref|NC_015271.1| PHAGE|269838908|ref|NC_011085.2| 86.1248616385
PHAGE|508177721|ref|NC_021298.1| PHAGE|408905834|ref|NC_018839.1| 1.83378225713
PHAGE|126011062|ref|NC_009018.1| PHAGE|557745636|ref|NC_022791.1| 3.76488200716
PHAGE|194100252|ref|NC_011040.1| PHAGE|589286942|ref|NC_023576.1| 76.8532575786
PHAGE|345461828|ref|NC_015933.1| PHAGE|237651540|ref|NC_012697.1| 35.2468506632
PHAGE|658607249|ref|NC_024379.1| PHAGE|414087577|ref|NC_019403.1| 6.52556448582
PHAGE|849254459|ref|NC_027373.1| PHAGE|849255497|ref|NC_027386.1| 129.356347416
PHAGE|514051665|ref|NC_021533.1| PHAGE|640885266|ref|NC_024148.1| 160.125581827
PHAGE|326782024|ref|NC_015280.1| PHAGE|161622381|ref|NC_010105.1| 16.9383225022
PHAGE|849119851|ref|NC_027334.1| PHAGE|526003613|ref|NC_021774.1| 6.54783375577
PHAGE|543171678|ref|NC_022343.1| PHAGE|712914205|ref|NC_025447.1| 3.16895600349
PHAGE|374531598|ref|NC_016764.1| PHAGE|448260223|ref|NC_020078.1| 16.7870717481
PHAGE|17426228|ref|NC_003288.1| PHAGE|9635677|ref|NC_002486.1| 32.2531507035
PHAGE|215401108|ref|NC_011612.1| PHAGE|157325217|ref|NC_009812.1| 11.3840295822
PHAGE|257136356|ref|NC_013195.1| PHAGE|66395656|ref|NC_007054.1| 18.3059159413
PHAGE|192823813|ref|NC_011022.1| PHAGE|514051665|ref|NC_021533.1| 49.3813093775
PHAGE|472343238|ref|NC_020875.1| PHAGE|418488631|ref|NC_019452.1| 11.6596268131
PHAGE|428782446|ref|NC_019718.1| PHAGE|327198559|ref|NC_015295.1| 6.04691791612
PHAGE|29566737|ref|NC_004688.1| PHAGE|530545464|ref|NC_022056.1| 23.7560834978
PHAGE|345461107|ref|NC_015938.1| PHAGE|182682799|ref|NC_010583.1| 2.76774939021
PHAGE|526178036|ref|NC_021801.1| PHAGE|66395807|ref|NC_007056.1| 23.023343065
PHAGE|481019622|ref|NC_021073.1| PHAGE|824502103|ref|NC_027119.1| 4.76662282269
PHAGE|543171355|ref|NC_022336.1| PHAGE|849251180|ref|NC_027347.1| 135.337779106
PHAGE|563398039|ref|NC_022971.1| PHAGE|496838603|ref|NC_018850.2| 109.850583913
PHAGE|332672312|ref|NC_015464.1| PHAGE|326782497|ref|NC_015282.1| 10.7117721355
PHAGE|109302896|ref|NC_008193.1| PHAGE|165970234|ref|NC_010275.1| 34.8268983787
PHAGE|712914205|ref|NC_025447.1| PHAGE|431809199|ref|NC_019910.1| 3.2710795192
PHAGE|326782732|ref|NC_015283.1| PHAGE|859386350|ref|NC_026607.2| 15.0915266826
PHAGE|514050763|ref|NC_021530.1| PHAGE|310722466|ref|NC_014636.1| 14.5230923712
PHAGE|435439265|ref|NC_019704.1| PHAGE|589889262|ref|NC_023555.1| 5.43971332057
PHAGE|472341456|ref|NC_020854.1| PHAGE|401817563|ref|NC_018454.1| 1.78845013751
PHAGE|509140939|ref|NC_021332.1| PHAGE|119967833|ref|NC_008723.1| 44.8033731046
PHAGE|422937778|ref|NC_019530.1| PHAGE|712912907|ref|NC_025429.1| 18.7325533036
PHAGE|640884536|ref|NC_024141.1| PHAGE|543170916|ref|NC_022329.1| 49.980248528
PHAGE|435439265|ref|NC_019704.1| PHAGE|423262377|ref|NC_019545.1| 29.8646649975
PHAGE|849248501|ref|NC_027331.1| PHAGE|422936890|ref|NC_019526.1| 11.9631521961
PHAGE|431809730|ref|NC_019915.1| PHAGE|66395807|ref|NC_007056.1| 22.445460203
ARCHVIR|511534117|ref|NC_021471.1| ARCHVIR|509140609|ref|NC_021329.1| 2.06758630901
PHAGE|509141289|ref|NC_021338.1| PHAGE|372449733|ref|NC_016650.1| 60.2288443784
PHAGE|423262092|ref|NC_019543.1| PHAGE|481019412|ref|NC_021072.1| 13.7785744312
PHAGE|125999960|ref|NC_009014.1| PHAGE|725949105|ref|NC_025418.1| 4.17417460879
PHAGE|9635677|ref|NC_002486.1| PHAGE|239507361|ref|NC_012784.1| 95.0138305259
PHAGE|326781756|ref|NC_015279.1| PHAGE|725950304|ref|NC_025446.1| 10.8677379837
PHAGE|609216850|ref|NC_022768.1| PHAGE|408905856|ref|NC_018861.1| 11.4399735811
PHAGE|66391451|ref|NC_007023.1| PHAGE|456351087|ref|NC_020416.1| 122.549980478
PHAGE|560186125|ref|NC_022917.1| PHAGE|849119759|ref|NC_027330.1| 1.7088326329
PHAGE|906476013|ref|NC_027626.1| PHAGE|543171401|ref|NC_022337.1| 127.743582132
PHAGE|640884439|ref|NC_024140.1| PHAGE|514052000|ref|NC_021540.1| 20.7093574176
PHAGE|589890688|ref|NC_023572.1| PHAGE|593776513|ref|NC_023712.1| 6.83313653154
PHAGE|388483859|ref|NC_006882.2| PHAGE|472343131|ref|NC_020872.1| 57.2789575605
PHAGE|29028617|ref|NC_004616.1| PHAGE|588498308|ref|NC_023500.1| 15.7034674449
PHAGE|109289986|ref|NC_008208.1| PHAGE|414086915|ref|NC_019401.1| 15.3481491006
PHAGE|557307743|ref|NC_022753.1| PHAGE|563398432|ref|NC_022975.1| 60.4077733864
PHAGE|906475964|ref|NC_027625.1| PHAGE|849255443|ref|NC_027385.1| 127.743582132
PHAGE|206600181|ref|NC_011289.1| PHAGE|530546800|ref|NC_022067.1| 17.028781292
PHAGE|356870600|ref|NC_016158.1| PHAGE|428782011|ref|NC_019711.1| 8.28419761319
PHAGE|530546981|ref|NC_022068.1| PHAGE|530546568|ref|NC_022066.1| 9.17512440057
PHAGE|514051739|ref|NC_021535.1| PHAGE|530787059|ref|NC_022087.1| 114.180867204
PHAGE|162290187|ref|NC_008296.2| PHAGE|481019412|ref|NC_021072.1| 300.0
PHAGE|509139223|ref|NC_021315.1| PHAGE|593775445|ref|NC_023700.1| 1.44923366872
PHAGE|764159194|ref|NC_026584.1| PHAGE|593778859|ref|NC_023726.1| 9.09741322784
PHAGE|849123160|ref|NC_027405.1| PHAGE|408905846|ref|NC_018851.1| 125.265052784
PHAGE|508177859|ref|NC_021299.1| PHAGE|589893597|ref|NC_023607.1| 2.07115192911
PHAGE|658607810|ref|NC_024387.1| PHAGE|557308055|ref|NC_022758.1| 3.04517018866
PHAGE|508177514|ref|NC_021297.1| PHAGE|282598606|ref|NC_013694.1| 53.6506403727
PHAGE|481019622|ref|NC_021073.1| PHAGE|423262092|ref|NC_019543.1| 18.24358339
PHAGE|157102936|ref|NC_009761.2| PHAGE|388570316|ref|NC_017968.1| 29.0882985484
PHAGE|192823813|ref|NC_011022.1| PHAGE|593780404|ref|NC_023739.1| 157.394526309
PHAGE|725949470|ref|NC_025423.1| PHAGE|158079296|ref|NC_009904.1| 15.0356172731
PHAGE|294661411|ref|NC_013649.2| PHAGE|238695587|ref|NC_012742.1| 1.5972979345
PHAGE|388570316|ref|NC_017968.1| PHAGE|29028667|ref|NC_004617.1| 13.3699892771
PHAGE|609216850|ref|NC_022768.1| PHAGE|460042436|ref|NC_020484.1| 15.7933755343
PHAGE|29566284|ref|NC_004685.1| PHAGE|530547084|ref|NC_022069.1| 5.22842739132
PHAGE|126010846|ref|NC_009016.1| PHAGE|525972254|ref|NC_021778.1| 2.2821229017
PHAGE|326782732|ref|NC_015283.1| PHAGE|66391451|ref|NC_007023.1| 13.9722499367
PHAGE|588498136|ref|NC_023498.1| PHAGE|593775872|ref|NC_023705.1| 23.0939982907
PHAGE|326804500|ref|NC_015296.1| PHAGE|713322590|ref|NC_025448.1| 15.6939139447
PHAGE|472339613|ref|NC_020838.1| PHAGE|17570786|ref|NC_003298.1| 11.1978491835
PHAGE|530547084|ref|NC_022069.1| PHAGE|906476212|ref|NC_027630.1| 1.3790448505
PHAGE|589892450|ref|NC_023594.1| PHAGE|712915603|ref|NC_025459.1| 98.0421042425
PHAGE|725950304|ref|NC_025446.1| PHAGE|713322590|ref|NC_025448.1| 15.6939139447
PHAGE|849254683|ref|NC_027379.1| PHAGE|557307365|ref|NC_022744.1| 2.43283231199
PHAGE|472343131|ref|NC_020872.1| PHAGE|431810441|ref|NC_019926.1| 2.10616666121
PHAGE|849248501|ref|NC_027331.1| PHAGE|314121562|ref|NC_014792.1| 300.0
PHAGE|311993272|ref|NC_014663.1| PHAGE|639438320|ref|NC_024121.1| 164.501784258
PHAGE|66394870|ref|NC_007050.1| PHAGE|66395885|ref|NC_007057.1| 50.4973443243
PHAGE|422935796|ref|NC_019513.1| PHAGE|29028617|ref|NC_004616.1| 132.46943594
PHAGE|849250250|ref|NC_027339.1| PHAGE|849122262|ref|NC_027398.1| 14.706000626
PHAGE|849251180|ref|NC_027347.1| PHAGE|849254357|ref|NC_027367.1| 126.320374791
PHAGE|423262043|ref|NC_019542.1| PHAGE|372217768|ref|NC_016658.1| 1.63990972657
PHAGE|460042324|ref|NC_020482.1| PHAGE|29366701|ref|NC_004665.1| 23.2205671799
PHAGE|148727181|ref|NC_009543.1| PHAGE|560186125|ref|NC_022917.1| 3.3932762072
PHAGE|326784440|ref|NC_015290.1| PHAGE|238695156|ref|NC_012741.1| 13.25460629
PHAGE|640883881|ref|NC_024137.1| PHAGE|418487912|ref|NC_019448.1| 45.6409913529
PHAGE|192823901|ref|NC_011020.1| PHAGE|203463359|ref|NC_011267.1| 154.183904543
PHAGE|557478762|ref|NC_022761.1| PHAGE|568191240|ref|NC_022769.1| 16.9389752804
PHAGE|126011062|ref|NC_009018.1| PHAGE|41189515|ref|NC_005356.1| 6.90601529079
PHAGE|109521758|ref|NC_008204.1| PHAGE|589893411|ref|NC_023603.1| 48.0496975497
PHAGE|589893124|ref|NC_023553.1| PHAGE|593779302|ref|NC_023731.1| 133.72513294
PHAGE|530787059|ref|NC_022087.1| PHAGE|543170916|ref|NC_022329.1| 48.624409365
PHAGE|326782024|ref|NC_015280.1| PHAGE|824502103|ref|NC_027119.1| 10.496627263
PHAGE|408905834|ref|NC_018839.1| PHAGE|543171355|ref|NC_022336.1| 124.591627598
PHAGE|209972829|ref|NC_011421.1| PHAGE|610585404|ref|NC_022088.2| 16.7484950782
PHAGE|530545054|ref|NC_022052.1| PHAGE|640885160|ref|NC_024147.1| 5.41162573096
PHAGE|593778237|ref|NC_023721.1| PHAGE|157786475|ref|NC_009878.1| 1.60482923538
PHAGE|326783979|ref|NC_015288.1| PHAGE|330858525|ref|NC_015457.1| 15.427867337
PHAGE|422936890|ref|NC_019526.1| PHAGE|849121089|ref|NC_027353.1| 13.0432308734
PHAGE|557308055|ref|NC_022758.1| PHAGE|30043925|ref|NC_004740.1| 18.4905553916
PHAGE|712914056|ref|NC_025444.1| PHAGE|530786971|ref|NC_022086.1| 64.6473656541
PHAGE|593780404|ref|NC_023739.1| PHAGE|508179906|ref|NC_021308.1| 66.1398348974
PHAGE|23455848|ref|NC_004303.1| PHAGE|9632893|ref|NC_000871.1| 62.1923505088
PHAGE|448259945|ref|NC_019925.1| PHAGE|589891766|ref|NC_023587.1| 13.8516107986
PHAGE|158380386|ref|NC_009552.2| PHAGE|388570630|ref|NC_017978.1| 2.26814215647
PHAGE|481019412|ref|NC_021072.1| PHAGE|372199367|ref|NC_016570.1| 11.9887985317
PHAGE|228861315|ref|NC_012638.1| PHAGE|431809199|ref|NC_019910.1| 15.6904679532
PHAGE|824479753|ref|NC_027120.1| PHAGE|157102937|ref|NC_009762.2| 2.06288159824
PHAGE|906475910|ref|NC_027624.1| PHAGE|849254407|ref|NC_027370.1| 112.306897047
PHAGE|849255497|ref|NC_027386.1| PHAGE|906476064|ref|NC_027627.1| 130.67856671
PHAGE|17981815|ref|NC_003315.1| PHAGE|17313217|ref|NC_003278.1| 3.25425437429
PHAGE|326783443|ref|NC_015286.1| PHAGE|414086362|ref|NC_019399.1| 15.3498447282
PHAGE|327197998|ref|NC_015265.1| PHAGE|167832345|ref|NC_010342.1| 2.46619497363
PHAGE|422936608|ref|NC_019520.1| PHAGE|849119759|ref|NC_027330.1| 4.04549197483
PHAGE|725950237|ref|NC_025445.1| PHAGE|125999960|ref|NC_009014.1| 11.4269946382
PHAGE|327198559|ref|NC_015295.1| PHAGE|401817563|ref|NC_018454.1| 1.15275410296
PHAGE|338827142|ref|NC_015585.1| PHAGE|849254513|ref|NC_027375.1| 22.4858017567
PHAGE|372449904|ref|NC_016653.1| PHAGE|593776230|ref|NC_023709.1| 64.4640559252
PHAGE|311992494|ref|NC_014660.1| PHAGE|712914839|ref|NC_025449.1| 177.387101114
PHAGE|557307743|ref|NC_022753.1| PHAGE|593774821|ref|NC_023695.1| 57.3132161552
PHAGE|476572429|ref|NC_019419.2| PHAGE|399528758|ref|NC_018279.1| 1.17670458571
PHAGE|326783215|ref|NC_015285.1| PHAGE|815854506|ref|NC_026927.1| 144.375575959
PHAGE|589286108|ref|NC_023548.1| PHAGE|589286942|ref|NC_023576.1| 88.8898450466
PHAGE|408905840|ref|NC_018845.1| PHAGE|543171401|ref|NC_022337.1| 127.743582132
PHAGE|658607886|ref|NC_024388.1| PHAGE|399528538|ref|NC_018273.1| 32.8423644088
PHAGE|29566021|ref|NC_004682.1| PHAGE|609252819|ref|NC_023748.1| 48.8651703198
PHAGE|408905856|ref|NC_018861.1| PHAGE|333798163|ref|NC_015569.1| 11.3579471412
PHAGE|849254459|ref|NC_027373.1| PHAGE|543171355|ref|NC_022336.1| 127.743582132
PHAGE|162290187|ref|NC_008296.2| PHAGE|713322875|ref|NC_025452.1| 12.7828557798
PHAGE|589891555|ref|NC_023584.1| PHAGE|326782972|ref|NC_015284.1| 138.250521817
PHAGE|238694878|ref|NC_012740.1| PHAGE|422936890|ref|NC_019526.1| 10.9605543506
PHAGE|609252819|ref|NC_023748.1| PHAGE|543170916|ref|NC_022329.1| 156.006028744
PHAGE|304443238|ref|NC_014460.1| PHAGE|157102938|ref|NC_009763.2| 32.400135187
PHAGE|658310793|ref|NC_024363.1| PHAGE|543170722|ref|NC_022327.1| 77.260238922
PHAGE|418488227|ref|NC_019450.1| PHAGE|849120829|ref|NC_027351.1| 4.72081944813
PHAGE|41179361|ref|NC_005357.1| PHAGE|428782857|ref|NC_019724.1| 2.2076184919
PHAGE|311992494|ref|NC_014660.1| PHAGE|414086086|ref|NC_019398.1| 113.734100254
PHAGE|418487144|ref|NC_019443.1| PHAGE|422935113|ref|NC_019507.1| 8.88000225988
PHAGE|148724443|ref|NC_009531.1| PHAGE|460042372|ref|NC_020483.1| 19.7488852885
PHAGE|345461107|ref|NC_015938.1| PHAGE|408905854|ref|NC_018859.1| 40.7429875056
PHAGE|609252275|ref|NC_023742.1| PHAGE|109391846|ref|NC_008197.1| 42.2024116095
PHAGE|610585404|ref|NC_022088.2| PHAGE|658310567|ref|NC_024359.1| 53.2042297112
PHAGE|682123269|ref|NC_024787.1| PHAGE|565323637|ref|NC_020081.2| 64.9950740815
PHAGE|712912354|ref|NC_025424.1| PHAGE|31415740|ref|NC_004820.1| 5.63685758843
ARCHVIR|ETNP|6|30|revised|scaffold10297|2_arch ARCHVIR|ETNP|2|60|revised|scaffold30539|1_arch 18.9172911913
PHAGE|543171309|ref|NC_022335.1| PHAGE|849255742|ref|NC_027391.1| 129.06579214
PHAGE|326536907|ref|NC_015264.1| PHAGE|269838908|ref|NC_011085.2| 50.2617243264
PHAGE|593778144|ref|NC_023720.1| PHAGE|508177514|ref|NC_021297.1| 162.519528581
PHAGE|849250190|ref|NC_027338.1| PHAGE|849251120|ref|NC_027346.1| 136.740264238
PHAGE|472339958|ref|NC_020843.1| PHAGE|722120956|ref|NC_025470.1| 39.5533931746
PHAGE|510953439|ref|NC_021344.2| PHAGE|460042436|ref|NC_020484.1| 24.5122899627
PHAGE|408905852|ref|NC_018857.1| PHAGE|682123447|ref|NC_024788.1| 106.606084114
PHAGE|764160705|ref|NC_026596.1| PHAGE|764160375|ref|NC_026593.1| 127.508398641
PHAGE|849254258|ref|NC_027365.1| PHAGE|509141026|ref|NC_021334.1| 3.12114155171
PHAGE|509141289|ref|NC_021338.1| PHAGE|593777020|ref|NC_023716.1| 117.311353115
PHAGE|543170916|ref|NC_022329.1| PHAGE|640883762|ref|NC_024136.1| 146.262839384
PHAGE|148609382|ref|NC_009514.1| PHAGE|356870677|ref|NC_016160.1| 5.86211859235
PHAGE|472340220|ref|NC_020845.1| PHAGE|639162842|ref|NC_024122.1| 8.93953345302
PHAGE|109392453|ref|NC_008203.1| PHAGE|764160275|ref|NC_026591.1| 75.6397610729
PHAGE|508179906|ref|NC_021308.1| PHAGE|508177721|ref|NC_021298.1| 2.39628825005
PHAGE|725949105|ref|NC_025418.1| PHAGE|294661411|ref|NC_013649.2| 132.96259447
PHAGE|327409390|ref|NC_015254.1| PHAGE|29028563|ref|NC_004615.1| 1.17302949634
PHAGE|422934269|ref|NC_019501.1| PHAGE|9632466|ref|NC_000924.1| 6.4836496908
PHAGE|593774278|ref|NC_023690.1| PHAGE|593778144|ref|NC_023720.1| 7.63876112931
PHAGE|440789269|ref|NC_020083.1| PHAGE|238694878|ref|NC_012740.1| 12.7939776648
PHAGE|58532811|ref|NC_006820.1| PHAGE|828805560|ref|NC_027204.1| 32.8608431663
PHAGE|422934783|ref|NC_019505.1| PHAGE|33620426|ref|NC_005066.1| 165.864028992
PHAGE|849122151|ref|NC_027371.1| PHAGE|543171309|ref|NC_022335.1| 126.587244218
PHAGE|308814351|ref|NC_014595.1| PHAGE|414086362|ref|NC_019399.1| 300.0
PHAGE|827047887|ref|NC_027130.1| PHAGE|116326222|ref|NC_008515.1| 15.177663603
PHAGE|192823996|ref|NC_011019.1| PHAGE|192823813|ref|NC_011022.1| 145.754955764
PHAGE|514051046|ref|NC_021536.1| PHAGE|472340845|ref|NC_020851.1| 177.692667563
PHAGE|66396333|ref|NC_007063.1| PHAGE|157102938|ref|NC_009763.2| 27.3425304373
PHAGE|849119759|ref|NC_027330.1| PHAGE|844383143|ref|NC_027292.1| 4.27328115122
PHAGE|156535141|ref|NC_005131.2| PHAGE|565323596|ref|NC_008574.2| 2.12447819833
PHAGE|304443238|ref|NC_014460.1| PHAGE|509140939|ref|NC_021332.1| 54.6158201371
PHAGE|589891227|ref|NC_023580.1| PHAGE|764161392|ref|NC_026604.1| 123.760907165
PHAGE|568191581|ref|NC_022771.1| PHAGE|561133064|ref|NC_022918.1| 55.2342000384
PHAGE|460042674|ref|NC_020486.1| PHAGE|472341954|ref|NC_020859.1| 300.0
PHAGE|29028667|ref|NC_004617.1| PHAGE|157102936|ref|NC_009761.2| 99.1520709435
PHAGE|815854799|ref|NC_026928.1| PHAGE|440789269|ref|NC_020083.1| 13.4554208872
PHAGE|13559823|ref|NC_002730.1| PHAGE|20065797|ref|NC_003525.1| 6.5871055743
ARCHVIR|509139472|ref|NC_021319.1| ARCHVIR|509141440|ref|NC_021340.1| 64.7675910801
PHAGE|189427193|ref|NC_010807.1| PHAGE|158345134|ref|NC_009936.1| 2.43283231199
PHAGE|428782589|ref|NC_019720.1| PHAGE|24371534|ref|NC_004348.1| 17.1090468437
PHAGE|273809728|ref|NC_013598.1| PHAGE|9634626|ref|NC_002185.1| 20.4252588493
PHAGE|408905838|ref|NC_018843.1| PHAGE|9626243|ref|NC_001416.1| 1.29494190698
PHAGE|408905841|ref|NC_018846.1| PHAGE|46358648|ref|NC_005841.1| 2.92294745842
PHAGE|849121997|ref|NC_027368.1| PHAGE|509141608|ref|NC_021343.1| 2.55248499347
PHAGE|155370093|ref|NC_007804.2| PHAGE|448245173|ref|NC_020205.1| 15.7401286965
PHAGE|530545464|ref|NC_022056.1| PHAGE|543170398|ref|NC_022324.1| 3.0580932465
PHAGE|560185957|ref|NC_022914.1| PHAGE|66395807|ref|NC_007056.1| 20.0671073482
PHAGE|327197584|ref|NC_015252.1| PHAGE|658307233|ref|NC_024357.1| 3.70485800812
PHAGE|593779395|ref|NC_023732.1| PHAGE|764159194|ref|NC_026584.1| 1.08408497195
PHAGE|408905837|ref|NC_018842.1| PHAGE|148727082|ref|NC_009541.1| 129.06579214
PHAGE|643217733|ref|NC_024210.1| PHAGE|169257208|ref|NC_010392.1| 1.27482369003
PHAGE|431808936|ref|NC_019909.1| PHAGE|66391451|ref|NC_007023.1| 118.811261885
PHAGE|408905846|ref|NC_018851.1| PHAGE|408905833|ref|NC_018838.1| 127.743582132
PHAGE|906476064|ref|NC_027627.1| PHAGE|408905831|ref|NC_018836.1| 2.20349821998
PHAGE|589890949|ref|NC_023577.1| PHAGE|593775786|ref|NC_023704.1| 43.5575530336
PHAGE|593776642|ref|NC_023713.1| PHAGE|640885266|ref|NC_024148.1| 85.5250321299
PHAGE|423261416|ref|NC_019538.1| PHAGE|326782972|ref|NC_015284.1| 12.3999045183
PHAGE|294661423|ref|NC_014036.1| PHAGE|422934005|ref|NC_019500.1| 137.062937539
PHAGE|431811082|ref|NC_019935.1| PHAGE|712915531|ref|NC_025458.1| 30.4099255166
PHAGE|525972166|ref|NC_021777.1| PHAGE|712916126|ref|NC_025466.1| 37.4437901839
PHAGE|326783443|ref|NC_015286.1| PHAGE|460042436|ref|NC_020484.1| 76.188951698
PHAGE|563398178|ref|NC_022973.1| PHAGE|593774821|ref|NC_023695.1| 59.6605272997
PHAGE|372217834|ref|NC_016659.1| PHAGE|17570786|ref|NC_003298.1| 10.8010480416
PHAGE|29566407|ref|NC_004686.1| PHAGE|848756435|ref|NC_027295.1| 1.26677096149
PHAGE|388483859|ref|NC_006882.2| PHAGE|372217712|ref|NC_016657.1| 56.7304763818
PHAGE|472339381|ref|NC_020837.1| PHAGE|514050383|ref|NC_021529.1| 13.7454566488
PHAGE|658307233|ref|NC_024357.1| PHAGE|216905965|ref|NC_011645.1| 1.4137386339
PHAGE|326536409|ref|NC_015251.1| PHAGE|481019622|ref|NC_021073.1| 17.7189831701
PHAGE|30387453|ref|NC_004777.1| PHAGE|77118167|ref|NC_007456.1| 69.9670226144
PHAGE|388483859|ref|NC_006882.2| PHAGE|712915315|ref|NC_025451.1| 11.4869781057
PHAGE|326536409|ref|NC_015251.1| PHAGE|639438320|ref|NC_024121.1| 89.7611995808
PHAGE|9625433|ref|NC_001335.1| PHAGE|593775786|ref|NC_023704.1| 47.2372154101
PHAGE|557307743|ref|NC_022753.1| PHAGE|192823901|ref|NC_011020.1| 54.1076004226
PHAGE|66396333|ref|NC_007063.1| PHAGE|725915949|ref|NC_025460.1| 29.9795565802
PHAGE|815854070|ref|NC_026923.1| PHAGE|66391451|ref|NC_007023.1| 14.6080277704
PHAGE|593780594|ref|NC_023743.1| PHAGE|45686283|ref|NC_005833.1| 86.5356663825
PHAGE|461475022|ref|NC_020490.1| PHAGE|119953678|ref|NC_008722.1| 44.8033731046
PHAGE|589892611|ref|NC_023597.1| PHAGE|9625433|ref|NC_001335.1| 121.120742549
PHAGE|543171015|ref|NC_022330.1| PHAGE|530547290|ref|NC_022071.1| 3.80497885215
PHAGE|168229273|ref|NC_010353.1| PHAGE|66391759|ref|NC_007019.1| 116.414544091
PHAGE|712914839|ref|NC_025449.1| PHAGE|326783659|ref|NC_015287.1| 11.7294783095
PHAGE|371671060|ref|NC_016563.1| PHAGE|408905852|ref|NC_018857.1| 300.0
PHAGE|161622381|ref|NC_010105.1| PHAGE|109289986|ref|NC_008208.1| 153.537009312
PHAGE|66396267|ref|NC_007062.1| PHAGE|66395450|ref|NC_007051.1| 5.86415812702
PHAGE|593775691|ref|NC_023703.1| PHAGE|508180468|ref|NC_021310.1| 43.3564661714
PHAGE|66395588|ref|NC_007053.1| PHAGE|66394670|ref|NC_007065.1| 18.3940876188
PHAGE|326783979|ref|NC_015288.1| PHAGE|849120356|ref|NC_027344.1| 15.9261691456
PHAGE|109522776|ref|NC_008198.1| PHAGE|206599795|ref|NC_011285.1| 237.902698522
PHAGE|414090203|ref|NC_019418.1| PHAGE|18034800|ref|NC_003157.4| 18.8341752339
PHAGE|713322590|ref|NC_025448.1| PHAGE|849122338|ref|NC_027399.1| 13.4159752581
PHAGE|849251848|ref|NC_027354.1| PHAGE|148727082|ref|NC_009541.1| 118.11059088
PHAGE|22855209|ref|NC_004173.1| PHAGE|269838911|ref|NC_012091.2| 8.73264836951
PHAGE|148717842|ref|NC_009526.1| PHAGE|66396040|ref|NC_007059.1| 51.318026341
PHAGE|326782732|ref|NC_015283.1| PHAGE|422936140|ref|NC_019516.1| 30.502960529
PHAGE|299778956|ref|NC_014260.1| PHAGE|294661423|ref|NC_014036.1| 135.082794369
PHAGE|431808936|ref|NC_019909.1| PHAGE|32453484|ref|NC_004928.1| 279.624892021
PHAGE|849251248|ref|NC_027349.1| PHAGE|326783979|ref|NC_015288.1| 15.2798645855
PHAGE|593778144|ref|NC_023720.1| PHAGE|543170398|ref|NC_022324.1| 149.930279567
PHAGE|194302947|ref|NC_011054.1| PHAGE|206599880|ref|NC_011288.1| 117.049678795
PHAGE|18034800|ref|NC_003157.4| PHAGE|389060322|ref|NC_017976.1| 1.50353933924
PHAGE|593774821|ref|NC_023695.1| PHAGE|543170398|ref|NC_022324.1| 163.722077575
PHAGE|730984715|ref|NC_025829.1| PHAGE|311992494|ref|NC_014660.1| 176.414605606
PHAGE|228861315|ref|NC_012638.1| PHAGE|725949165|ref|NC_025422.1| 29.4147581791
PHAGE|448244641|ref|NC_020199.1| PHAGE|509140090|ref|NC_021326.1| 15.2840579241
PHAGE|563399545|ref|NC_022987.1| PHAGE|509139299|ref|NC_021316.1| 8.62528171477
PHAGE|589890307|ref|NC_023565.1| PHAGE|658311079|ref|NC_024368.1| 51.7264746496
PHAGE|593778526|ref|NC_023724.1| PHAGE|338826857|ref|NC_015720.1| 4.16358768252
PHAGE|815854289|ref|NC_026924.1| PHAGE|609216850|ref|NC_022768.1| 12.3464444545
PHAGE|589891039|ref|NC_023578.1| PHAGE|109522776|ref|NC_008198.1| 27.4636404088
PHAGE|209447126|ref|NC_011357.1| PHAGE|428782316|ref|NC_019716.1| 12.6090587923
PHAGE|609216850|ref|NC_022768.1| PHAGE|849120356|ref|NC_027344.1| 16.462843569
PHAGE|543171262|ref|NC_022334.1| PHAGE|330858351|ref|NC_015453.1| 132.091289818
PHAGE|448245045|ref|NC_020203.1| PHAGE|525972436|ref|NC_021780.1| 1.38465303026
PHAGE|326536847|ref|NC_015262.1| PHAGE|209901237|ref|NC_011398.1| 9.06190717772
PHAGE|333798163|ref|NC_015569.1| PHAGE|326536409|ref|NC_015251.1| 16.3746590915
PHAGE|543171447|ref|NC_022338.1| PHAGE|408905837|ref|NC_018842.1| 131.215759934
PHAGE|338827142|ref|NC_015585.1| PHAGE|294661411|ref|NC_013649.2| 17.2791791659
PHAGE|526178036|ref|NC_021801.1| PHAGE|66395450|ref|NC_007051.1| 1.71153064879
PHAGE|414087713|ref|NC_019405.1| PHAGE|414088056|ref|NC_019406.1| 83.8873174834
PHAGE|228860932|ref|NC_012635.1| PHAGE|589286276|ref|NC_023568.1| 90.7525917562
PHAGE|643217419|ref|NC_024207.1| PHAGE|408905858|ref|NC_018863.1| 214.861834088
PHAGE|589891425|ref|NC_023582.1| PHAGE|29028667|ref|NC_004617.1| 1.17474933046
PHAGE|849254513|ref|NC_027375.1| PHAGE|167600442|ref|NC_010326.1| 141.768530667
PHAGE|28876316|ref|NC_004587.1| PHAGE|399498678|ref|NC_018285.1| 1.46415917411
PHAGE|194303296|ref|NC_011055.1| PHAGE|206599544|ref|NC_011291.1| 1.15473555728
PHAGE|29028617|ref|NC_004616.1| PHAGE|9633550|ref|NC_000935.1| 2.38434664507
PHAGE|589889163|ref|NC_023554.1| PHAGE|326425018|ref|NC_015210.1| 54.3336037922
PHAGE|162135082|ref|NC_010116.1| PHAGE|589892139|ref|NC_023590.1| 3.18814082668
PHAGE|815854070|ref|NC_026923.1| PHAGE|32453484|ref|NC_004928.1| 15.39064048
PHAGE|414090084|ref|NC_019416.1| PHAGE|593776974|ref|NC_023715.1| 97.4467314434
PHAGE|281306659|ref|NC_013638.1| PHAGE|849251011|ref|NC_027342.1| 18.3344342288
PHAGE|658607249|ref|NC_024379.1| PHAGE|194100305|ref|NC_011042.1| 119.604135831
PHAGE|589889728|ref|NC_023561.1| PHAGE|372199367|ref|NC_016570.1| 14.7302669496
PHAGE|593775786|ref|NC_023704.1| PHAGE|658311079|ref|NC_024368.1| 149.504011448
PHAGE|206599880|ref|NC_011288.1| PHAGE|712913311|ref|NC_025433.1| 157.462293697
PHAGE|639438320|ref|NC_024121.1| PHAGE|472340220|ref|NC_020845.1| 16.0369271532
PHAGE|89152533|ref|NC_007808.1| PHAGE|849255907|ref|NC_027395.1| 4.43469636964
PHAGE|351518443|ref|NC_016073.1| PHAGE|418488631|ref|NC_019452.1| 300.0
PHAGE|326536151|ref|NC_015250.1| PHAGE|514051046|ref|NC_021536.1| 15.4310644391
PHAGE|849254577|ref|NC_027376.1| PHAGE|849255797|ref|NC_027392.1| 122.260488588
PHAGE|122891784|ref|NC_008799.1| PHAGE|189427122|ref|NC_010808.1| 80.5842825928
PHAGE|593776135|ref|NC_023708.1| PHAGE|640883762|ref|NC_024136.1| 158.16196455
PHAGE|849248986|ref|NC_027333.1| PHAGE|849122467|ref|NC_027401.1| 129.592538521
PHAGE|238801880|ref|NC_012753.1| PHAGE|148750834|ref|NC_009554.1| 6.03162394482
PHAGE|31044225|ref|NC_004813.1| PHAGE|428782254|ref|NC_019715.1| 28.7769894448
PHAGE|414090203|ref|NC_019418.1| PHAGE|66394670|ref|NC_007065.1| 1.53123211418
PHAGE|589891766|ref|NC_023587.1| PHAGE|422934005|ref|NC_019500.1| 13.7001288664
PHAGE|609252819|ref|NC_023748.1| PHAGE|509139941|ref|NC_021324.1| 149.953733142
PHAGE|815853630|ref|NC_026925.1| PHAGE|543171678|ref|NC_022343.1| 12.4563852872
PHAGE|157311299|ref|NC_009821.1| PHAGE|66391804|ref|NC_007022.1| 131.655231231
PHAGE|326783979|ref|NC_015288.1| PHAGE|326782497|ref|NC_015282.1| 164.900083634
PHAGE|51236723|ref|NC_002371.2| PHAGE|428782254|ref|NC_019715.1| 20.4903895927
PHAGE|28876437|ref|NC_004589.1| PHAGE|589893825|ref|NC_023614.1| 6.8396784089
PHAGE|326536907|ref|NC_015264.1| PHAGE|68299727|ref|NC_007149.1| 45.9859255882
PHAGE|849251248|ref|NC_027349.1| PHAGE|682124280|ref|NC_024794.1| 300.0
PHAGE|269838908|ref|NC_011085.2| PHAGE|460042372|ref|NC_020483.1| 17.8467299205
PHAGE|326782732|ref|NC_015283.1| PHAGE|326783659|ref|NC_015287.1| 200.356778179
PHAGE|66395656|ref|NC_007054.1| PHAGE|66395885|ref|NC_007057.1| 22.6965653425
PHAGE|312281379|ref|NC_006883.2| PHAGE|472343238|ref|NC_020875.1| 162.804515381
PHAGE|448259945|ref|NC_019925.1| PHAGE|431809199|ref|NC_019910.1| 300.0
PHAGE|428782376|ref|NC_019717.1| PHAGE|428781735|ref|NC_019706.1| 24.7482785824
PHAGE|221328618|ref|NC_011976.1| PHAGE|255252682|ref|NC_013059.1| 154.799070482
PHAGE|423261846|ref|NC_019539.1| PHAGE|589287388|ref|NC_023608.1| 169.29418491
PHAGE|414086915|ref|NC_019401.1| PHAGE|326782266|ref|NC_015281.1| 1.06798251824
PHAGE|255033713|ref|NC_013055.1| PHAGE|77864625|ref|NC_007497.1| 41.0452943474
PHAGE|530545356|ref|NC_022055.1| PHAGE|764161508|ref|NC_026605.1| 21.4323070264
PHAGE|472437258|ref|NC_020871.1| PHAGE|725950085|ref|NC_025440.1| 300.0
PHAGE|192823996|ref|NC_011019.1| PHAGE|530546138|ref|NC_022062.1| 150.365611418
PHAGE|526244872|ref|NC_021863.1| PHAGE|431809676|ref|NC_019914.1| 9.93079267729
PHAGE|401817563|ref|NC_018454.1| PHAGE|209447126|ref|NC_011357.1| 6.47670776496
PHAGE|333798163|ref|NC_015569.1| PHAGE|422934421|ref|NC_019503.1| 18.5575109656
PHAGE|372217834|ref|NC_016659.1| PHAGE|472339381|ref|NC_020837.1| 1.0933751787
PHAGE|326781756|ref|NC_015279.1| PHAGE|116326222|ref|NC_008515.1| 15.1996023891
PHAGE|414090084|ref|NC_019416.1| PHAGE|563399545|ref|NC_022987.1| 2.45659298627
PHAGE|526245010|ref|NC_021865.1| PHAGE|209363552|ref|NC_011344.1| 3.1628033525
PHAGE|849119851|ref|NC_027334.1| PHAGE|109289936|ref|NC_008201.1| 5.95531064581
PHAGE|158345023|ref|NC_009935.1| PHAGE|422936608|ref|NC_019520.1| 10.7939522396
PHAGE|589890949|ref|NC_023577.1| PHAGE|640884747|ref|NC_024143.1| 48.5606589289
PHAGE|764160375|ref|NC_026593.1| PHAGE|640885160|ref|NC_024147.1| 2.78975050686
PHAGE|333798107|ref|NC_015568.1| PHAGE|26553442|ref|NC_003050.2| 4.37941644465
PHAGE|849122807|ref|NC_027403.1| PHAGE|906476164|ref|NC_027629.1| 123.572214606
PHAGE|589893688|ref|NC_023609.1| PHAGE|764159085|ref|NC_026583.1| 57.6537242228
PHAGE|827047887|ref|NC_027130.1| PHAGE|849122876|ref|NC_027404.1| 14.9918442905
PHAGE|744692776|ref|NC_026016.1| PHAGE|66395656|ref|NC_007054.1| 11.4621611091
PHAGE|30065704|ref|NC_004745.1| PHAGE|17981815|ref|NC_003315.1| 5.76791205063
PHAGE|326782024|ref|NC_015280.1| PHAGE|481019198|ref|NC_021071.1| 159.231340065
PHAGE|849252930|ref|NC_027355.1| PHAGE|472437437|ref|NC_020873.1| 300.0
PHAGE|530545941|ref|NC_022060.1| PHAGE|109522084|ref|NC_008205.1| 105.026392967
PHAGE|9632893|ref|NC_000871.1| PHAGE|13095743|ref|NC_002667.1| 15.633997143
PHAGE|560185957|ref|NC_022914.1| PHAGE|304443238|ref|NC_014460.1| 11.3119637297
PHAGE|479336529|ref|NC_021062.1| PHAGE|326536907|ref|NC_015264.1| 122.705139255
PHAGE|849122203|ref|NC_027387.1| PHAGE|281416278|ref|NC_013647.1| 89.9387670821
PHAGE|849248501|ref|NC_027331.1| PHAGE|849120196|ref|NC_027340.1| 13.8933027449
PHAGE|372199367|ref|NC_016570.1| PHAGE|312281391|ref|NC_006884.2| 11.9511087405
PHAGE|192824177|ref|NC_011023.1| PHAGE|593778426|ref|NC_023723.1| 46.5972628714
PHAGE|573007028|ref|NC_021539.2| PHAGE|23455848|ref|NC_004303.1| 1.45876145244
PHAGE|158380386|ref|NC_009552.2| PHAGE|77020137|ref|NC_007458.1| 12.471795715
PHAGE|472437437|ref|NC_020873.1| PHAGE|327197643|ref|NC_015253.1| 68.7187122449
PHAGE|428765613|ref|NC_019705.1| PHAGE|428782376|ref|NC_019717.1| 13.3699892771
PHAGE|281416165|ref|NC_013651.1| PHAGE|30387453|ref|NC_004777.1| 45.8419157095
PHAGE|9630464|ref|NC_001901.1| PHAGE|472341456|ref|NC_020854.1| 1.59474144989
PHAGE|148717842|ref|NC_009526.1| PHAGE|118725053|ref|NC_008617.1| 22.5569516892
PHAGE|560185957|ref|NC_022914.1| PHAGE|119443652|ref|NC_008689.1| 24.9823562694
PHAGE|849255556|ref|NC_027388.1| PHAGE|682123185|ref|NC_024786.1| 29.8373922865
PHAGE|849121089|ref|NC_027353.1| PHAGE|371670910|ref|NC_016562.1| 17.1675121925
PHAGE|408905837|ref|NC_018842.1| PHAGE|849255742|ref|NC_027391.1| 129.06579214
PHAGE|228861315|ref|NC_012638.1| PHAGE|418487384|ref|NC_019444.1| 14.8929656768
PHAGE|41057278|ref|NC_005344.1| PHAGE|431810493|ref|NC_019927.1| 12.5579338227
PHAGE|119967833|ref|NC_008723.1| PHAGE|431809730|ref|NC_019915.1| 39.7911569744
PHAGE|109302753|ref|NC_008194.1| PHAGE|530545356|ref|NC_022055.1| 1.66207491244
PHAGE|109392453|ref|NC_008203.1| PHAGE|640884536|ref|NC_024141.1| 93.0067690404
PHAGE|192824086|ref|NC_011021.1| PHAGE|640883762|ref|NC_024136.1| 168.863714438
PHAGE|530546427|ref|NC_022065.1| PHAGE|593774278|ref|NC_023690.1| 17.6829389409
PHAGE|77020137|ref|NC_007458.1| PHAGE|392972710|ref|NC_018085.1| 35.7105800909
PHAGE|356870677|ref|NC_016160.1| PHAGE|408905838|ref|NC_018843.1| 3.387164848
PHAGE|226377630|ref|NC_012530.1| PHAGE|573007037|ref|NC_021781.2| 54.4343539364
PHAGE|157325422|ref|NC_009815.1| PHAGE|22296522|ref|NC_004112.1| 3.25083707204
PHAGE|849119930|ref|NC_027335.1| PHAGE|658607439|ref|NC_024383.1| 82.8791140213
PHAGE|827047354|ref|NC_027132.1| PHAGE|472339381|ref|NC_020837.1| 291.343084577
PHAGE|194303296|ref|NC_011055.1| PHAGE|530546427|ref|NC_022065.1| 280.158361511
PHAGE|312281391|ref|NC_006884.2| PHAGE|282599175|ref|NC_013693.1| 11.8725714239
PHAGE|530787450|ref|NC_022090.1| PHAGE|568191240|ref|NC_022769.1| 42.3256853831
PHAGE|828805560|ref|NC_027204.1| PHAGE|58532811|ref|NC_006820.1| 32.8608431663
PHAGE|165970234|ref|NC_010275.1| PHAGE|557307474|ref|NC_022747.1| 138.552087217
PHAGE|311992992|ref|NC_014662.1| PHAGE|827047354|ref|NC_027132.1| 14.7226938226
PHAGE|849251120|ref|NC_027346.1| PHAGE|849251848|ref|NC_027354.1| 132.382091356
PHAGE|30387453|ref|NC_004777.1| PHAGE|849255709|ref|NC_027390.1| 4.63097711528
PHAGE|29028617|ref|NC_004616.1| PHAGE|47073736|ref|NC_002661.2| 95.1089243917
PHAGE|563397452|ref|NC_022968.1| PHAGE|472339958|ref|NC_020843.1| 11.7245098781
PHAGE|589889728|ref|NC_023561.1| PHAGE|408905856|ref|NC_018861.1| 16.8890893028
PHAGE|68299727|ref|NC_007149.1| PHAGE|563399030|ref|NC_022982.1| 2.0651544739
PHAGE|237651460|ref|NC_012696.1| PHAGE|514051544|ref|NC_021532.1| 14.75218635
PHAGE|29566407|ref|NC_004686.1| PHAGE|530545570|ref|NC_022057.1| 6.57208296741
PHAGE|472343238|ref|NC_020875.1| PHAGE|162290187|ref|NC_008296.2| 290.447808467
PHAGE|658307532|ref|NC_024364.1| PHAGE|526118413|ref|NC_021856.1| 60.1999541176
PHAGE|815854799|ref|NC_026928.1| PHAGE|33620426|ref|NC_005066.1| 15.0744073539
PHAGE|118725053|ref|NC_008617.1| PHAGE|122891784|ref|NC_008799.1| 9.0950434089
PHAGE|122891714|ref|NC_008798.1| PHAGE|209363552|ref|NC_011344.1| 22.6629604598
PHAGE|609252716|ref|NC_023747.1| PHAGE|640885160|ref|NC_024147.1| 109.098004055
PHAGE|849251248|ref|NC_027349.1| PHAGE|827047354|ref|NC_027132.1| 15.0467323974
PHAGE|481019412|ref|NC_021072.1| PHAGE|162290187|ref|NC_008296.2| 300.0
PHAGE|643217733|ref|NC_024210.1| PHAGE|514231540|ref|NC_021561.1| 1.08846016401
PHAGE|725949105|ref|NC_025418.1| PHAGE|9627425|ref|NC_001604.1| 4.22702045665
PHAGE|448259945|ref|NC_019925.1| PHAGE|481019412|ref|NC_021072.1| 12.5203494647
PHAGE|764159975|ref|NC_026589.1| PHAGE|29565766|ref|NC_004680.1| 17.7922503425
PHAGE|356870600|ref|NC_016158.1| PHAGE|148609382|ref|NC_009514.1| 4.92662668146
PHAGE|448244641|ref|NC_020199.1| PHAGE|557308055|ref|NC_022758.1| 125.91540421
PHAGE|481019198|ref|NC_021071.1| PHAGE|827047354|ref|NC_027132.1| 138.957471209
PHAGE|109302753|ref|NC_008194.1| PHAGE|206599880|ref|NC_011288.1| 1.72407725719
PHAGE|472437937|ref|NC_020879.1| PHAGE|849251248|ref|NC_027349.1| 156.061323172
PHAGE|530787625|ref|NC_022091.1| PHAGE|849254513|ref|NC_027375.1| 143.524274875
PHAGE|423262092|ref|NC_019543.1| PHAGE|30027774|ref|NC_004735.1| 2.20728785013
PHAGE|428782787|ref|NC_019723.1| PHAGE|116221992|ref|NC_008464.1| 38.4774983038
PHAGE|609216850|ref|NC_022768.1| PHAGE|116326222|ref|NC_008515.1| 17.4381327695
PHAGE|589889262|ref|NC_023555.1| PHAGE|48697190|ref|NC_005887.1| 8.51533118146
PHAGE|593775231|ref|NC_023698.1| PHAGE|543171447|ref|NC_022338.1| 1.27439825442
PHAGE|326781756|ref|NC_015279.1| PHAGE|37651481|ref|NC_005135.1| 12.8809896623
PHAGE|526178036|ref|NC_021801.1| PHAGE|66396333|ref|NC_007063.1| 53.2931417638
PHAGE|29366701|ref|NC_004665.1| PHAGE|589286942|ref|NC_023576.1| 60.3126195638
PHAGE|643217419|ref|NC_024207.1| PHAGE|658607439|ref|NC_024383.1| 54.6059168984
PHAGE|456351087|ref|NC_020416.1| PHAGE|326783443|ref|NC_015286.1| 15.9047062522
PHAGE|66396406|ref|NC_007064.1| PHAGE|29028667|ref|NC_004617.1| 35.4426618711
PHAGE|372449904|ref|NC_016653.1| PHAGE|508177721|ref|NC_021298.1| 1.08344074632
PHAGE|29028617|ref|NC_004616.1| PHAGE|158380386|ref|NC_009552.2| 5.23326967711
PHAGE|192823901|ref|NC_011020.1| PHAGE|563397006|ref|NC_022965.1| 46.5865237843
PHAGE|509140090|ref|NC_021326.1| PHAGE|431810244|ref|NC_019921.1| 46.6127892592
PHAGE|593776411|ref|NC_023711.1| PHAGE|530546329|ref|NC_022064.1| 76.965433266
PHAGE|194100252|ref|NC_011040.1| PHAGE|229604924|ref|NC_012662.1| 2.69738528184
PHAGE|109392186|ref|NC_008196.1| PHAGE|206599880|ref|NC_011288.1| 135.39828957
PHAGE|764159690|ref|NC_026587.1| PHAGE|431809933|ref|NC_019918.1| 63.9506775456
PHAGE|431811043|ref|NC_019934.1| PHAGE|472341456|ref|NC_020854.1| 1.82940688675
PHAGE|422934005|ref|NC_019500.1| PHAGE|897635950|ref|NC_024124.2| 300.0
PHAGE|326633040|ref|NC_015271.1| PHAGE|849255709|ref|NC_027390.1| 4.45001636083
PHAGE|418487384|ref|NC_019444.1| PHAGE|422936140|ref|NC_019516.1| 50.5147765335
PHAGE|435844510|ref|NC_019521.1| PHAGE|431808936|ref|NC_019909.1| 11.127704024
PHAGE|508178429|ref|NC_021302.1| PHAGE|530546427|ref|NC_022065.1| 1.04421356944
PHAGE|371671060|ref|NC_016563.1| PHAGE|725948879|ref|NC_025417.1| 46.6551460885
PHAGE|22296522|ref|NC_004112.1| PHAGE|157325217|ref|NC_009812.1| 7.0077529159
PHAGE|327198387|ref|NC_015292.1| PHAGE|414087461|ref|NC_019402.1| 4.67685188479
PHAGE|713322590|ref|NC_025448.1| PHAGE|282598938|ref|NC_013697.1| 18.8061410204
PHAGE|593773806|ref|NC_023688.1| PHAGE|326536409|ref|NC_015251.1| 150.835171653
PHAGE|408905831|ref|NC_018836.1| PHAGE|849254407|ref|NC_027370.1| 2.25948811869
PHAGE|326783979|ref|NC_015288.1| PHAGE|815854070|ref|NC_026923.1| 186.810509725
PHAGE|589287388|ref|NC_023608.1| PHAGE|428782857|ref|NC_019724.1| 10.3145230889
PHAGE|418488941|ref|NC_019454.1| PHAGE|849254220|ref|NC_027363.1| 39.6455091866
ARCHVIR|ETNP|2|60|revised|scaffold30539|1_arch ARCHVIR|ETNP|2|60|revised|C4696273|1_arch 69.0782159835
PHAGE|66395729|ref|NC_007055.1| PHAGE|66395293|ref|NC_007048.1| 27.0829329638
PHAGE|543171632|ref|NC_022342.1| PHAGE|408905842|ref|NC_018847.1| 127.743582132
PHAGE|682124280|ref|NC_024794.1| PHAGE|725949165|ref|NC_025422.1| 28.2405179206
PHAGE|91214232|ref|NC_005083.2| PHAGE|589889728|ref|NC_023561.1| 84.266930162
PHAGE|593774821|ref|NC_023695.1| PHAGE|509139941|ref|NC_021324.1| 167.482494731
PHAGE|472438181|ref|NC_020880.1| PHAGE|658607716|ref|NC_024385.1| 116.501337128
PHAGE|326536907|ref|NC_015264.1| PHAGE|108861984|ref|NC_008152.1| 2.27683292232
PHAGE|157786475|ref|NC_009878.1| PHAGE|609252819|ref|NC_023748.1| 137.159709076
PHAGE|712912907|ref|NC_025429.1| PHAGE|514051046|ref|NC_021536.1| 31.423505062
PHAGE|764161392|ref|NC_026604.1| PHAGE|764159452|ref|NC_026585.1| 89.641714392
PHAGE|422936140|ref|NC_019516.1| PHAGE|481019198|ref|NC_021071.1| 43.1597254739
PHAGE|897635950|ref|NC_024124.2| PHAGE|712912907|ref|NC_025429.1| 28.195383301
PHAGE|593774713|ref|NC_023694.1| PHAGE|593779787|ref|NC_023735.1| 223.006832822
PHAGE|725949701|ref|NC_025434.1| PHAGE|428782011|ref|NC_019711.1| 8.33693746086
PHAGE|38638403|ref|NC_005259.1| PHAGE|593780491|ref|NC_023740.1| 263.390775308
PHAGE|602259533|ref|NC_023856.1| PHAGE|589286276|ref|NC_023568.1| 12.517678911
PHAGE|560186125|ref|NC_022917.1| PHAGE|658607249|ref|NC_024379.1| 2.2076184919
PHAGE|157786393|ref|NC_009877.1| PHAGE|29566021|ref|NC_004682.1| 55.7495810231
PHAGE|472340220|ref|NC_020845.1| PHAGE|37651481|ref|NC_005135.1| 13.9237078282
PHAGE|327198559|ref|NC_015295.1| PHAGE|81343928|ref|NC_007603.1| 5.8491187157
PHAGE|472339381|ref|NC_020837.1| PHAGE|815854289|ref|NC_026924.1| 157.707176633
PHAGE|422937568|ref|NC_019528.1| PHAGE|325171272|ref|NC_015159.1| 2.23416295024
PHAGE|764161995|ref|NC_026608.1| PHAGE|66392052|ref|NC_007024.1| 1.22119290583
PHAGE|326784440|ref|NC_015290.1| PHAGE|713322875|ref|NC_025452.1| 12.3189538431
PHAGE|29366701|ref|NC_004665.1| PHAGE|844383143|ref|NC_027292.1| 75.8658539495
PHAGE|157311189|ref|NC_009820.1| PHAGE|206600079|ref|NC_011287.1| 137.027279997
PHAGE|514051739|ref|NC_021535.1| PHAGE|593777020|ref|NC_023716.1| 101.727204215
PHAGE|725950134|ref|NC_025441.1| PHAGE|197261329|ref|NC_011165.1| 89.180015778
PHAGE|422934005|ref|NC_019500.1| PHAGE|472341954|ref|NC_020859.1| 15.4485573857
PHAGE|326782266|ref|NC_015281.1| PHAGE|414086362|ref|NC_019399.1| 14.9218487746
PHAGE|423261416|ref|NC_019538.1| PHAGE|228860932|ref|NC_012635.1| 100.415779442
PHAGE|713322590|ref|NC_025448.1| PHAGE|414086915|ref|NC_019401.1| 14.6160733553
PHAGE|9628660|ref|NC_001706.1| PHAGE|9627909|ref|NC_001629.1| 111.977417046
PHAGE|530545054|ref|NC_022052.1| PHAGE|194303053|ref|NC_011056.1| 3.89619823763
PHAGE|815853630|ref|NC_026925.1| PHAGE|228860932|ref|NC_012635.1| 15.6534788586
PHAGE|526118413|ref|NC_021856.1| PHAGE|408905852|ref|NC_018857.1| 73.9502237271
PHAGE|332672312|ref|NC_015464.1| PHAGE|682124280|ref|NC_024794.1| 17.7191444557
PHAGE|418489109|ref|NC_019456.1| PHAGE|215401108|ref|NC_011612.1| 4.99040767836
PHAGE|543171015|ref|NC_022330.1| PHAGE|530546981|ref|NC_022068.1| 1.87157604883
ARCHVIR|ETNP|2|60|revised|C4696047|1_arch ARCHVIR|ETNP|2|60|revised|scaffold30605|1_arch 26.0556987835
PHAGE|302393080|ref|NC_004914.2| PHAGE|24371534|ref|NC_004348.1| 17.9153268335
PHAGE|849122411|ref|NC_027400.1| PHAGE|408905846|ref|NC_018851.1| 126.421381411
PHAGE|422935796|ref|NC_019513.1| PHAGE|560185957|ref|NC_022914.1| 2.99915260129
PHAGE|640885073|ref|NC_024146.1| PHAGE|589287388|ref|NC_023608.1| 1.18615891168
PHAGE|399528370|ref|NC_018270.1| PHAGE|509141216|ref|NC_021336.1| 5.38213192586
PHAGE|148609382|ref|NC_009514.1| PHAGE|682123018|ref|NC_024784.1| 1.21530205305
PHAGE|589892765|ref|NC_023606.1| PHAGE|589890307|ref|NC_023565.1| 89.9603838015
PHAGE|525972353|ref|NC_021779.1| PHAGE|422936732|ref|NC_019524.1| 158.983404255
PHAGE|282598847|ref|NC_013692.1| PHAGE|472342987|ref|NC_020868.1| 20.1949574827
PHAGE|109289986|ref|NC_008208.1| PHAGE|326782266|ref|NC_015281.1| 13.9811811198
PHAGE|428783215|ref|NC_019767.1| PHAGE|46358648|ref|NC_005841.1| 28.2303208234
PHAGE|423262043|ref|NC_019542.1| PHAGE|18640469|ref|NC_003390.1| 1.03196495823
PHAGE|192823901|ref|NC_011020.1| PHAGE|593773709|ref|NC_023687.1| 159.702926172
PHAGE|294661411|ref|NC_013649.2| PHAGE|374531598|ref|NC_016764.1| 8.73401335945
PHAGE|643217077|ref|NC_024205.1| PHAGE|422935575|ref|NC_019511.1| 41.3923294976
PHAGE|712913234|ref|NC_025431.1| PHAGE|194100467|ref|NC_011038.1| 16.2871653384
PHAGE|326425018|ref|NC_015210.1| PHAGE|563399082|ref|NC_022983.1| 36.7849974855
PHAGE|408905851|ref|NC_018856.1| PHAGE|573007037|ref|NC_021781.2| 54.202152567
PHAGE|472343459|ref|NC_020878.1| PHAGE|849254683|ref|NC_027379.1| 1.68006789189
PHAGE|827047887|ref|NC_027130.1| PHAGE|311992992|ref|NC_014662.1| 14.6312592616
PHAGE|29028563|ref|NC_004615.1| PHAGE|119443652|ref|NC_008689.1| 22.4418619275
PHAGE|764162247|ref|NC_026611.1| PHAGE|422937484|ref|NC_019527.1| 33.864677574
PHAGE|30065704|ref|NC_004745.1| PHAGE|697424991|ref|NC_024369.2| 2.32683031696
PHAGE|509139383|ref|NC_021318.1| PHAGE|640885266|ref|NC_024148.1| 109.446139352
PHAGE|28876202|ref|NC_004585.1| PHAGE|393707861|ref|NC_008721.2| 1.63990972657
PHAGE|327198387|ref|NC_015292.1| PHAGE|431809933|ref|NC_019918.1| 2.94701126228
PHAGE|431809199|ref|NC_019910.1| PHAGE|326784214|ref|NC_015289.1| 12.5359856587
PHAGE|472343238|ref|NC_020875.1| PHAGE|326804500|ref|NC_015296.1| 11.6201306852
PHAGE|764160082|ref|NC_026590.1| PHAGE|589893512|ref|NC_023604.1| 6.08594492624
PHAGE|472437437|ref|NC_020873.1| PHAGE|682123447|ref|NC_024788.1| 154.219059854
PHAGE|273810419|ref|NC_013599.1| PHAGE|48697190|ref|NC_005887.1| 2.69202987454
PHAGE|423261416|ref|NC_019538.1| PHAGE|570033450|ref|NC_018087.2| 86.2966648111
PHAGE|530787059|ref|NC_022087.1| PHAGE|530545699|ref|NC_022058.1| 115.424790077
PHAGE|509139383|ref|NC_021318.1| PHAGE|593776230|ref|NC_023709.1| 98.7145692869
PHAGE|508178111|ref|NC_021301.1| PHAGE|563398883|ref|NC_022981.1| 1.95394316053
PHAGE|848756435|ref|NC_027295.1| PHAGE|906476115|ref|NC_027628.1| 121.114388396
PHAGE|372217655|ref|NC_016656.1| PHAGE|197935853|ref|NC_011201.1| 2.02804854583
PHAGE|725949806|ref|NC_025437.1| PHAGE|859386350|ref|NC_026607.2| 292.002419075
PHAGE|255928922|ref|NC_013085.1| PHAGE|472341521|ref|NC_020855.1| 135.030563522
PHAGE|713322580|ref|NC_025425.1| PHAGE|314121562|ref|NC_014792.1| 150.585847899
PHAGE|593773709|ref|NC_023687.1| PHAGE|29566021|ref|NC_004682.1| 52.0625373245
PHAGE|593775595|ref|NC_023702.1| PHAGE|764160275|ref|NC_026591.1| 61.1018895859
PHAGE|428782011|ref|NC_019711.1| PHAGE|428782254|ref|NC_019715.1| 30.5394231764
PHAGE|849251639|ref|NC_027352.1| PHAGE|327197643|ref|NC_015253.1| 68.9279423275
PHAGE|593780187|ref|NC_023738.1| PHAGE|593779395|ref|NC_023732.1| 5.48881835008
PHAGE|20065797|ref|NC_003525.1| PHAGE|428782589|ref|NC_019720.1| 3.8855123259
PHAGE|113195172|ref|NC_008294.1| PHAGE|9626425|ref|NC_001426.1| 1.89060713638
PHAGE|326782497|ref|NC_015282.1| PHAGE|725949165|ref|NC_025422.1| 50.8960126957
PHAGE|712913234|ref|NC_025431.1| PHAGE|108861984|ref|NC_008152.1| 3.98415194006
PHAGE|530787625|ref|NC_022091.1| PHAGE|167600442|ref|NC_010326.1| 142.671545998
PHAGE|326782497|ref|NC_015282.1| PHAGE|460042436|ref|NC_020484.1| 76.6748096957
PHAGE|326783443|ref|NC_015286.1| PHAGE|32453484|ref|NC_004928.1| 15.6786995302
PHAGE|311993272|ref|NC_014663.1| PHAGE|639162842|ref|NC_024122.1| 14.5849881632
PHAGE|206599619|ref|NC_011286.1| PHAGE|157310906|ref|NC_009816.1| 1.54796238359
PHAGE|764159860|ref|NC_026588.1| PHAGE|593774278|ref|NC_023690.1| 7.34066353283
PHAGE|408905849|ref|NC_018854.1| PHAGE|237651540|ref|NC_012697.1| 35.3781638616
PHAGE|509139941|ref|NC_021324.1| PHAGE|282598606|ref|NC_013694.1| 51.9520899272
PHAGE|440789269|ref|NC_020083.1| PHAGE|414086086|ref|NC_019398.1| 15.5070033087
PHAGE|849249558|ref|NC_027336.1| PHAGE|849255742|ref|NC_027391.1| 126.587244218
PHAGE|327409390|ref|NC_015254.1| PHAGE|66394670|ref|NC_007065.1| 3.12122316836
PHAGE|206600181|ref|NC_011289.1| PHAGE|593775231|ref|NC_023698.1| 59.7148331697
PHAGE|712915255|ref|NC_025450.1| PHAGE|225626323|ref|NC_012418.1| 2.10779276134
PHAGE|849254220|ref|NC_027363.1| PHAGE|431810441|ref|NC_019926.1| 4.27474333015
PHAGE|326536151|ref|NC_015250.1| PHAGE|351518443|ref|NC_016073.1| 16.0391795371
PHAGE|326783215|ref|NC_015285.1| PHAGE|408905850|ref|NC_018855.1| 15.2540916921
PHAGE|589286108|ref|NC_023548.1| PHAGE|658607249|ref|NC_024379.1| 97.1819038504
PHAGE|557308055|ref|NC_022758.1| PHAGE|9635677|ref|NC_002486.1| 22.6816077622
PHAGE|148727082|ref|NC_009541.1| PHAGE|906476164|ref|NC_027629.1| 124.718333361
PHAGE|408905856|ref|NC_018861.1| PHAGE|422934421|ref|NC_019503.1| 17.7492891052
PHAGE|269838908|ref|NC_011085.2| PHAGE|194100467|ref|NC_011038.1| 88.3751088045
[truncated: 5,763,633 more chars]
