# Supplementary material for: Putative archaeal viruses from the mesopelagic ocean
Source: PeerJ. 2017 Jun 15;5:e3428. doi: 10.7717/peerj.3428 (PMC5474096; doi:10.7717/peerj.3428)
Supplement: Data S4 [file peerj-05-3428-s008.csv]

Contig Id	Contig length	Station	Depth (m)	Habitat	Gene Id	Length	Start	Stop	Strand	Best BLAST hit id	predicted function	predicted taxonomy	Best BLAST hit bitscore	PFAM affiliation
4702_ETNP_2_30_revised_C5348426_1__length=109	10961	2	30	Surface/Mixed layer
					gene_1-partial	395	1	396	+	-	hypothetical protein	-	-	- -
					gene_2	1949	403	2352	+	-	hypothetical protein	-	-	- -
					gene_3	2444	2349	4793	+	-	hypothetical protein	-	-	- -
					gene_4	311	4771	5082	+	-	hypothetical protein	-	-	- -
					gene_5	446	5088	5534	+	-	hypothetical protein	-	-	- -
					gene_6	1439	5531	6970	+	YP_008125994.1	hypothetical protein	Viruses dsDNA viruses, no RNA stage Caudovirales Podoviridae unclassified Podoviridae Alteromonas phage vB_AmaP_AD45-P Alteromonas phage vB_AmaP_AD45-P1	68.9	PF03237.10 Terminase_6
					gene_7	1316	6985	8301	+	-	hypothetical protein	-	-	- -
					gene_8	1652	8304	9956	+	YP_008059148.1	putative portal protein	Viruses dsDNA viruses, no RNA stage unclassified dsDNA viruses unclassified archaeal dsDNA viruses Haloviruses Halovirus HCTV-5	219	PF04860.7 Phage_portal
					gene_9	650	9956	10606	+	-	hypothetical protein	-	-	- -
					gene_10	122	10608	10730	+	-	hypothetical protein	-	-	- -
					gene_11	212	10723	10935	+	-	hypothetical protein	-	-	- -
4702_ETNP_2_30_revised_scaffold12619_1__lengt	24393	2	30	Surface/Mixed layer
					gene_1-partial	685	1	686	-	YP_007379025.1	putative major capsid protein	Viruses dsDNA viruses, no RNA stage unclassified dsDNA viruses unclassified archaeal dsDNA viruses Haloviruses Halovirus HVTV-1	103	- -
					gene_2	1403	726	2129	-	YP_007379024.1	putative prohead protease	Viruses dsDNA viruses, no RNA stage unclassified dsDNA viruses unclassified archaeal dsDNA viruses Haloviruses Halovirus HVTV-1	80.1	PF04586.12 Peptidase_U35
					gene_3	5462	2165	7627	-	-	hypothetical protein	-	-	- -
					gene_4	1010	7614	8624	-	-	hypothetical protein	-	-	- -
					gene_5	329	8621	8950	-	-	hypothetical protein	-	-	- -
					gene_6	359	8961	9320	-	-	hypothetical protein	-	-	- -
					gene_7	1610	9365	10975	-	YP_007379017.1	hypothetical protein	Viruses dsDNA viruses, no RNA stage unclassified dsDNA viruses unclassified archaeal dsDNA viruses Haloviruses Halovirus HVTV-1	192	PF04860.7 Phage_portal
					gene_8	1226	11062	12288	-	-	hypothetical protein	-	-	- -
					gene_9	449	12311	12760	-	-	hypothetical protein	-	-	- -
					gene_10	182	12777	12959	-	-	hypothetical protein	-	-	- -
					gene_11	1235	12947	14182	-	YP_007676483.1	hypothetical protein	Viruses dsDNA viruses, no RNA stage Caudovirales Podoviridae unclassified Podoviridae Synechococcus phage S-RIP1	65.5	- -
					gene_12	1484	14179	15663	-	YP_009007962.1	putative terminase DNA packaging enzyme	Viruses dsDNA viruses, no RNA stage Caudovirales Myoviridae Tevenvirinae T4likevirus unclassified T4-like viruses Synechococcus phage S-MbCM100	76.3	PF03237.10 Terminase_6
					gene_13	407	15660	16067	-	-	hypothetical protein	-	-	- -
					gene_14	200	16088	16288	-	-	hypothetical protein	-	-	- -
					gene_15	2297	16928	19225	-	-	hypothetical protein	-	-	- -
					gene_16	1478	19222	20700	-	-	hypothetical protein	-	-	- -
					gene_17	401	20693	21094	-	-	hypothetical protein	-	-	- -
					gene_18	713	21094	21807	-	-	hypothetical protein	-	-	- -
					gene_19	251	22069	22320	-	-	hypothetical protein	-	-	- -
					gene_20	653	22330	22983	-	-	hypothetical protein	-	-	- -
					gene_21	884	22989	23873	-	-	hypothetical protein	-	-	- -
					gene_22-partial	224	24167	24391	-	-	hypothetical protein	-	-	- -
4702_ETNP_2_30_revised_scaffold15083_1__lengt	16831	2	30	Surface/Mixed layer
					gene_1-partial	692	1	693	-	YP_008242330.1	putative chaperonin GroEL	Viruses dsDNA viruses, no RNA stage Caudovirales Podoviridae unclassified Podoviridae Cellulophaga phage phi14:2	53.1	PF00118.19 Cpn60_TCP1
					gene_2	611	705	1316	-	-	hypothetical protein	-	-	- -
					gene_3	1220	1461	2681	-	-	hypothetical protein	-	-	- -
					gene_4	740	2851	3591	-	-	hypothetical protein	-	-	PB000075 Pfam-B_75
					gene_5	263	3566	3829	-	-	hypothetical protein	-	-	- -
					gene_6	1109	3822	4931	-	-	hypothetical protein	-	-	- -
					gene_7	272	4915	5187	-	-	hypothetical protein	-	-	- -
					gene_8	953	5174	6127	-	-	hypothetical protein	-	-	PF12705.2 PDDEXK_1
					gene_9	512	6132	6644	-	-	hypothetical protein	-	-	- -
					gene_10	2390	6690	9080	-	YP_008059129.1	putative DNA polymerase elongation subunit (family B)	Viruses dsDNA viruses, no RNA stage unclassified dsDNA viruses unclassified archaeal dsDNA viruses Haloviruses Halovirus HCTV-5	150	PF00136.16 DNA_pol_B
					gene_11	350	9077	9427	-	-	hypothetical protein	-	-	- -
					gene_12	758	9544	10302	-	-	hypothetical protein	-	-	- -
					gene_13	1031	10308	11339	-	-	hypothetical protein	-	-	- -
					gene_14	242	11336	11578	-	-	hypothetical protein	-	-	- -
					gene_15	1250	11590	12840	-	-	hypothetical protein	-	-	- -
					gene_16	806	12837	13643	-	YP_008059134.1	putative replication factor C small subunit	Viruses dsDNA viruses, no RNA stage unclassified dsDNA viruses unclassified archaeal dsDNA viruses Haloviruses Halovirus HCTV-5	102	PF00004.24 AAA
					gene_17	1457	13824	15281	-	-	hypothetical protein	-	-	- -
					gene_18	203	15278	15481	-	-	hypothetical protein	-	-	- -
					gene_19	266	15478	15744	-	-	hypothetical protein	-	-	- -
					gene_20	476	15827	16303	-	-	hypothetical protein	-	-	- -
					gene_21	530	16300	16830	-	YP_007006065.1	hypothetical protein	Viruses dsDNA viruses, no RNA stage Caudovirales Myoviridae unclassified Myoviridae Cyanophage S-TIM5	111	PB013602 Pfam-B_13602
4702_ETNP_2_30_revised_scaffold25317_1__lengt	12672	2	30	Surface/Mixed layer
					gene_1	524	3	527	+	-	hypothetical protein	-	-	- -
					gene_2	986	539	1525	+	-	hypothetical protein	-	-	- -
					gene_3	239	1677	1916	+	-	hypothetical protein	-	-	- -
					gene_4	755	1916	2671	+	-	hypothetical protein	-	-	- -
					gene_5	2366	2676	5042	+	YP_008058501.1	putative DNA polymerase elongation subunit (family B)	Viruses dsDNA viruses, no RNA stage unclassified dsDNA viruses unclassified archaeal dsDNA viruses Haloviruses Halovirus HRTV-5	137	PF00136.16 DNA_pol_B
					gene_6	290	5182	5472	+	-	hypothetical protein	-	-	- -
					gene_7	281	5469	5750	+	-	hypothetical protein	-	-	- -
					gene_8	965	5747	6712	+	-	hypothetical protein	-	-	PF12705.2 PDDEXK_1
					gene_9	335	6705	7040	+	-	hypothetical protein	-	-	- -
					gene_10	1106	7047	8153	+	-	hypothetical protein	-	-	- -
					gene_11	410	8153	8563	+	-	hypothetical protein	-	-	- -
					gene_12	698	8550	9248	+	-	hypothetical protein	-	-	PB000075 Pfam-B_75
					gene_13	1406	9336	10742	+	-	hypothetical protein	-	-	- -
					gene_14	608	10861	11469	+	-	hypothetical protein	-	-	- -
					gene_15-partial	1206	11466	12672	+	-	hypothetical protein	-	-	PF00118.19 Cpn60_TCP1
4702_ETNP_2_30_revised_scaffold36353_1__lengt	18046	2	30	Surface/Mixed layer
					gene_1-partial	485	1	486	+	YP_008059673.1	putative major capsid protein	Viruses dsDNA viruses, no RNA stage unclassified dsDNA viruses unclassified archaeal dsDNA viruses Haloviruses Halovirus HCTV-1	93.2	- -
					gene_2	398	517	915	+	-	hypothetical protein	-	-	- -
					gene_3	389	936	1325	+	-	hypothetical protein	-	-	- -
					gene_4	347	1325	1672	+	-	hypothetical protein	-	-	- -
					gene_5	173	1684	1857	+	-	hypothetical protein	-	-	- -
					gene_6	299	1873	2172	+	-	hypothetical protein	-	-	- -
					gene_7	1604	2172	3776	+	-	hypothetical protein	-	-	- -
					gene_8	350	3776	4126	+	-	hypothetical protein	-	-	- -
					gene_9	446	4126	4572	+	-	hypothetical protein	-	-	- -
					gene_10	2183	4584	6767	+	-	hypothetical protein	-	-	- -
					gene_11	521	6779	7300	+	-	hypothetical protein	-	-	PF02037.22 SAP
					gene_12	371	7254	7625	+	-	hypothetical protein	-	-	- -
					gene_13	278	7622	7900	+	-	hypothetical protein	-	-	- -
					gene_14	1310	7900	9210	+	YP_001469636.1	hypothetical protein	Viruses dsDNA viruses, no RNA stage Caudovirales Siphoviridae unclassified Siphoviridae Corynebacterium phage BFK20	77.8	- -
					gene_15	1223	9213	10436	+	-	hypothetical protein	-	-	- -
					gene_16-partial	7600	10446	18046	+	-	hypothetical protein	-	-	- -
4703_ETNP_2_60_revised_C4695895_1__length=100	10051	2	60	Surface/Mixed layer
					gene_1-partial	770	2	772	+	YP_008059134.1	putative replication factor C small subunit	Viruses dsDNA viruses, no RNA stage unclassified dsDNA viruses unclassified archaeal dsDNA viruses Haloviruses Halovirus HCTV-5	122	PF13177.1 DNA_pol3_delta2
					gene_2	272	941	1213	+	-	hypothetical protein	-	-	- -
					gene_3	1223	1355	2578	+	-	hypothetical protein	-	-	- -
					gene_4	242	2645	2887	+	-	hypothetical protein	-	-	- -
					gene_5	869	2865	3734	+	-	hypothetical protein	-	-	- -
					gene_6	764	3734	4498	+	-	hypothetical protein	-	-	- -
					gene_7	1661	4503	6164	+	YP_004508575.1	putative DNA polymerase	Viruses dsDNA viruses, no RNA stage Caudovirales Myoviridae unclassified Myoviridae Synechococcus phage S-CRM01	111	PF00136.16 DNA_pol_B
					gene_8	245	6303	6548	+	-	hypothetical protein	-	-	- -
					gene_9	911	6667	7578	+	-	hypothetical protein	-	-	PF00136.16 DNA_pol_B
					gene_10	851	7581	8432	+	-	hypothetical protein	-	-	PF12705.2 PDDEXK_1
					gene_11	368	8429	8797	+	-	hypothetical protein	-	-	- -
					gene_12	953	8769	9722	+	-	hypothetical protein	-	-	- -
					gene_13-partial	336	9715	10051	+	-	hypothetical protein	-	-	PB000075 Pfam-B_75
4703_ETNP_2_60_revised_C4695909_1__length=101	10173	2	60	Surface/Mixed layer
					gene_1-partial	3613	1	3614	-	-	hypothetical protein	-	-	- -
					gene_2	449	3809	4258	-	-	hypothetical protein	-	-	- -
					gene_3	338	4255	4593	-	-	hypothetical protein	-	-	- -
					gene_4	350	4603	4953	-	-	hypothetical protein	-	-	- -
					gene_5	1787	4999	6786	-	YP_008059148.1	putative portal protein	Viruses dsDNA viruses, no RNA stage unclassified dsDNA viruses unclassified archaeal dsDNA viruses Haloviruses Halovirus HCTV-5	204	PF04860.7 Phage_portal
					gene_6	1298	6786	8084	-	-	hypothetical protein	-	-	- -
					gene_7	449	8103	8552	-	-	hypothetical protein	-	-	- -
					gene_8	161	8557	8718	-	-	hypothetical protein	-	-	- -
					gene_9	185	8715	8900	-	-	hypothetical protein	-	-	- -
					gene_10-partial	1274	8897	10171	-	YP_008125994.1	hypothetical protein	Viruses dsDNA viruses, no RNA stage Caudovirales Podoviridae unclassified Podoviridae Alteromonas phage vB_AmaP_AD45-P Alteromonas phage vB_AmaP_AD45-P1	62	PF03237.10 Terminase_6
4703_ETNP_2_60_revised_C4695973_1__length=107	10710	2	60	Surface/Mixed layer
					gene_1-partial	995	3	998	+	-	hypothetical protein	-	-	- -
					gene_2	2768	991	3759	+	-	hypothetical protein	-	-	- -
					gene_3	563	3760	4323	+	-	hypothetical protein	-	-	PF13508.1 Acetyltransf_7
					gene_4	263	4325	4588	+	-	hypothetical protein	-	-	- -
					gene_5	1433	4594	6027	+	YP_008059213.1	putative terminase large subunit	Viruses dsDNA viruses, no RNA stage unclassified dsDNA viruses unclassified archaeal dsDNA viruses Haloviruses Halovirus HGTV-1	83.2	PF03237.10 Terminase_6
					gene_6	1370	6039	7409	+	-	hypothetical protein	-	-	- -
					gene_7	1532	7578	9110	+	YP_008059148.1	putative portal protein	Viruses dsDNA viruses, no RNA stage unclassified dsDNA viruses unclassified archaeal dsDNA viruses Haloviruses Halovirus HCTV-5	195	PF04860.7 Phage_portal
					gene_8	212	9154	9366	+	-	hypothetical protein	-	-	- -
					gene_9-partial	1341	9369	10710	+	-	hypothetical protein	-	-	- -
4703_ETNP_2_60_revised_C4696047_1__length=117	11770	2	60	Surface/Mixed layer
					gene_1-partial	1557	1	1558	-	-	hypothetical protein	-	-	PB001711 Pfam-B_1711
					gene_2	509	1583	2092	-	-	hypothetical protein	-	-	- -
					gene_3	245	2092	2337	-	-	hypothetical protein	-	-	- -
					gene_4	1319	2303	3622	-	-	hypothetical protein	-	-	- -
					gene_5	1325	3622	4947	-	-	hypothetical protein	-	-	- -
					gene_6	665	4958	5623	-	-	hypothetical protein	-	-	- -
					gene_7	647	5616	6263	-	-	hypothetical protein	-	-	- -
					gene_8	662	6269	6931	-	-	hypothetical protein	-	-	- -
					gene_9	218	6938	7156	-	-	hypothetical protein	-	-	- -
					gene_10	395	7167	7562	-	-	hypothetical protein	-	-	- -
					gene_11	326	7572	7898	-	-	hypothetical protein	-	-	- -
					gene_12	383	7948	8331	-	-	hypothetical protein	-	-	- -
					gene_13	350	8342	8692	-	-	hypothetical protein	-	-	- -
					gene_14	1361	8703	10064	-	YP_008059673.1	putative major capsid protein	Viruses dsDNA viruses, no RNA stage unclassified dsDNA viruses unclassified archaeal dsDNA viruses Haloviruses Halovirus HCTV-1	99	- -
					gene_15	1169	10077	11246	-	YP_007379024.1	putative prohead protease	Viruses dsDNA viruses, no RNA stage unclassified dsDNA viruses unclassified archaeal dsDNA viruses Haloviruses Halovirus HVTV-1	81.6	PF04586.12 Peptidase_U35
					gene_16-partial	482	11288	11770	-	-	hypothetical protein	-	-	- -
4703_ETNP_2_60_revised_C4696095_1__length=123	12399	2	60	Surface/Mixed layer
					gene_1-partial	1452	1	1453	-	YP_008059168.1	putative tail tube	Viruses dsDNA viruses, no RNA stage unclassified dsDNA viruses unclassified archaeal dsDNA viruses Haloviruses Halovirus HCTV-5	60.1	PB001711 Pfam-B_1711
					gene_2	515	1466	1981	-	-	hypothetical protein	-	-	- -
					gene_3	197	1969	2166	-	-	hypothetical protein	-	-	- -
					gene_4	1070	2171	3241	-	-	hypothetical protein	-	-	- -
					gene_5	1673	3256	4929	-	-	hypothetical protein	-	-	- -
					gene_6	713	4943	5656	-	-	hypothetical protein	-	-	- -
					gene_7	677	5644	6321	-	-	hypothetical protein	-	-	- -
					gene_8	671	6422	7093	-	-	hypothetical protein	-	-	- -
					gene_9	224	7100	7324	-	-	hypothetical protein	-	-	- -
					gene_10	419	7330	7749	-	-	hypothetical protein	-	-	- -
					gene_11	299	7767	8066	-	-	hypothetical protein	-	-	- -
					gene_12	425	8103	8528	-	-	hypothetical protein	-	-	- -
					gene_13	353	8616	8969	-	-	hypothetical protein	-	-	- -
					gene_14	1376	8979	10355	-	YP_008059673.1	putative major capsid protein	Viruses dsDNA viruses, no RNA stage unclassified dsDNA viruses unclassified archaeal dsDNA viruses Haloviruses Halovirus HCTV-1	94	- -
					gene_15	1187	10368	11555	-	YP_008059672.1	hypothetical protein	Viruses dsDNA viruses, no RNA stage unclassified dsDNA viruses unclassified archaeal dsDNA viruses Haloviruses Halovirus HCTV-1	77.8	PF04586.12 Peptidase_U35
					gene_16-partial	812	11587	12399	-	-	hypothetical protein	-	-	- -
4703_ETNP_2_60_revised_C4696097_1__length=124	12439	2	60	Surface/Mixed layer
					gene_1-partial	650	3	653	+	-	hypothetical protein	-	-	PF13921.1 Myb_DNA-bind_6
					gene_2	383	654	1037	+	-	hypothetical protein	-	-	- -
					gene_3	560	1024	1584	+	-	hypothetical protein	-	-	- -
					gene_4	455	1581	2036	+	-	hypothetical protein	-	-	- -
					gene_5	413	2033	2446	+	-	hypothetical protein	-	-	- -
					gene_6	251	2436	2687	+	-	hypothetical protein	-	-	- -
					gene_7	236	2638	2874	+	-	hypothetical protein	-	-	- -
					gene_8	1532	2877	4409	+	YP_293911.1	putative DNA ligase	Viruses dsDNA viruses, no RNA stage Phycodnaviridae Coccolithovirus Emiliania huxleyi virus 86	155	PF01068.16 DNA_ligase_A_M
					gene_9	473	4409	4882	+	-	hypothetical protein	-	-	- -
					gene_10	332	4901	5233	+	-	hypothetical protein	-	-	- -
					gene_11	398	5226	5624	+	-	hypothetical protein	-	-	- -
					gene_12	242	5624	5866	+	-	hypothetical protein	-	-	- -
					gene_13	842	5835	6677	+	-	hypothetical protein	-	-	- -
					gene_14	947	6683	7630	+	YP_008438487.1	putative replication factor small subunit	Viruses dsDNA viruses, no RNA stage unclassified dsDNA viruses Pandoravirus salinus	141	PF00004.24 AAA
					gene_15	257	7632	7889	+	-	hypothetical protein	-	-	- -
					gene_16	1229	8033	9262	+	-	hypothetical protein	-	-	- -
					gene_17	248	9323	9571	+	-	hypothetical protein	-	-	- -
					gene_18	833	9558	10391	+	-	hypothetical protein	-	-	PF13479.1 AAA_24
					gene_19	800	10388	11188	+	-	hypothetical protein	-	-	- -
					gene_20-partial	1246	11193	12439	+	YP_007379123.1	putative DNA polymerase	Viruses dsDNA viruses, no RNA stage unclassified dsDNA viruses unclassified archaeal dsDNA viruses Haloviruses Halovirus HSTV-2	74.7	PF03104.14 DNA_pol_B_exo1
4703_ETNP_2_60_revised_C4696163_1__length=142	14283	2	60	Surface/Mixed layer
					gene_1-partial	500	1	501	-	-	hypothetical protein	-	-	PB000075 Pfam-B_75
					gene_2	269	488	757	-	-	hypothetical protein	-	-	- -
					gene_3	1085	760	1845	-	-	hypothetical protein	-	-	- -
					gene_4	296	1859	2155	-	-	hypothetical protein	-	-	- -
					gene_5	1004	2158	3162	-	-	hypothetical protein	-	-	PF12705.2 PDDEXK_1
					gene_6	233	3296	3529	-	YP_009008522.1	hypothetical protein	Viruses dsDNA viruses, no RNA stage Caudovirales unclassified Caudovirales Acinetobacter phage IME_AB3	51.6	- -
					gene_7	2405	3660	6065	-	YP_008059129.1	putative DNA polymerase elongation subunit (family B)	Viruses dsDNA viruses, no RNA stage unclassified dsDNA viruses unclassified archaeal dsDNA viruses Haloviruses Halovirus HCTV-5	139	PF00136.16 DNA_pol_B
					gene_8	749	6065	6814	-	-	hypothetical protein	-	-	- -
					gene_9	290	6795	7085	-	-	hypothetical protein	-	-	- -
					gene_10	956	7198	8154	-	-	hypothetical protein	-	-	- -
					gene_11	167	8157	8324	-	-	hypothetical protein	-	-	- -
					gene_12	1301	8293	9594	-	-	hypothetical protein	-	-	- -
					gene_13	929	9591	10520	-	NP_077667.1	putative EsV-1-182	Viruses dsDNA viruses, no RNA stage Phycodnaviridae Phaeovirus Ectocarpus siliculosus virus 1	126	PF00004.24 AAA
					gene_14	389	10549	10938	-	-	hypothetical protein	-	-	- -
					gene_15	1214	10931	12145	-	-	hypothetical protein	-	-	- -
					gene_16	350	12145	12495	-	-	hypothetical protein	-	-	- -
					gene_17	287	12461	12748	-	-	hypothetical protein	-	-	- -
					gene_18	713	12741	13454	-	-	hypothetical protein	-	-	- -
					gene_19	269	13432	13701	-	-	hypothetical protein	-	-	- -
					gene_20	164	13826	13990	-	-	hypothetical protein	-	-	- -
					gene_21	125	13977	14102	-	-	hypothetical protein	-	-	- -
4703_ETNP_2_60_revised_C4696167_1__length=143	14372	2	60	Surface/Mixed layer
					gene_1-partial	2018	1	2019	+	YP_008058620.1	putative DNA polymerase elongation subunit (family B)	Viruses dsDNA viruses, no RNA stage unclassified dsDNA viruses unclassified archaeal dsDNA viruses Haloviruses Halovirus HRTV-8	121	PF00136.16 DNA_pol_B
					gene_2	284	2121	2405	+	YP_006299893.1	hypothetical protein	Viruses dsDNA viruses, no RNA stage Caudovirales Siphoviridae unclassified Siphoviridae Pseudomonas phage vB_Pae-Kakheti25	51.2	- -
					gene_3	980	2402	3382	+	-	hypothetical protein	-	-	PF12705.2 PDDEXK_1
					gene_4	287	3369	3656	+	-	hypothetical protein	-	-	- -
					gene_5	1100	3656	4756	+	YP_008059137.1	hypothetical protein	Viruses dsDNA viruses, no RNA stage unclassified dsDNA viruses unclassified archaeal dsDNA viruses Haloviruses Halovirus HCTV-5	55.8	- -
					gene_6	533	4756	5289	+	-	hypothetical protein	-	-	- -
					gene_7	698	5276	5974	+	-	hypothetical protein	-	-	PB000075 Pfam-B_75
					gene_8	1412	6002	7414	+	-	hypothetical protein	-	-	- -
					gene_9	611	7414	8025	+	-	hypothetical protein	-	-	- -
					gene_10	1496	8022	9518	+	YP_008242330.1	putative chaperonin GroEL	Viruses dsDNA viruses, no RNA stage Caudovirales Podoviridae unclassified Podoviridae Cellulophaga phage phi14:2	50.1	PF00118.19 Cpn60_TCP1
					gene_11	500	9718	10218	+	-	hypothetical protein	-	-	- -
					gene_12	1124	10223	11347	-	-	hypothetical protein	-	-	- -
					gene_13	344	11347	11691	-	-	hypothetical protein	-	-	- -
					gene_14	1427	11691	13118	-	-	hypothetical protein	-	-	- -
					gene_15	158	13118	13276	-	-	hypothetical protein	-	-	- -
					gene_16-partial	983	13389	14372	-	-	hypothetical protein	-	-	- -
4703_ETNP_2_60_revised_C4696273_1__length=223	22308	2	60	Surface/Mixed layer
					gene_1-partial	548	3	551	+	-	hypothetical protein	-	-	PF00899.16 ThiF
					gene_2	293	548	841	+	-	hypothetical protein	-	-	- -
					gene_3	230	838	1068	+	-	hypothetical protein	-	-	- -
					gene_4	152	1065	1217	+	-	hypothetical protein	-	-	- -
					gene_5	278	1214	1492	+	-	hypothetical protein	-	-	- -
					gene_6	239	1495	1734	+	-	hypothetical protein	-	-	- -
					gene_7	146	1735	1881	+	-	hypothetical protein	-	-	- -
					gene_8	506	1884	2390	+	-	hypothetical protein	-	-	- -
					gene_9	230	2387	2617	+	-	hypothetical protein	-	-	- -
					gene_10	356	2610	2966	+	-	hypothetical protein	-	-	- -
					gene_11	344	2967	3311	+	-	hypothetical protein	-	-	- -
					gene_12	491	3308	3799	+	-	hypothetical protein	-	-	- -
					gene_13	401	3796	4197	+	-	hypothetical protein	-	-	- -
					gene_14	230	4194	4424	+	-	hypothetical protein	-	-	- -
					gene_15	1550	4411	5961	+	YP_293911.1	putative DNA ligase	Viruses dsDNA viruses, no RNA stage Phycodnaviridae Coccolithovirus Emiliania huxleyi virus 86	115	PF01068.16 DNA_ligase_A_M
					gene_16	455	5999	6454	+	-	hypothetical protein	-	-	- -
					gene_17	341	6454	6795	+	-	hypothetical protein	-	-	- -
					gene_18	821	6785	7606	+	-	hypothetical protein	-	-	- -
					gene_19	821	7713	8534	+	-	hypothetical protein	-	-	- -
					gene_20	917	8531	9448	+	YP_007379001.1	putative replication factor C small subunit	Viruses dsDNA viruses, no RNA stage unclassified dsDNA viruses unclassified archaeal dsDNA viruses Haloviruses Halovirus HVTV-1	177	PF00004.24 AAA
					gene_21	269	9525	9794	+	-	hypothetical protein	-	-	- -
					gene_22	1238	9787	11025	+	-	hypothetical protein	-	-	- -
					gene_23	311	11103	11414	+	-	hypothetical protein	-	-	- -
					gene_24	845	11374	12219	+	-	hypothetical protein	-	-	- -
					gene_25	770	12231	13001	+	-	hypothetical protein	-	-	- -
					gene_26	1703	13095	14798	+	YP_004322306.1	putative DNA polymerase	Viruses dsDNA viruses, no RNA stage Caudovirales Myoviridae unclassified Myoviridae Synechococcus phage S-SM2	102	PF00136.16 DNA_pol_B
					gene_27	221	14788	15009	+	-	hypothetical protein	-	-	- -
					gene_28	917	15006	15923	+	YP_007378996.1	putative DNA polymerase	Viruses dsDNA viruses, no RNA stage unclassified dsDNA viruses unclassified archaeal dsDNA viruses Haloviruses Halovirus HVTV-1	57.4	PF00136.16 DNA_pol_B
					gene_29	335	15920	16255	+	-	hypothetical protein	-	-	- -
					gene_30	887	16248	17135	+	-	hypothetical protein	-	-	PF12705.2 PDDEXK_1
					gene_31	308	17259	17567	+	-	hypothetical protein	-	-	- -
					gene_32	383	17564	17947	+	-	hypothetical protein	-	-	- -
					gene_33	944	17916	18860	+	-	hypothetical protein	-	-	- -
					gene_34	698	18857	19555	+	-	hypothetical protein	-	-	PF12826.2 HHH_2
					gene_35	1574	19557	21131	+	-	hypothetical protein	-	-	- -
					gene_36	260	21128	21388	+	-	hypothetical protein	-	-	- -
					gene_37	596	21389	21985	+	-	hypothetical protein	-	-	- -
					gene_38	161	21986	22147	+	-	hypothetical protein	-	-	- -
4703_ETNP_2_60_revised_scaffold1457_1__length	11700	2	60	Surface/Mixed layer
					gene_1-partial	1562	3	1565	+	YP_007379017.1	hypothetical protein	Viruses dsDNA viruses, no RNA stage unclassified dsDNA viruses unclassified archaeal dsDNA viruses Haloviruses Halovirus HVTV-1	196	PF04860.7 Phage_portal
					gene_2	356	1607	1963	+	-	hypothetical protein	-	-	- -
					gene_3	350	1973	2323	+	-	hypothetical protein	-	-	- -
					gene_4	416	2325	2741	+	-	hypothetical protein	-	-	- -
					gene_5	5429	2884	8313	+	-	hypothetical protein	-	-	- -
					gene_6	1385	8375	9760	+	YP_007379024.1	putative prohead protease	Viruses dsDNA viruses, no RNA stage unclassified dsDNA viruses unclassified archaeal dsDNA viruses Haloviruses Halovirus HVTV-1	76.3	PF04586.12 Peptidase_U35
					gene_7	1178	9798	10976	+	YP_008059673.1	putative major capsid protein	Viruses dsDNA viruses, no RNA stage unclassified dsDNA viruses unclassified archaeal dsDNA viruses Haloviruses Halovirus HCTV-1	196	PF05065.8 Phage_capsid
					gene_8	389	11015	11404	+	-	hypothetical protein	-	-	- -
					gene_9-partial	286	11414	11700	+	-	hypothetical protein	-	-	- -
4703_ETNP_2_60_revised_scaffold30075_1__lengt	12608	2	60	Surface/Mixed layer
					gene_1	155	63	218	+	-	hypothetical protein	-	-	- -
					gene_2	161	215	376	+	-	hypothetical protein	-	-	- -
					gene_3	434	381	815	+	-	hypothetical protein	-	-	- -
					gene_4	1298	834	2132	+	-	hypothetical protein	-	-	- -
					gene_5	1811	2132	3943	+	YP_008059148.1	putative portal protein	Viruses dsDNA viruses, no RNA stage unclassified dsDNA viruses unclassified archaeal dsDNA viruses Haloviruses Halovirus HCTV-5	201	PF04860.7 Phage_portal
					gene_6	350	3989	4339	+	-	hypothetical protein	-	-	- -
					gene_7	338	4349	4687	+	-	hypothetical protein	-	-	- -
					gene_8	584	4684	5268	+	-	hypothetical protein	-	-	- -
					gene_9	5579	5461	11040	+	-	hypothetical protein	-	-	- -
					gene_10	1406	11103	12509	+	YP_007379024.1	putative prohead protease	Viruses dsDNA viruses, no RNA stage unclassified dsDNA viruses unclassified archaeal dsDNA viruses Haloviruses Halovirus HVTV-1	83.2	PF04586.12 Peptidase_U35
					gene_11-partial	66	12542	12608	+	-	hypothetical protein	-	-	- -
4703_ETNP_2_60_revised_scaffold30539_1__lengt	19062	2	60	Surface/Mixed layer
					gene_1-partial	809	1	810	+	-	hypothetical protein	-	-	- -
					gene_2	260	815	1075	+	-	hypothetical protein	-	-	PB018132 Pfam-B_18132
					gene_3	158	1273	1431	-	-	hypothetical protein	-	-	- -
					gene_4	593	1431	2024	-	-	hypothetical protein	-	-	- -
					gene_5	251	2021	2272	-	-	hypothetical protein	-	-	- -
					gene_6	1463	2265	3728	-	-	hypothetical protein	-	-	- -
					gene_7	692	3725	4417	-	-	hypothetical protein	-	-	PF12826.2 HHH_2
					gene_8	1013	4407	5420	-	YP_007379005.1	hypothetical protein	Viruses dsDNA viruses, no RNA stage unclassified dsDNA viruses unclassified archaeal dsDNA viruses Haloviruses Halovirus HVTV-1	56.2	- -
					gene_9	374	5335	5709	-	-	hypothetical protein	-	-	- -
					gene_10	881	5807	6688	-	-	hypothetical protein	-	-	PF12705.2 PDDEXK_1
					gene_11	374	6675	7049	-	-	hypothetical protein	-	-	- -
					gene_12	881	7040	7921	-	YP_007378996.1	putative DNA polymerase	Viruses dsDNA viruses, no RNA stage unclassified dsDNA viruses unclassified archaeal dsDNA viruses Haloviruses Halovirus HVTV-1	57.8	PF00136.16 DNA_pol_B
					gene_13	206	8031	8237	-	-	hypothetical protein	-	-	- -
					gene_14	1670	8237	9907	-	YP_004508575.1	putative DNA polymerase	Viruses dsDNA viruses, no RNA stage Caudovirales Myoviridae unclassified Myoviridae Synechococcus phage S-CRM01	102	PF00136.16 DNA_pol_B
					gene_15	755	9912	10667	-	-	hypothetical protein	-	-	- -
					gene_16	863	10681	11544	-	-	hypothetical protein	-	-	- -
					gene_17	272	11522	11794	-	-	hypothetical protein	-	-	- -
					gene_18	1211	11805	13016	-	-	hypothetical protein	-	-	- -
					gene_19	254	13009	13263	-	-	hypothetical protein	-	-	- -
					gene_20	917	13355	14272	-	YP_008059651.1	putative replication factor C small subunit	Viruses dsDNA viruses, no RNA stage unclassified dsDNA viruses unclassified archaeal dsDNA viruses Haloviruses Halovirus HCTV-1	176	PF00004.24 AAA
					gene_21	836	14282	15118	-	-	hypothetical protein	-	-	- -
					gene_22	326	15102	15428	-	-	hypothetical protein	-	-	- -
					gene_23	392	15495	15887	-	-	hypothetical protein	-	-	- -
					gene_24	1517	15912	17429	-	YP_006908759.1	putative ATP-dependent DNA ligase	Viruses dsDNA viruses, no RNA stage Herpesvirales unclassified Herpesvirales Abalone herpesvirus Victoria/AUS/2009	114	PF01068.16 DNA_ligase_A_M
					gene_25	242	17404	17646	-	-	hypothetical protein	-	-	- -
					gene_26	398	17636	18034	-	-	hypothetical protein	-	-	- -
					gene_27	473	18031	18504	-	-	hypothetical protein	-	-	- -
					gene_28	140	18620	18760	-	-	hypothetical protein	-	-	- -
					gene_29	230	18757	18987	-	-	hypothetical protein	-	-	- -
					gene_30-partial	77	18984	19061	-	-	hypothetical protein	-	-	- -
4703_ETNP_2_60_revised_scaffold30548_1__lengt	10305	2	60	Surface/Mixed layer
					gene_1-partial	320	1	321	-	-	hypothetical protein	-	-	- -
					gene_2	182	410	592	-	-	hypothetical protein	-	-	- -
					gene_3	254	589	843	-	-	hypothetical protein	-	-	- -
					gene_4	440	827	1267	-	-	hypothetical protein	-	-	- -
					gene_5	152	1272	1424	-	-	hypothetical protein	-	-	- -
					gene_6	533	1428	1961	-	-	hypothetical protein	-	-	- -
					gene_7	146	2116	2262	-	-	hypothetical protein	-	-	- -
					gene_8	164	2442	2606	-	-	hypothetical protein	-	-	- -
					gene_9	299	2774	3073	-	-	hypothetical protein	-	-	- -
					gene_10	1652	3082	4734	-	YP_008059672.1	hypothetical protein	Viruses dsDNA viruses, no RNA stage unclassified dsDNA viruses unclassified archaeal dsDNA viruses Haloviruses Halovirus HCTV-1	73.9	PF04586.12 Peptidase_U35
					gene_11	1040	4745	5785	-	-	hypothetical protein	-	-	- -
					gene_12	263	5799	6062	-	-	hypothetical protein	-	-	- -
					gene_13	323	6069	6392	-	-	hypothetical protein	-	-	- -
					gene_14	1358	6468	7826	-	YP_008059673.1	putative major capsid protein	Viruses dsDNA viruses, no RNA stage unclassified dsDNA viruses unclassified archaeal dsDNA viruses Haloviruses Halovirus HCTV-1	72	- -
					gene_15	854	7871	8725	-	-	hypothetical protein	-	-	- -
					gene_16	218	8908	9126	-	-	hypothetical protein	-	-	- -
					gene_17	473	9136	9609	-	-	hypothetical protein	-	-	- -
					gene_18	155	9654	9809	-	-	hypothetical protein	-	-	- -
					gene_19	167	9806	9973	-	-	hypothetical protein	-	-	- -
					gene_20	149	10065	10214	-	-	hypothetical protein	-	-	- -
4703_ETNP_2_60_revised_scaffold30572_1__lengt	31425	2	60	Surface/Mixed layer
					gene_1-partial	632	1	633	+	-	hypothetical protein	-	-	- -
					gene_2	206	717	923	+	-	hypothetical protein	-	-	- -
					gene_3	206	972	1178	+	-	hypothetical protein	-	-	- -
					gene_4	380	1270	1650	+	-	hypothetical protein	-	-	- -
					gene_5	1883	1653	3536	+	YP_001427319.1	hypothetical protein	Viruses dsDNA viruses, no RNA stage Phycodnaviridae Chlorovirus Acanthocystis turfacea Chlorella virus 1	434	PF02867.10 Ribonuc_red_lgC
					gene_6	287	3533	3820	+	-	hypothetical protein	-	-	- -
					gene_7	260	3792	4052	+	-	hypothetical protein	-	-	- -
					gene_8	1268	4049	5317	+	-	hypothetical protein	-	-	- -
					gene_9	902	5314	6216	+	-	hypothetical protein	-	-	- -
					gene_10	236	6221	6457	+	-	hypothetical protein	-	-	- -
					gene_11	575	6459	7034	+	-	hypothetical protein	-	-	PF00899.16 ThiF
					gene_12	242	7031	7273	+	-	hypothetical protein	-	-	- -
					gene_13	263	7273	7536	+	-	hypothetical protein	-	-	- -
					gene_14	371	7523	7894	+	-	hypothetical protein	-	-	- -
					gene_15	575	7891	8466	+	-	hypothetical protein	-	-	- -
					gene_16	485	8463	8948	+	-	hypothetical protein	-	-	- -
					gene_17	317	9017	9334	+	-	hypothetical protein	-	-	- -
					gene_18	242	9324	9566	+	-	hypothetical protein	-	-	- -
					gene_19	233	9517	9750	+	-	hypothetical protein	-	-	- -
					gene_20	260	10062	10322	+	-	hypothetical protein	-	-	- -
					gene_21	1646	10322	11968	+	YP_006908759.1	putative ATP-dependent DNA ligase	Viruses dsDNA viruses, no RNA stage Herpesvirales unclassified Herpesvirales Abalone herpesvirus Victoria/AUS/2009	121	PF01068.16 DNA_ligase_A_M
					gene_22	488	11965	12453	+	-	hypothetical protein	-	-	- -
					gene_23	398	12458	12856	+	-	hypothetical protein	-	-	- -
					gene_24	347	12853	13200	+	-	hypothetical protein	-	-	- -
					gene_25	866	13148	14014	+	-	hypothetical protein	-	-	- -
					gene_26	248	14014	14262	+	-	hypothetical protein	-	-	- -
					gene_27	911	14264	15175	+	YP_008059134.1	putative replication factor C small subunit	Viruses dsDNA viruses, no RNA stage unclassified dsDNA viruses unclassified archaeal dsDNA viruses Haloviruses Halovirus HCTV-5	168	PF00004.24 AAA
					gene_28	1262	15206	16468	+	-	hypothetical protein	-	-	- -
					gene_29	272	16478	16750	+	-	hypothetical protein	-	-	- -
					gene_30	866	16719	17585	+	-	hypothetical protein	-	-	- -
					gene_31	794	17582	18376	+	-	hypothetical protein	-	-	- -
					gene_32	1703	18382	20085	+	YP_008058501.1	putative DNA polymerase elongation subunit (family B)	Viruses dsDNA viruses, no RNA stage unclassified dsDNA viruses unclassified archaeal dsDNA viruses Haloviruses Halovirus HRTV-5	112	PF00136.16 DNA_pol_B
					gene_33	908	20394	21302	+	-	hypothetical protein	-	-	PF00136.16 DNA_pol_B
					gene_34	881	21324	22205	+	-	hypothetical protein	-	-	PF12705.2 PDDEXK_1
					gene_35	356	22329	22685	+	-	hypothetical protein	-	-	- -
					gene_36	197	22686	22883	+	-	hypothetical protein	-	-	- -
					gene_37	392	22880	23272	+	-	hypothetical protein	-	-	- -
					gene_38	1028	23193	24221	+	YP_007379005.1	hypothetical protein	Viruses dsDNA viruses, no RNA stage unclassified dsDNA viruses unclassified archaeal dsDNA viruses Haloviruses Halovirus HVTV-1	50.8	- -
					gene_39	119	24211	24330	+	-	hypothetical protein	-	-	- -
					gene_40	695	24332	25027	+	-	hypothetical protein	-	-	PF12826.2 HHH_2
					gene_41	1466	25030	26496	+	-	hypothetical protein	-	-	- -
					gene_42	278	26493	26771	+	-	hypothetical protein	-	-	- -
					gene_43	239	26781	27020	+	-	hypothetical protein	-	-	- -
					gene_44	593	27020	27613	+	-	hypothetical protein	-	-	- -
					gene_45	155	27617	27772	+	-	hypothetical protein	-	-	- -
					gene_46	152	27759	27911	+	-	hypothetical protein	-	-	- -
					gene_47	227	28105	28332	+	-	hypothetical protein	-	-	- -
					gene_48	305	28388	28693	-	-	hypothetical protein	-	-	- -
					gene_49	572	28726	29298	-	YP_006988564.1	putative methyltransferase	Viruses dsDNA viruses, no RNA stage Caudovirales Siphoviridae unclassified Siphoviridae Caulobacter phage CcrColossus	91.3	PB017332 Pfam-B_17332
					gene_50	572	29298	29870	-	-	hypothetical protein	-	-	- -
					gene_51-partial	1547	29876	31423	-	YP_001426157.1	hypothetical protein	Viruses dsDNA viruses, no RNA stage Phycodnaviridae Chlorovirus Paramecium bursaria Chlorella virus A1 Paramecium bursaria Chlorella virus FR483	115	- -
4703_ETNP_2_60_revised_scaffold30605_1__lengt	11073	2	60	Surface/Mixed layer
					gene_1-partial	778	1	779	-	-	hypothetical protein	-	-	- -
					gene_2	191	784	975	-	-	hypothetical protein	-	-	- -
					gene_3	368	987	1355	-	-	hypothetical protein	-	-	- -
					gene_4	1568	1442	3010	-	YP_008059168.1	putative tail tube	Viruses dsDNA viruses, no RNA stage unclassified dsDNA viruses unclassified archaeal dsDNA viruses Haloviruses Halovirus HCTV-5	67	PB001711 Pfam-B_1711
					gene_5	533	3021	3554	-	-	hypothetical protein	-	-	- -
					gene_6	194	3559	3753	-	-	hypothetical protein	-	-	- -
					gene_7	1076	3758	4834	-	-	hypothetical protein	-	-	- -
					gene_8	1262	4837	6099	-	-	hypothetical protein	-	-	- -
					gene_9	695	6115	6810	-	-	hypothetical protein	-	-	- -
					gene_10	692	6810	7502	-	-	hypothetical protein	-	-	- -
					gene_11	671	7559	8230	-	-	hypothetical protein	-	-	- -
					gene_12	221	8285	8506	-	-	hypothetical protein	-	-	- -
					gene_13	425	8512	8937	-	-	hypothetical protein	-	-	- -
					gene_14	224	8947	9171	-	-	hypothetical protein	-	-	- -
					gene_15	515	9243	9758	-	-	hypothetical protein	-	-	PF02037.22 SAP
					gene_16-partial	1223	9850	11073	-	YP_008059673.1	putative major capsid protein	Viruses dsDNA viruses, no RNA stage unclassified dsDNA viruses unclassified archaeal dsDNA viruses Haloviruses Halovirus HCTV-1	107	- -
4704_ETNP_2_300_revised_C3851131_1__length=12	12262	2	300	OMZ core
					gene_1	254	94	348	+	-	hypothetical protein	-	-	- -
					gene_2	1190	365	1555	+	YP_008059213.1	putative terminase large subunit	Viruses dsDNA viruses, no RNA stage unclassified dsDNA viruses unclassified archaeal dsDNA viruses Haloviruses Halovirus HGTV-1	199	PF03237.10 Terminase_6
					gene_3	365	1565	1930	+	-	hypothetical protein	-	-	- -
					gene_4	446	1920	2366	+	-	hypothetical protein	-	-	- -
					gene_5	614	2366	2980	+	-	hypothetical protein	-	-	- -
					gene_6	1106	2983	4089	+	YP_001429612.1	putative portal protein	Viruses dsDNA viruses, no RNA stage Caudovirales Myoviridae unclassified Myoviridae Bacillus phage 0305phi8-36	50.8	PF04860.7 Phage_portal
					gene_7	1400	4089	5489	+	-	hypothetical protein	-	-	- -
					gene_8	233	5607	5840	+	-	hypothetical protein	-	-	- -
					gene_9	194	5830	6024	+	-	hypothetical protein	-	-	- -
					gene_10	401	6049	6450	+	-	hypothetical protein	-	-	- -
					gene_11	914	6450	7364	+	-	hypothetical protein	-	-	- -
					gene_12	212	7366	7578	+	-	hypothetical protein	-	-	- -
					gene_13	173	7556	7729	+	-	hypothetical protein	-	-	- -
					gene_14	842	7729	8571	+	-	hypothetical protein	-	-	PF13385.1 Laminin_G_3
					gene_15	1247	8758	10005	+	-	hypothetical protein	-	-	- -
					gene_16	194	10007	10201	+	-	hypothetical protein	-	-	- -
					gene_17	509	10374	10883	+	-	hypothetical protein	-	-	- -
					gene_18	140	11075	11215	+	-	hypothetical protein	-	-	- -
					gene_19	245	11414	11659	+	-	hypothetical protein	-	-	- -
4736_ETNP_6_100_revised_scaffold53994_1__leng	11153	6	100	Upper Oxycline
					gene_1	263	213	476	+	-	hypothetical protein	-	-	- -
					gene_2	203	476	679	+	-	hypothetical protein	-	-	- -
					gene_3	512	672	1184	+	-	hypothetical protein	-	-	- -
					gene_4	224	1185	1409	+	-	hypothetical protein	-	-	- -
					gene_5	392	1410	1802	+	-	hypothetical protein	-	-	- -
					gene_6	218	1795	2013	+	-	hypothetical protein	-	-	- -
					gene_7	251	2222	2473	+	-	hypothetical protein	-	-	- -
					gene_8	128	2470	2598	+	-	hypothetical protein	-	-	- -
					gene_9	233	2595	2828	+	-	hypothetical protein	-	-	- -
					gene_10	233	3161	3394	+	-	hypothetical protein	-	-	- -
					gene_11	1517	3410	4927	+	YP_293911.1	putative DNA ligase	Viruses dsDNA viruses, no RNA stage Phycodnaviridae Coccolithovirus Emiliania huxleyi virus 86	132	PF01068.16 DNA_ligase_A_M
					gene_12	485	4930	5415	+	-	hypothetical protein	-	-	- -
					gene_13	356	5472	5828	+	-	hypothetical protein	-	-	- -
					gene_14	407	5806	6213	+	-	hypothetical protein	-	-	- -
					gene_15	836	6225	7061	+	-	hypothetical protein	-	-	PF13207.1 AAA_17
					gene_16	911	7064	7975	+	YP_007379001.1	putative replication factor C small subunit	Viruses dsDNA viruses, no RNA stage unclassified dsDNA viruses unclassified archaeal dsDNA viruses Haloviruses Halovirus HVTV-1	169	PF00004.24 AAA
					gene_17	1247	7998	9245	+	-	hypothetical protein	-	-	- -
					gene_18	878	9370	10248	+	-	hypothetical protein	-	-	- -
					gene_19-partial	770	10383	11153	+	-	hypothetical protein	-	-	- -
4736_ETNP_6_100_revised_scaffold56968_2__leng	11411	6	100	Upper Oxycline
					gene_1-partial	348	1	349	-	-	hypothetical protein	-	-	- -
					gene_2	149	393	542	-	-	hypothetical protein	-	-	- -
					gene_3	170	539	709	-	-	hypothetical protein	-	-	- -
					gene_4	152	809	961	-	-	hypothetical protein	-	-	- -
					gene_5	1277	961	2238	-	-	hypothetical protein	-	-	- -
					gene_6	338	2390	2728	-	YP_007418589.1	putative thioredoxin-like protein	Viruses dsDNA viruses, no RNA stage Mimiviridae unclassified Mimiviridae Megavirus lba	71.6	PF00085.15 Thioredoxin
					gene_7	1337	2732	4069	-	YP_004934628.1	hypothetical protein	Viruses dsDNA viruses, no RNA stage Caudovirales Siphoviridae unclassified Siphoviridae Synechococcus phage S-CBS1	92.4	PB001945 Pfam-B_1945
					gene_8	1421	4175	5596	-	YP_008052401.1	putative phosphoesterase PA-phosphatase related protein	Viruses dsDNA viruses, no RNA stage Phycodnaviridae Prymnesiovirus unclassified Prymnesiovirus Phaeocystis globosa virus	68.9	PF01569.16 PAP2
					gene_9	191	5605	5796	-	-	hypothetical protein	-	-	- -
					gene_10	2018	5780	7798	-	YP_008059666.1	putative portal protein	Viruses dsDNA viruses, no RNA stage unclassified dsDNA viruses unclassified archaeal dsDNA viruses Haloviruses Halovirus HCTV-1	129	PF04860.7 Phage_portal
					gene_11	443	7802	8245	-	-	hypothetical protein	-	-	- -
					gene_12	1895	8278	10173	-	YP_007378927.1	putative ribonucleotide reductase alpha subunit	Viruses dsDNA viruses, no RNA stage unclassified dsDNA viruses unclassified archaeal dsDNA viruses Haloviruses Halovirus HVTV-1	359	PF02867.10 Ribonuc_red_lgC
					gene_13-partial	1223	10186	11409	-	-	hypothetical protein	-	-	- -
4736_ETNP_6_100_revised_scaffold6736_1__lengt	11605	6	100	Upper Oxycline
					gene_1-partial	756	1	757	-	YP_004934628.1	hypothetical protein	Viruses dsDNA viruses, no RNA stage Caudovirales Siphoviridae unclassified Siphoviridae Synechococcus phage S-CBS1	60.8	PB001945 Pfam-B_1945
					gene_2	3752	889	4641	-	YP_009042441.1	putative tRNA nucleotidyltransferase	Viruses dsDNA viruses, no RNA stage Caudovirales Myoviridae unclassified Myoviridae Cronobacter phage CR8	150	PF01743.15 PolyA_pol
					gene_3	1967	4625	6592	-	YP_008059666.1	putative portal protein	Viruses dsDNA viruses, no RNA stage unclassified dsDNA viruses unclassified archaeal dsDNA viruses Haloviruses Halovirus HCTV-1	141	PF04860.7 Phage_portal
					gene_4	446	6595	7041	-	-	hypothetical protein	-	-	- -
					gene_5	1940	7095	9035	-	YP_008059067.1	putative ribonucleotide reductase	Viruses dsDNA viruses, no RNA stage unclassified dsDNA viruses unclassified archaeal dsDNA viruses Haloviruses Halovirus HCTV-5	367	PF02867.10 Ribonuc_red_lgC
					gene_6	1667	9060	10727	-	-	hypothetical protein	-	-	- -
					gene_7	500	10730	11230	-	-	hypothetical protein	-	-	- -
					gene_8-partial	371	11232	11603	-	-	hypothetical protein	-	-	- -
4736_ETNP_6_100_revised_scaffold84660_1__leng	19643	6	100	Upper Oxycline
					gene_1-partial	3088	1	3089	-	-	hypothetical protein	-	-	- -
					gene_2	272	3086	3358	-	-	hypothetical protein	-	-	- -
					gene_3	209	3360	3569	-	-	hypothetical protein	-	-	- -
					gene_4	1643	3571	5214	-	YP_008059666.1	putative portal protein	Viruses dsDNA viruses, no RNA stage unclassified dsDNA viruses unclassified archaeal dsDNA viruses Haloviruses Halovirus HCTV-1	191	PF04860.7 Phage_portal
					gene_5	1325	5215	6540	-	-	hypothetical protein	-	-	- -
					gene_6	1442	6552	7994	-	YP_008125994.1	hypothetical protein	Viruses dsDNA viruses, no RNA stage Caudovirales Podoviridae unclassified Podoviridae Alteromonas phage vB_AmaP_AD45-P Alteromonas phage vB_AmaP_AD45-P1	63.5	PF03237.10 Terminase_6
					gene_7	1244	7985	9229	-	YP_004301229.1	putative tRNA nucleotidyltransferase	Viruses dsDNA viruses, no RNA stage Caudovirales Myoviridae Tevenvirinae T4likevirus Aeromonas phage 65	108	PF01743.15 PolyA_pol
					gene_8	386	9238	9624	-	-	hypothetical protein	-	-	- -
					gene_9	1004	9633	10637	-	-	hypothetical protein	-	-	- -
					gene_10	2294	10637	12931	-	-	hypothetical protein	-	-	- -
					gene_11	1952	12924	14876	-	-	hypothetical protein	-	-	- -
					gene_12	662	14873	15535	-	-	hypothetical protein	-	-	- -
					gene_13	302	15540	15842	-	-	hypothetical protein	-	-	- -
					gene_14	1280	15839	17119	-	-	hypothetical protein	-	-	- -
					gene_15	281	17121	17402	-	-	hypothetical protein	-	-	- -
					gene_16	716	17399	18115	-	-	hypothetical protein	-	-	- -
					gene_17	599	18112	18711	-	-	hypothetical protein	-	-	- -
					gene_18	635	18714	19349	-	-	hypothetical protein	-	-	- -
					gene_19-partial	290	19353	19643	-	-	hypothetical protein	-	-	- -
4738_ETNP_6_300_revised_C1575107_1__length=12	12258	6	300	OMZ core
					gene_1-partial	610	1	611	-	-	hypothetical protein	-	-	- -
					gene_2	401	611	1012	-	-	hypothetical protein	-	-	- -
					gene_3	194	1037	1231	-	-	hypothetical protein	-	-	- -
					gene_4	233	1221	1454	-	-	hypothetical protein	-	-	- -
					gene_5	1400	1572	2972	-	-	hypothetical protein	-	-	- -
					gene_6	1106	2972	4078	-	YP_001429612.1	putative portal protein	Viruses dsDNA viruses, no RNA stage Caudovirales Myoviridae unclassified Myoviridae Bacillus phage 0305phi8-36	50.8	PF04860.7 Phage_portal
					gene_7	614	4081	4695	-	-	hypothetical protein	-	-	- -
					gene_8	446	4695	5141	-	-	hypothetical protein	-	-	- -
					gene_9	365	5131	5496	-	-	hypothetical protein	-	-	- -
					gene_10	1190	5506	6696	-	YP_008059213.1	putative terminase large subunit	Viruses dsDNA viruses, no RNA stage unclassified dsDNA viruses unclassified archaeal dsDNA viruses Haloviruses Halovirus HGTV-1	199	PF03237.10 Terminase_6
					gene_11	254	6713	6967	-	-	hypothetical protein	-	-	- -
					gene_12	245	7662	7907	-	-	hypothetical protein	-	-	- -
					gene_13	170	8106	8276	-	-	hypothetical protein	-	-	- -
					gene_14	509	8438	8947	-	-	hypothetical protein	-	-	- -
					gene_15	194	9120	9314	-	-	hypothetical protein	-	-	- -
					gene_16	1247	9316	10563	-	-	hypothetical protein	-	-	- -
					gene_17	842	10750	11592	-	-	hypothetical protein	-	-	PF13385.1 Laminin_G_3
					gene_18	173	11592	11765	-	-	hypothetical protein	-	-	- -
					gene_19	212	11743	11955	-	-	hypothetical protein	-	-	- -
					gene_20	299	11957	12256	-	-	hypothetical protein	-	-	- -
4739_ETNP_6_30_revised_C4893328_1__length=137	13773	6	30	Surface/Mixed layer
					gene_1-partial	1064	1	1065	+	-	hypothetical protein	-	-	- -
					gene_2	515	1075	1590	+	-	hypothetical protein	-	-	- -
					gene_3	362	1593	1955	+	-	hypothetical protein	-	-	- -
					gene_4	242	1948	2190	+	-	hypothetical protein	-	-	- -
					gene_5	449	2193	2642	+	-	hypothetical protein	-	-	- -
					gene_6	2552	2648	5200	+	YP_004821507.1	putative ATP-dependent DNA ligase	Viruses dsDNA viruses, no RNA stage Poxviridae Chordopoxvirinae Orthopoxvirus unclassified Orthopoxvirus Yoka poxvirus	69.7	PF01068.16 DNA_ligase_A_M
					gene_7	1229	5227	6456	+	YP_008059672.1	hypothetical protein	Viruses dsDNA viruses, no RNA stage unclassified dsDNA viruses unclassified archaeal dsDNA viruses Haloviruses Halovirus HCTV-1	83.6	PF04586.12 Peptidase_U35
					gene_8	1346	6497	7843	+	YP_008059673.1	putative major capsid protein	Viruses dsDNA viruses, no RNA stage unclassified dsDNA viruses unclassified archaeal dsDNA viruses Haloviruses Halovirus HCTV-1	98.2	- -
					gene_9	353	7882	8235	+	-	hypothetical protein	-	-	- -
					gene_10	353	8251	8604	+	-	hypothetical protein	-	-	- -
					gene_11	278	8658	8936	+	-	hypothetical protein	-	-	- -
					gene_12	395	8947	9342	+	-	hypothetical protein	-	-	- -
					gene_13	209	9348	9557	+	-	hypothetical protein	-	-	- -
					gene_14	659	9569	10228	+	-	hypothetical protein	-	-	- -
					gene_15	650	10239	10889	+	-	hypothetical protein	-	-	- -
					gene_16	677	10889	11566	+	-	hypothetical protein	-	-	- -
					gene_17	1463	11581	13044	+	-	hypothetical protein	-	-	- -
					gene_18-partial	736	13037	13773	+	-	hypothetical protein	-	-	- -
4739_ETNP_6_30_revised_C4893402_1__length=188	18809	6	30	Surface/Mixed layer
					gene_1-partial	568	1	569	-	-	hypothetical protein	-	-	- -
					gene_2	269	544	813	-	-	hypothetical protein	-	-	- -
					gene_3	1277	823	2100	-	-	hypothetical protein	-	-	- -
					gene_4	911	2118	3029	-	YP_008059651.1	putative replication factor C small subunit	Viruses dsDNA viruses, no RNA stage unclassified dsDNA viruses unclassified archaeal dsDNA viruses Haloviruses Halovirus HCTV-1	165	PF00004.24 AAA
					gene_5	245	3030	3275	-	-	hypothetical protein	-	-	- -
					gene_6	866	3275	4141	-	-	hypothetical protein	-	-	- -
					gene_7	284	4089	4373	-	-	hypothetical protein	-	-	- -
					gene_8	398	4433	4831	-	-	hypothetical protein	-	-	- -
					gene_9	491	4836	5327	-	-	hypothetical protein	-	-	- -
					gene_10	1571	5324	6895	-	YP_006908759.1	putative ATP-dependent DNA ligase	Viruses dsDNA viruses, no RNA stage Herpesvirales unclassified Herpesvirales Abalone herpesvirus Victoria/AUS/2009	127	PF01068.16 DNA_ligase_A_M
					gene_11	236	7095	7331	-	-	hypothetical protein	-	-	- -
					gene_12	242	7282	7524	-	-	hypothetical protein	-	-	- -
					gene_13	401	7514	7915	-	-	hypothetical protein	-	-	- -
					gene_14	485	7900	8385	-	-	hypothetical protein	-	-	- -
					gene_15	191	8388	8579	-	-	hypothetical protein	-	-	- -
					gene_16	563	8579	9142	-	-	hypothetical protein	-	-	- -
					gene_17	356	9139	9495	-	-	hypothetical protein	-	-	- -
					gene_18	275	9488	9763	-	-	hypothetical protein	-	-	- -
					gene_19	248	9763	10011	-	-	hypothetical protein	-	-	- -
					gene_20	584	10008	10592	-	-	hypothetical protein	-	-	PF00899.16 ThiF
					gene_21	875	10594	11469	-	-	hypothetical protein	-	-	- -
					gene_22	1274	11498	12772	-	-	hypothetical protein	-	-	- -
					gene_23	278	12769	13047	-	-	hypothetical protein	-	-	- -
					gene_24	287	13013	13300	-	-	hypothetical protein	-	-	- -
					gene_25	1886	13297	15183	-	YP_001427319.1	hypothetical protein	Viruses dsDNA viruses, no RNA stage Phycodnaviridae Chlorovirus Acanthocystis turfacea Chlorella virus 1	427	PF02867.10 Ribonuc_red_lgC
					gene_26	233	15312	15545	-	-	hypothetical protein	-	-	- -
					gene_27	269	15564	15833	-	-	hypothetical protein	-	-	- -
					gene_28	1178	15872	17050	-	-	hypothetical protein	-	-	- -
					gene_29	563	17047	17610	-	-	hypothetical protein	-	-	- -
					gene_30	254	17603	17857	-	-	hypothetical protein	-	-	- -
					gene_31	335	17858	18193	-	-	hypothetical protein	-	-	- -
					gene_32	191	18194	18385	-	-	hypothetical protein	-	-	- -
					gene_33	245	18544	18789	-	-	hypothetical protein	-	-	- -
4739_ETNP_6_30_revised_scaffold10297_2__lengt	15759	6	30	Surface/Mixed layer
					gene_1-partial	114	1	115	-	-	hypothetical protein	-	-	- -
					gene_2	269	108	377	-	-	hypothetical protein	-	-	- -
					gene_3	917	454	1371	-	YP_007379001.1	putative replication factor C small subunit	Viruses dsDNA viruses, no RNA stage unclassified dsDNA viruses unclassified archaeal dsDNA viruses Haloviruses Halovirus HVTV-1	177	PF00004.24 AAA
					gene_4	821	1368	2189	-	-	hypothetical protein	-	-	- -
					gene_5	821	2296	3117	-	-	hypothetical protein	-	-	- -
					gene_6	341	3107	3448	-	-	hypothetical protein	-	-	- -
					gene_7	455	3448	3903	-	-	hypothetical protein	-	-	- -
					gene_8	1550	3941	5491	-	YP_293911.1	putative DNA ligase	Viruses dsDNA viruses, no RNA stage Phycodnaviridae Coccolithovirus Emiliania huxleyi virus 86	115	PF01068.16 DNA_ligase_A_M
					gene_9	230	5478	5708	-	-	hypothetical protein	-	-	- -
					gene_10	401	5705	6106	-	-	hypothetical protein	-	-	- -
					gene_11	491	6103	6594	-	-	hypothetical protein	-	-	- -
					gene_12	344	6591	6935	-	-	hypothetical protein	-	-	- -
					gene_13	356	6936	7292	-	-	hypothetical protein	-	-	- -
					gene_14	230	7285	7515	-	-	hypothetical protein	-	-	- -
					gene_15	506	7512	8018	-	-	hypothetical protein	-	-	- -
					gene_16	146	8021	8167	-	-	hypothetical protein	-	-	- -
					gene_17	239	8168	8407	-	-	hypothetical protein	-	-	- -
					gene_18	278	8410	8688	-	-	hypothetical protein	-	-	- -
					gene_19	152	8685	8837	-	-	hypothetical protein	-	-	- -
					gene_20	230	8834	9064	-	-	hypothetical protein	-	-	- -
					gene_21	293	9061	9354	-	-	hypothetical protein	-	-	- -
					gene_22	590	9351	9941	-	-	hypothetical protein	-	-	PF00899.16 ThiF
					gene_23	896	9938	10834	-	-	hypothetical protein	-	-	PF08271.7 TF_Zn_Ribbon
					gene_24	1301	10813	12114	-	-	hypothetical protein	-	-	- -
					gene_25	329	12065	12394	-	-	hypothetical protein	-	-	- -
					gene_26	1901	12395	14296	-	YP_001427319.1	hypothetical protein	Viruses dsDNA viruses, no RNA stage Phycodnaviridae Chlorovirus Acanthocystis turfacea Chlorella virus 1	410	PF02867.10 Ribonuc_red_lgC
					gene_27	200	14456	14656	-	-	hypothetical protein	-	-	- -
					gene_28	278	14682	14960	-	-	hypothetical protein	-	-	- -
					gene_29-partial	797	14962	15759	-	-	hypothetical protein	-	-	- -
4739_ETNP_6_30_revised_scaffold13654_1__lengt	22916	6	30	Surface/Mixed layer
					gene_1-partial	970	1	971	-	-	hypothetical protein	-	-	- -
					gene_2	2396	981	3377	-	-	hypothetical protein	-	-	- -
					gene_3	695	3394	4089	-	-	hypothetical protein	-	-	- -
					gene_4	674	4086	4760	-	-	hypothetical protein	-	-	- -
					gene_5	671	4769	5440	-	-	hypothetical protein	-	-	- -
					gene_6	410	5684	6094	-	-	hypothetical protein	-	-	- -
					gene_7	305	6106	6411	-	-	hypothetical protein	-	-	- -
					gene_8	485	6424	6909	-	-	hypothetical protein	-	-	- -
					gene_9	356	6983	7339	-	-	hypothetical protein	-	-	- -
					gene_10	1358	7349	8707	-	YP_008059673.1	putative major capsid protein	Viruses dsDNA viruses, no RNA stage unclassified dsDNA viruses unclassified archaeal dsDNA viruses Haloviruses Halovirus HCTV-1	105	- -
					gene_11	1184	8719	9903	-	YP_008059672.1	hypothetical protein	Viruses dsDNA viruses, no RNA stage unclassified dsDNA viruses unclassified archaeal dsDNA viruses Haloviruses Halovirus HCTV-1	83.6	PF04586.12 Peptidase_U35
					gene_12	2528	9955	12483	-	NP_663277.1	putative DNA ligase	Viruses dsDNA viruses, no RNA stage Baculoviridae Betabaculovirus Phthorimaea operculella granulovirus	61.2	PF01068.16 DNA_ligase_A_M
					gene_13	197	12490	12687	-	-	hypothetical protein	-	-	- -
					gene_14	227	12692	12919	-	-	hypothetical protein	-	-	- -
					gene_15	329	12916	13245	-	-	hypothetical protein	-	-	- -
					gene_16	2207	13298	15505	-	-	hypothetical protein	-	-	- -
					gene_17	233	15514	15747	-	-	hypothetical protein	-	-	- -
					gene_18	236	15744	15980	-	-	hypothetical protein	-	-	- -
					gene_19	245	15986	16231	-	-	hypothetical protein	-	-	- -
					gene_20	1649	16224	17873	-	YP_008059148.1	putative portal protein	Viruses dsDNA viruses, no RNA stage unclassified dsDNA viruses unclassified archaeal dsDNA viruses Haloviruses Halovirus HCTV-5	205	PF04860.7 Phage_portal
					gene_21	1358	17873	19231	-	-	hypothetical protein	-	-	- -
					gene_22	1436	19243	20679	-	YP_009043772.1	hypothetical protein	Viruses dsDNA viruses, no RNA stage Caudovirales Podoviridae N4likevirus unclassified N4likevirus Dinoroseobacter phage DFL12phi1	70.5	PF03237.10 Terminase_6
					gene_23	533	20681	21214	-	-	hypothetical protein	-	-	- -
					gene_24-partial	1697	21219	22916	-	-	hypothetical protein	-	-	- -
4739_ETNP_6_30_revised_scaffold23020_1__lengt	30136	6	30	Surface/Mixed layer
					gene_1	365	9	374	+	YP_004300616.1	hypothetical protein	Viruses dsDNA viruses, no RNA stage Caudovirales Myoviridae Tevenvirinae T4likevirus Acinetobacter phage 133	72	PB013602 Pfam-B_13602
					gene_2	284	371	655	+	-	hypothetical protein	-	-	- -
					gene_3	287	652	939	+	-	hypothetical protein	-	-	- -
					gene_4	143	1082	1225	+	-	hypothetical protein	-	-	- -
					gene_5	407	1222	1629	+	-	hypothetical protein	-	-	PF12957.2 DUF3846
					gene_6	188	1626	1814	+	-	hypothetical protein	-	-	- -
					gene_7	194	1817	2011	+	-	hypothetical protein	-	-	- -
					gene_8	233	2011	2244	+	-	hypothetical protein	-	-	- -
					gene_9	1052	2237	3289	+	-	hypothetical protein	-	-	PB005363 Pfam-B_5363
					gene_10	269	3291	3560	+	-	hypothetical protein	-	-	- -
					gene_11	200	3563	3763	+	-	hypothetical protein	-	-	- -
					gene_12	1868	3928	5796	+	YP_001427319.1	hypothetical protein	Viruses dsDNA viruses, no RNA stage Phycodnaviridae Chlorovirus Acanthocystis turfacea Chlorella virus 1	424	PF02867.10 Ribonuc_red_lgC
					gene_13	377	5786	6163	+	-	hypothetical protein	-	-	- -
					gene_14	1334	6120	7454	+	-	hypothetical protein	-	-	- -
					gene_15	881	7447	8328	+	-	hypothetical protein	-	-	- -
					gene_16	608	8325	8933	+	-	hypothetical protein	-	-	PF00899.16 ThiF
					gene_17	248	9128	9376	+	-	hypothetical protein	-	-	- -
					gene_18	263	9378	9641	+	-	hypothetical protein	-	-	- -
					gene_19	524	9643	10167	+	-	hypothetical protein	-	-	- -
					gene_20	254	10287	10541	+	-	hypothetical protein	-	-	- -
					gene_21	731	10546	11277	+	-	hypothetical protein	-	-	- -
					gene_22	413	11274	11687	+	-	hypothetical protein	-	-	- -
					gene_23	224	11668	11892	+	-	hypothetical protein	-	-	- -
					gene_24	1520	11879	13399	+	YP_293911.1	putative DNA ligase	Viruses dsDNA viruses, no RNA stage Phycodnaviridae Coccolithovirus Emiliania huxleyi virus 86	119	PF01068.16 DNA_ligase_A_M
					gene_25	284	13577	13861	+	-	hypothetical protein	-	-	- -
					gene_26	257	13858	14115	+	-	hypothetical protein	-	-	- -
					gene_27	383	14163	14546	+	-	hypothetical protein	-	-	- -
					gene_28	323	14546	14869	+	-	hypothetical protein	-	-	- -
					gene_29	854	14829	15683	+	-	hypothetical protein	-	-	- -
					gene_30	911	15685	16596	+	YP_008059651.1	putative replication factor C small subunit	Viruses dsDNA viruses, no RNA stage unclassified dsDNA viruses unclassified archaeal dsDNA viruses Haloviruses Halovirus HCTV-1	181	PF00004.24 AAA
					gene_31	1328	16533	17861	+	-	hypothetical protein	-	-	- -
					gene_32	311	17871	18182	+	-	hypothetical protein	-	-	- -
					gene_33	896	18145	19041	+	-	hypothetical protein	-	-	- -
					gene_34	800	19038	19838	+	-	hypothetical protein	-	-	- -
					gene_35	1721	19840	21561	+	YP_008058501.1	putative DNA polymerase elongation subunit (family B)	Viruses dsDNA viruses, no RNA stage unclassified dsDNA viruses unclassified archaeal dsDNA viruses Haloviruses Halovirus HRTV-5	120	PF00136.16 DNA_pol_B
					gene_36	887	21558	22445	+	YP_007378996.1	putative DNA polymerase	Viruses dsDNA viruses, no RNA stage unclassified dsDNA viruses unclassified archaeal dsDNA viruses Haloviruses Halovirus HVTV-1	53.9	PF00136.16 DNA_pol_B
					gene_37	899	22644	23543	+	-	hypothetical protein	-	-	PF12705.2 PDDEXK_1
					gene_38	374	23599	23973	+	-	hypothetical protein	-	-	- -
					gene_39	890	24008	24898	+	-	hypothetical protein	-	-	- -
					gene_40	695	24987	25682	+	-	hypothetical protein	-	-	PF12826.2 HHH_2
					gene_41	1445	25685	27130	+	-	hypothetical protein	-	-	- -
					gene_42	245	27136	27381	+	-	hypothetical protein	-	-	- -
					gene_43	599	27485	28084	+	-	hypothetical protein	-	-	- -
					gene_44	164	28084	28248	+	-	hypothetical protein	-	-	- -
					gene_45	296	28703	28999	-	-	hypothetical protein	-	-	- -
					gene_46	293	29051	29344	-	-	hypothetical protein	-	-	PB018132 Pfam-B_18132
					gene_47	755	29344	30099	-	-	hypothetical protein	-	-	- -
4739_ETNP_6_30_revised_scaffold28175_1__lengt	12907	6	30	Surface/Mixed layer
					gene_1	1487	47	1534	-	YP_008059213.1	putative terminase large subunit	Viruses dsDNA viruses, no RNA stage unclassified dsDNA viruses unclassified archaeal dsDNA viruses Haloviruses Halovirus HGTV-1	125	PF03237.10 Terminase_6
					gene_2	521	1524	2045	-	-	hypothetical protein	-	-	- -
					gene_3	725	2058	2783	-	YP_007518059.1	putative exonuclease	Viruses dsDNA viruses, no RNA stage Caudovirales Myoviridae unclassified Myoviridae Pelagibacter phage HTVC008M	108	PF12705.2 PDDEXK_1
					gene_4	194	2772	2966	+	-	hypothetical protein	-	-	- -
					gene_5	2219	2959	5178	-	-	hypothetical protein	-	-	- -
					gene_6	845	5189	6034	-	-	hypothetical protein	-	-	- -
					gene_7	1211	6034	7245	-	-	hypothetical protein	-	-	- -
					gene_8	221	7273	7494	-	-	hypothetical protein	-	-	- -
					gene_9	416	7380	7796	-	-	hypothetical protein	-	-	- -
					gene_10	1025	7830	8855	-	YP_008059682.1	hypothetical protein	Viruses dsDNA viruses, no RNA stage unclassified dsDNA viruses unclassified archaeal dsDNA viruses Haloviruses Halovirus HCTV-1	55.8	PB001711 Pfam-B_1711
					gene_11	458	8896	9354	-	-	hypothetical protein	-	-	- -
					gene_12	590	9354	9944	-	-	hypothetical protein	-	-	- -
					gene_13	668	9946	10614	-	YP_008059678.1	hypothetical protein	Viruses dsDNA viruses, no RNA stage unclassified dsDNA viruses unclassified archaeal dsDNA viruses Haloviruses Halovirus HCTV-1	100	- -
					gene_14	251	10644	10895	-	-	hypothetical protein	-	-	- -
					gene_15	359	10933	11292	-	-	hypothetical protein	-	-	- -
					gene_16	1247	11413	12660	-	YP_008059160.1	putative major capsid protein	Viruses dsDNA viruses, no RNA stage unclassified dsDNA viruses unclassified archaeal dsDNA viruses Haloviruses Halovirus HCTV-5	74.7	- -
					gene_17-partial	245	12662	12907	-	-	hypothetical protein	-	-	- -
4739_ETNP_6_30_revised_scaffold39704_1__lengt	11602	6	30	Surface/Mixed layer
					gene_1-partial	224	3	227	+	-	hypothetical protein	-	-	- -
					gene_2	509	224	733	+	-	hypothetical protein	-	-	- -
					gene_3	1466	849	2315	+	NP_665920.1	hypothetical protein	Viruses dsDNA viruses, no RNA stage Caudovirales Myoviridae unclassified Myoviridae Natrialba phage PhiCh1	106	PF03237.10 Terminase_6
					gene_4	395	2500	2895	+	-	hypothetical protein	-	-	- -
					gene_5	1397	2879	4276	+	YP_008059148.1	putative portal protein	Viruses dsDNA viruses, no RNA stage unclassified dsDNA viruses unclassified archaeal dsDNA viruses Haloviruses Halovirus HCTV-5	86.3	PF04860.7 Phage_portal
					gene_6	212	4294	4506	+	-	hypothetical protein	-	-	- -
					gene_7	536	4503	5039	+	-	hypothetical protein	-	-	- -
					gene_8	1427	5074	6501	+	YP_007517997.1	hypothetical protein	Viruses dsDNA viruses, no RNA stage Caudovirales Myoviridae unclassified Myoviridae Pelagibacter phage HTVC008M	86.3	- -
					gene_9	509	6551	7060	+	-	hypothetical protein	-	-	- -
					gene_10	1148	7062	8210	+	YP_008059673.1	putative major capsid protein	Viruses dsDNA viruses, no RNA stage unclassified dsDNA viruses unclassified archaeal dsDNA viruses Haloviruses Halovirus HCTV-1	118	- -
					gene_11	305	8232	8537	+	-	hypothetical protein	-	-	- -
					gene_12	410	8537	8947	+	-	hypothetical protein	-	-	- -
					gene_13	1421	8951	10372	+	-	hypothetical protein	-	-	- -
					gene_14-partial	1229	10373	11602	+	-	hypothetical protein	-	-	PF13385.1 Laminin_G_3
4739_ETNP_6_30_revised_scaffold43966_2__lengt	15321	6	30	Surface/Mixed layer
					gene_1	299	20	319	+	-	hypothetical protein	-	-	- -
					gene_2	872	321	1193	+	-	hypothetical protein	-	-	- -
					gene_3	230	1323	1553	+	-	hypothetical protein	-	-	- -
					gene_4	482	1559	2041	+	-	hypothetical protein	-	-	- -
					gene_5	2594	2056	4650	+	YP_003429426.1	putative DNA ligase	Viruses dsDNA viruses, no RNA stage Baculoviridae Betabaculovirus unclassified Betabaculovirus Pieris rapae granulovirus	62.8	PF01068.16 DNA_ligase_A_M
					gene_6	1205	4694	5899	+	YP_008059672.1	hypothetical protein	Viruses dsDNA viruses, no RNA stage unclassified dsDNA viruses unclassified archaeal dsDNA viruses Haloviruses Halovirus HCTV-1	79.3	PF04586.12 Peptidase_U35
					gene_7	1394	5902	7296	+	YP_008059673.1	putative major capsid protein	Viruses dsDNA viruses, no RNA stage unclassified dsDNA viruses unclassified archaeal dsDNA viruses Haloviruses Halovirus HCTV-1	95.1	- -
					gene_8	422	7386	7808	+	-	hypothetical protein	-	-	- -
					gene_9	284	7805	8089	+	-	hypothetical protein	-	-	- -
					gene_10	386	8127	8513	+	-	hypothetical protein	-	-	- -
					gene_11	227	8523	8750	+	-	hypothetical protein	-	-	- -
					gene_12	671	8757	9428	+	-	hypothetical protein	-	-	- -
					gene_13	674	9442	10116	+	-	hypothetical protein	-	-	- -
					gene_14	701	10116	10817	+	-	hypothetical protein	-	-	- -
					gene_15	2207	10833	13040	+	-	hypothetical protein	-	-	- -
					gene_16	1079	13045	14124	+	-	hypothetical protein	-	-	- -
					gene_17	188	14129	14317	+	-	hypothetical protein	-	-	- -
					gene_18	536	14301	14837	+	-	hypothetical protein	-	-	- -
					gene_19-partial	487	14834	15321	+	-	hypothetical protein	-	-	- -
4739_ETNP_6_30_revised_scaffold49132_3__lengt	11508	6	30	Surface/Mixed layer
					gene_1-partial	239	2	241	+	-	hypothetical protein	-	-	- -
					gene_2	1670	242	1912	+	YP_008058501.1	putative DNA polymerase elongation subunit (family B)	Viruses dsDNA viruses, no RNA stage unclassified dsDNA viruses unclassified archaeal dsDNA viruses Haloviruses Halovirus HRTV-5	116	PF00136.16 DNA_pol_B
					gene_3	134	1909	2043	+	-	hypothetical protein	-	-	- -
					gene_4	209	2040	2249	+	-	hypothetical protein	-	-	- -
					gene_5	209	2249	2458	+	-	hypothetical protein	-	-	- -
					gene_6	170	2464	2634	+	-	hypothetical protein	-	-	- -
					gene_7	284	2740	3024	+	-	hypothetical protein	-	-	- -
					gene_8	881	3021	3902	+	YP_008059129.1	putative DNA polymerase elongation subunit (family B)	Viruses dsDNA viruses, no RNA stage unclassified dsDNA viruses unclassified archaeal dsDNA viruses Haloviruses Halovirus HCTV-5	52.8	PF00136.16 DNA_pol_B
					gene_9	920	3889	4809	+	-	hypothetical protein	-	-	PF12705.2 PDDEXK_1
					gene_10	362	4960	5322	+	-	hypothetical protein	-	-	- -
					gene_11	989	5291	6280	+	-	hypothetical protein	-	-	- -
					gene_12	695	6282	6977	+	-	hypothetical protein	-	-	PF12826.2 HHH_2
					gene_13	1538	6974	8512	+	-	hypothetical protein	-	-	- -
					gene_14	230	8509	8739	+	-	hypothetical protein	-	-	- -
					gene_15	593	8745	9338	+	-	hypothetical protein	-	-	- -
					gene_16	155	9338	9493	+	-	hypothetical protein	-	-	- -
					gene_17	158	9490	9648	+	-	hypothetical protein	-	-	- -
					gene_18	476	9722	10198	-	-	hypothetical protein	-	-	- -
					gene_19-partial	1304	10204	11508	-	YP_007006096.1	hypothetical protein	Viruses dsDNA viruses, no RNA stage Caudovirales Myoviridae unclassified Myoviridae Cyanophage S-TIM5	58.5	PB017313 Pfam-B_17313
4739_ETNP_6_30_revised_scaffold49485_1__lengt	13767	6	30	Surface/Mixed layer
					gene_1	605	102	707	-	-	hypothetical protein	-	-	- -
					gene_2	1319	704	2023	-	-	hypothetical protein	-	-	- -
					gene_3	695	2139	2834	-	-	hypothetical protein	-	-	PB000075 Pfam-B_75
					gene_4	1088	3102	4190	-	-	hypothetical protein	-	-	- -
					gene_5	317	4195	4512	-	-	hypothetical protein	-	-	- -
					gene_6	1028	4509	5537	-	-	hypothetical protein	-	-	PF12705.2 PDDEXK_1
					gene_7	182	5534	5716	-	-	hypothetical protein	-	-	- -
					gene_8	218	5713	5931	-	-	hypothetical protein	-	-	- -
					gene_9	2396	5936	8332	-	NP_861642.1	putative DNA-dependent DNA polymerase	Viruses dsDNA viruses, no RNA stage unclassified dsDNA viruses unclassified archaeal dsDNA viruses Haloviruses Halovirus HF1	146	PF00136.16 DNA_pol_B
					gene_10	752	8332	9084	-	-	hypothetical protein	-	-	- -
					gene_11	968	9216	10184	-	-	hypothetical protein	-	-	- -
					gene_12	209	10186	10395	-	-	hypothetical protein	-	-	- -
					gene_13	1334	10388	11722	-	-	hypothetical protein	-	-	- -
					gene_14	938	11719	12657	-	YP_003969828.1	putative replication factor C subunit	Viruses dsDNA viruses, no RNA stage Mimiviridae Cafeteriavirus Cafeteria roenbergensis virus Cafeteria roenbergensis virus BV-PW1	124	PF00004.24 AAA
					gene_15	425	12681	13106	-	-	hypothetical protein	-	-	- -
					gene_16	602	13093	13695	-	-	hypothetical protein	-	-	- -
					gene_17-partial	80	13685	13765	-	-	hypothetical protein	-	-	- -
4739_ETNP_6_30_revised_scaffold50585_2__lengt	19241	6	30	Surface/Mixed layer
					gene_1-partial	206	2	208	+	-	hypothetical protein	-	-	- -
					gene_2	182	293	475	+	-	hypothetical protein	-	-	- -
					gene_3	362	468	830	+	-	hypothetical protein	-	-	- -
					gene_4	287	840	1127	+	-	hypothetical protein	-	-	- -
					gene_5	623	1124	1747	+	-	hypothetical protein	-	-	- -
					gene_6	518	1734	2252	+	-	hypothetical protein	-	-	- -
					gene_7	452	2249	2701	+	-	hypothetical protein	-	-	- -
					gene_8	578	2698	3276	+	-	hypothetical protein	-	-	- -
					gene_9	695	3258	3953	+	-	hypothetical protein	-	-	- -
					gene_10	1004	3928	4932	+	-	hypothetical protein	-	-	- -
					gene_11	434	5156	5590	+	-	hypothetical protein	-	-	- -
					gene_12	1880	5600	7480	+	-	hypothetical protein	-	-	- -
					gene_13	2459	7477	9936	+	-	hypothetical protein	-	-	- -
					gene_14	380	9933	10313	+	-	hypothetical protein	-	-	- -
					gene_15	269	10225	10494	+	-	hypothetical protein	-	-	- -
					gene_16	386	10500	10886	+	-	hypothetical protein	-	-	- -
					gene_17	389	10892	11281	+	-	hypothetical protein	-	-	- -
					gene_18	455	11274	11729	+	-	hypothetical protein	-	-	- -
					gene_19	287	11731	12018	+	-	hypothetical protein	-	-	- -
					gene_20	248	12015	12263	+	-	hypothetical protein	-	-	- -
					gene_21	515	12268	12783	+	-	hypothetical protein	-	-	- -
					gene_22	1427	12783	14210	+	NP_665920.1	hypothetical protein	Viruses dsDNA viruses, no RNA stage Caudovirales Myoviridae unclassified Myoviridae Natrialba phage PhiCh1	63.5	PF03237.10 Terminase_6
					gene_23	1592	14220	15812	+	-	hypothetical protein	-	-	- -
					gene_24	179	15805	15984	+	-	hypothetical protein	-	-	- -
					gene_25	1532	16091	17623	+	YP_008059148.1	putative portal protein	Viruses dsDNA viruses, no RNA stage unclassified dsDNA viruses unclassified archaeal dsDNA viruses Haloviruses Halovirus HCTV-5	215	PF04860.7 Phage_portal
					gene_26	293	17623	17916	+	-	hypothetical protein	-	-	- -
					gene_27	224	17931	18155	+	-	hypothetical protein	-	-	- -
					gene_28-partial	1074	18167	19241	+	-	hypothetical protein	-	-	- -
4739_ETNP_6_30_revised_scaffold54014_1__lengt	15180	6	30	Surface/Mixed layer
					gene_1-partial	331	1	332	-	YP_008059673.1	putative major capsid protein	Viruses dsDNA viruses, no RNA stage unclassified dsDNA viruses unclassified archaeal dsDNA viruses Haloviruses Halovirus HCTV-1	69.7	- -
					gene_2	1331	365	1696	-	YP_007379024.1	putative prohead protease	Viruses dsDNA viruses, no RNA stage unclassified dsDNA viruses unclassified archaeal dsDNA viruses Haloviruses Halovirus HVTV-1	83.6	PF04586.12 Peptidase_U35
					gene_3	5840	1794	7634	-	-	hypothetical protein	-	-	- -
					gene_4	170	7647	7817	-	-	hypothetical protein	-	-	- -
					gene_5	575	7827	8402	-	-	hypothetical protein	-	-	- -
					gene_6	335	8405	8740	-	-	hypothetical protein	-	-	- -
					gene_7	356	8750	9106	-	-	hypothetical protein	-	-	- -
					gene_8	1760	9150	10910	-	YP_008059148.1	putative portal protein	Viruses dsDNA viruses, no RNA stage unclassified dsDNA viruses unclassified archaeal dsDNA viruses Haloviruses Halovirus HCTV-5	208	PF04860.7 Phage_portal
					gene_9	1298	10910	12208	-	-	hypothetical protein	-	-	- -
					gene_10	194	12712	12906	-	-	hypothetical protein	-	-	- -
					gene_11	164	12908	13072	-	-	hypothetical protein	-	-	- -
					gene_12	1490	13085	14575	-	YP_009007962.1	putative terminase DNA packaging enzyme	Viruses dsDNA viruses, no RNA stage Caudovirales Myoviridae Tevenvirinae T4likevirus unclassified T4-like viruses Synechococcus phage S-MbCM100	74.7	PF03237.10 Terminase_6
					gene_13	302	14580	14882	-	-	hypothetical protein	-	-	- -
4739_ETNP_6_30_revised_scaffold54528_1__lengt	15012	6	30	Surface/Mixed layer
					gene_1-partial	1697	1	1698	+	-	hypothetical protein	-	-	- -
					gene_2	2306	1695	4001	+	-	hypothetical protein	-	-	- -
					gene_3	524	4006	4530	+	-	hypothetical protein	-	-	- -
					gene_4	365	4532	4897	+	-	hypothetical protein	-	-	- -
					gene_5	227	4890	5117	+	-	hypothetical protein	-	-	- -
					gene_6	374	5119	5493	+	-	hypothetical protein	-	-	- -
					gene_7	407	5490	5897	+	-	hypothetical protein	-	-	- -
					gene_8	329	5894	6223	+	-	hypothetical protein	-	-	- -
					gene_9	353	6228	6581	+	YP_006560922.1	hypothetical protein	Viruses dsDNA viruses, no RNA stage Caudovirales unclassified Caudovirales Celeribacter phage P12053L	79	- -
					gene_10	200	6582	6782	+	-	hypothetical protein	-	-	- -
					gene_11	1454	6782	8236	+	YP_008059213.1	putative terminase large subunit	Viruses dsDNA viruses, no RNA stage unclassified dsDNA viruses unclassified archaeal dsDNA viruses Haloviruses Halovirus HGTV-1	67	PF03237.10 Terminase_6
					gene_12	1355	8246	9601	+	-	hypothetical protein	-	-	- -
					gene_13	1640	9761	11401	+	YP_008059148.1	putative portal protein	Viruses dsDNA viruses, no RNA stage unclassified dsDNA viruses unclassified archaeal dsDNA viruses Haloviruses Halovirus HCTV-5	223	PF04860.7 Phage_portal
					gene_14	224	11474	11698	+	-	hypothetical protein	-	-	- -
					gene_15	1751	11709	13460	+	-	hypothetical protein	-	-	- -
					gene_16	341	13457	13798	+	-	hypothetical protein	-	-	- -
					gene_17	230	13795	14025	+	-	hypothetical protein	-	-	- -
					gene_18	269	14031	14300	+	-	hypothetical protein	-	-	- -
					gene_19	200	14306	14506	+	-	hypothetical protein	-	-	- -
					gene_20	206	14503	14709	+	-	hypothetical protein	-	-	- -
					gene_21-partial	301	14711	15012	+	-	hypothetical protein	-	-	- -
4740_ETNP_6_85_revised_C6837461_1__length=101	10176	6	85	Upper Oxycline
					gene_1	869	66	935	-	-	hypothetical protein	-	-	- -
					gene_2	251	1025	1276	-	-	hypothetical protein	-	-	- -
					gene_3	224	1917	2141	+	-	hypothetical protein	-	-	- -
					gene_4	416	2104	2520	+	-	hypothetical protein	-	-	- -
					gene_5	365	2549	2914	+	-	hypothetical protein	-	-	- -
					gene_6	470	3103	3573	+	-	hypothetical protein	-	-	- -
					gene_7	308	3570	3878	+	-	hypothetical protein	-	-	- -
					gene_8	1448	3965	5413	+	YP_008059213.1	putative terminase large subunit	Viruses dsDNA viruses, no RNA stage unclassified dsDNA viruses unclassified archaeal dsDNA viruses Haloviruses Halovirus HGTV-1	75.5	PF03237.10 Terminase_6
					gene_9	203	5410	5613	+	-	hypothetical protein	-	-	- -
					gene_10	299	5623	5922	+	-	hypothetical protein	-	-	- -
					gene_11	443	5922	6365	+	-	hypothetical protein	-	-	- -
					gene_12	1901	6365	8266	+	-	hypothetical protein	-	-	PB000372 Pfam-B_372
					gene_13	986	8288	9274	+	-	hypothetical protein	-	-	- -
					gene_14-partial	861	9315	10176	+	-	hypothetical protein	-	-	- -
4740_ETNP_6_85_revised_C6837549_1__length=103	10395	6	85	Upper Oxycline
					gene_1-partial	1247	1	1248	-	-	hypothetical protein	-	-	- -
					gene_2	2057	1235	3292	-	YP_008059148.1	putative portal protein	Viruses dsDNA viruses, no RNA stage unclassified dsDNA viruses unclassified archaeal dsDNA viruses Haloviruses Halovirus HCTV-5	137	- -
					gene_3	425	3296	3721	-	-	hypothetical protein	-	-	- -
					gene_4	1841	3776	5617	-	YP_008059067.1	putative ribonucleotide reductase	Viruses dsDNA viruses, no RNA stage unclassified dsDNA viruses unclassified archaeal dsDNA viruses Haloviruses Halovirus HCTV-5	350	PF02867.10 Ribonuc_red_lgC
					gene_5	1679	5622	7301	-	YP_164067.1	putative large terminase subunit	Viruses dsDNA viruses, no RNA stage Caudovirales Siphoviridae unclassified Siphoviridae Pseudomonas phage B3	58.2	- -
					gene_6	509	7298	7807	-	-	hypothetical protein	-	-	- -
					gene_7	482	7810	8292	-	-	hypothetical protein	-	-	- -
					gene_8	482	8289	8771	-	-	hypothetical protein	-	-	- -
					gene_9	500	8764	9264	-	-	hypothetical protein	-	-	- -
					gene_10	731	9218	9949	-	-	hypothetical protein	-	-	- -
					gene_11	302	9916	10218	-	-	hypothetical protein	-	-	PF04480.7 DUF559
					gene_12-partial	185	10208	10393	-	-	hypothetical protein	-	-	- -
4740_ETNP_6_85_revised_scaffold23758_1__lengt	11205	6	85	Upper Oxycline
					gene_1-partial	1616	3	1619	+	YP_008059067.1	putative ribonucleotide reductase	Viruses dsDNA viruses, no RNA stage unclassified dsDNA viruses unclassified archaeal dsDNA viruses Haloviruses Halovirus HCTV-5	318	PF02867.10 Ribonuc_red_lgC
					gene_2	446	1673	2119	+	-	hypothetical protein	-	-	- -
					gene_3	1967	2122	4089	+	YP_008059666.1	putative portal protein	Viruses dsDNA viruses, no RNA stage unclassified dsDNA viruses unclassified archaeal dsDNA viruses Haloviruses Halovirus HCTV-1	141	PF04860.7 Phage_portal
					gene_4	3752	4073	7825	+	YP_009042441.1	putative tRNA nucleotidyltransferase	Viruses dsDNA viruses, no RNA stage Caudovirales Myoviridae unclassified Myoviridae Cronobacter phage CR8	150	PF01743.15 PolyA_pol
					gene_5	1331	7957	9288	+	YP_004934628.1	hypothetical protein	Viruses dsDNA viruses, no RNA stage Caudovirales Siphoviridae unclassified Siphoviridae Synechococcus phage S-CBS1	82	PB001945 Pfam-B_1945
					gene_6	620	9295	9915	+	-	hypothetical protein	-	-	- -
					gene_7	206	9929	10135	+	-	hypothetical protein	-	-	- -
					gene_8	827	10310	11137	+	-	hypothetical protein	-	-	- -
4740_ETNP_6_85_revised_scaffold27206_1__lengt	14995	6	85	Upper Oxycline
					gene_1-partial	785	1	786	+	-	hypothetical protein	-	-	- -
					gene_2	1490	787	2277	+	YP_004324947.1	putative terminase DNA packaging enzyme large subunit	Viruses dsDNA viruses, no RNA stage Caudovirales Myoviridae unclassified Myoviridae Prochlorococcus phage P-SSM7	68.9	PF03237.10 Terminase_6
					gene_3	1313	2325	3638	+	-	hypothetical protein	-	-	- -
					gene_4	1817	3638	5455	+	YP_007379017.1	hypothetical protein	Viruses dsDNA viruses, no RNA stage unclassified dsDNA viruses unclassified archaeal dsDNA viruses Haloviruses Halovirus HVTV-1	200	PF04860.7 Phage_portal
					gene_5	356	5476	5832	+	-	hypothetical protein	-	-	- -
					gene_6	371	5844	6215	+	-	hypothetical protein	-	-	- -
					gene_7	425	6217	6642	+	-	hypothetical protein	-	-	- -
					gene_8	5369	6658	12027	+	-	hypothetical protein	-	-	- -
					gene_9	1352	12065	13417	+	YP_007379024.1	putative prohead protease	Viruses dsDNA viruses, no RNA stage unclassified dsDNA viruses unclassified archaeal dsDNA viruses Haloviruses Halovirus HVTV-1	81.3	PF04586.12 Peptidase_U35
					gene_10	1127	13435	14562	+	YP_007379025.1	putative major capsid protein	Viruses dsDNA viruses, no RNA stage unclassified dsDNA viruses unclassified archaeal dsDNA viruses Haloviruses Halovirus HVTV-1	176	- -
					gene_11-partial	398	14597	14995	+	-	hypothetical protein	-	-	- -
