# Supplementary material for: Putative archaeal viruses from the mesopelagic ocean
Source: PeerJ. 2017 Jun 15;5:e3428. doi: 10.7717/peerj.3428 (PMC5474096; doi:10.7717/peerj.3428)
Supplement: Data S7 [file peerj-05-3428-s011.csv]

#OTU ID	Archaea_Crenarchaeota_Aigarchaeota	Archaea_Crenarchaeota_MBGA	Archaea_Crenarchaeota_MBGA_NRP-J	Archaea_Crenarchaeota_MCG	Archaea_Crenarchaeota_MCG_pGrfC26	Archaea_Crenarchaeota_Thaumarchaeota_Cenarchaeales_Cenarchaeaceae_Other	Archaea_Crenarchaeota_Thaumarchaeota_Cenarchaeales_Cenarchaeaceae	Archaea_Crenarchaeota_Thaumarchaeota_Cenarchaeales_Cenarchaeaceae_Nitrosopumilus	Archaea_Euryarchaeota_ANME-1	Archaea_Euryarchaeota_Halobacteria_Halobacteriales_Halobacteriaceae_	Archaea_Euryarchaeota_Methanobacteria_Methanobacteriales	Archaea_Euryarchaeota_Methanobacteria_Methanobacteriales_pMC1_pMC1A4	Archaea_Euryarchaeota_Methanomicrobia_Methanocellales_Methanocellaceae	Archaea_Euryarchaeota_Thermoplasmata_E2	Archaea_Euryarchaeota_Thermoplasmata_E2_Marine group II	Archaea_Euryarchaeota_Thermoplasmata_E2_Marine group III	Archaea_Parvarchaeota_Parvarchaea_WCHD3-30	Archaea_Parvarchaeota_Parvarchaea_YLA114
6_30	0	0	0	0	0	0	0.0024713774	0.0159882988	0	0	0	0	0	0	0.2107227518	0.011600343	0	0
6_85	0	0.0006686899	0.000154313	0	0	0	0.0083843424	0.0209865748	0	0	0	0.0006172522	0	0	0.1732935549	0.0306568592	0.0003600638	0
6_100	0	0.0022177866	0.0001108893	5.54446662231E-05	0.0005544467	0	0.0016078953	0.0036039033	0	0	0.000166334	0.0022732313	0	0.0002772233	0.0314371257	0.0264471058	0.000166334	0
6_125	0	0.0057377481	0.0012633574	0	0.0001052798	0	0.000473759	0.0017371164	0	0	0.0002631995	0.0030531136	0	0.0005790388	0.0147391693	0.0215823551	0.0006843186	0.0001052798
6_300	0.0001516377	0.0078851597	0.0015669228	0.0011625556	0	0	0.0002021836	0.0008087343	0.0003032754	0	0	0.0011120097	0.0001516377	0.000960372	0.0028305702	0.0144561262	0	0
2_30	0	0	0	0	0	0	1.56088221063E-05	2.08117628083E-05	0	0	0	0	0	0	0.0173830249	0.0063059641	0	0
2_80	0	0.00028492	0	0	0	0	0.1342512379	0.0299936086	0	0.0001155081	1.54010826961E-05	0	0	0	0.1161241635	0.0293390625	0	0
2_125	0	0.0004029089	2.64202537665E-05	0	1.32101268833E-05	1.32101268833E-05	0.1352716993	0.1411369956	0	8.58658247412E-05	0.0002509924	0.0003963038	1.32101268833E-05	0	0.0900732502	0.0475036163	0.0022193013	1.32101268833E-05
2_300	0	0.0085369137	0.00135479	0.0003908048	0.0001997447	0	0.0050370396	0.0077292504	0	0	0.0005123885	0.002205876	0.0001128992	0.0007555559	0.0035519814	0.0202523731	0.0013982127	9.55300615735E-05
2_800	0	0.0007557559	1.3495640908E-05	3.373910227E-05	1.3495640908E-05	0	0.0560878836	0.1230937407	0	6.07303840859E-05	0	0.0003778779	0	6.74782045399E-06	0.0279359767	0.0293597668	0.0002361737	6.74782045399E-06
