# Supplementary material for: Putative archaeal viruses from the mesopelagic ocean
Source: PeerJ. 2017 Jun 15;5:e3428. doi: 10.7717/peerj.3428 (PMC5474096; doi:10.7717/peerj.3428)
Supplement: Data S8 [file peerj-05-3428-s012.txt]

	ETNP_2_30_revised_C5348426_1__length_109	ETNP_2_30_revised_scaffold12619_1__lengt	ETNP_2_30_revised_scaffold15083_1__lengt	ETNP_2_30_revised_scaffold25317_1__lengt	ETNP_2_30_revised_scaffold36353_1__lengt	ETNP_2_60_revised_C4695895_1__length_100	ETNP_2_60_revised_C4695909_1__length_101	ETNP_2_60_revised_C4695973_1__length_107	ETNP_2_60_revised_C4696047_1__length_117	ETNP_2_60_revised_C4696095_1__length_123	ETNP_2_60_revised_C4696097_1__length_124	ETNP_2_60_revised_C4696163_1__length_142	ETNP_2_60_revised_C4696167_1__length_143	ETNP_2_60_revised_C4696273_1__length_223	ETNP_2_60_revised_scaffold1457_1__length	ETNP_2_60_revised_scaffold30075_1__lengt	ETNP_2_60_revised_scaffold30539_1__lengt	ETNP_2_60_revised_scaffold30548_1__lengt	ETNP_2_60_revised_scaffold30572_1__lengt	ETNP_2_60_revised_scaffold30605_1__lengt	ETNP_2_300_revised_C3851131_1__length_12	ETNP_6_100_revised_scaffold53994_1__leng	ETNP_6_100_revised_scaffold56968_2__leng	ETNP_6_100_revised_scaffold6736_1__lengt	ETNP_6_100_revised_scaffold84660_1__leng	ETNP_6_300_revised_C1575107_1__length_12	ETNP_6_30_revised_C4893328_1__length_137	ETNP_6_30_revised_C4893402_1__length_188	ETNP_6_30_revised_scaffold10297_2__lengt	ETNP_6_30_revised_scaffold13654_1__lengt	ETNP_6_30_revised_scaffold23020_1__lengt	ETNP_6_30_revised_scaffold28175_1__lengt	ETNP_6_30_revised_scaffold39704_1__lengt	ETNP_6_30_revised_scaffold43966_2__lengt	ETNP_6_30_revised_scaffold49132_3__lengt	ETNP_6_30_revised_scaffold49485_1__lengt	ETNP_6_30_revised_scaffold50585_2__lengt	ETNP_6_30_revised_scaffold54014_1__lengt	ETNP_6_30_revised_scaffold54528_1__lengt	ETNP_6_85_revised_C6837461_1__length_101	ETNP_6_85_revised_C6837549_1__length_103	ETNP_6_85_revised_scaffold23758_1__lengt	ETNP_6_85_revised_scaffold27206_1__lengt
Archaea_Crenarchaeota_Aigarchaeota	-0.585730885150902	-0.5637084353155	-0.594596129138811	-0.537925821059043	-0.534734561463719	-0.618648558039042	-0.621077417120579	-0.856015261873362	-0.849382359061999	-0.592896013470227	-0.560518552751013	-0.432908110608309	-0.628423014375298	-0.542517647159725	-0.820592542324056	-0.57654605247398	-0.411456880826	-0.90395816172326	-0.599534929961716	-0.423092255594928	0.508592612926998	-0.680739517331637	-0.0646631544033387	-0.202215018689428	-0.05184627923201	0.50770364762966	-0.812004919384635	-0.56149636454143	-0.419003986718299	-0.566464406023242	-0.534015687510885	-0.562748547984976	-0.493258078536127	-0.55944409085313	-0.526640256080063	-0.595913576189226	-0.580814230715433	-0.905689851594836	-0.877728378343773	-0.0928661318651755	0.0216703885571196	-0.22733911688557	-0.590366686751825
Archaea_Crenarchaeota_MBGA	-0.973987018366223	-0.954829668859786	-0.979666934802435	-0.93237559209962	-0.9299934203483	-0.960149556328371	-0.996432314353412	-0.853523309081594	-0.86303190829805	-0.973220692028872	-0.955324518448478	-0.817989533317831	-0.990546813479844	-0.928562332259133	-0.819837323957156	-0.968740626441195	-0.787089469921789	-0.849909932212174	-0.981569604361133	-0.80447808349696	0.812213877848429	-0.663545541359919	-0.203410648416442	-0.284681323761883	0.0717282916669796	0.807192327576601	-0.839341905559462	-0.933918826633473	-0.797350777878096	-0.915996969605326	-0.878110437546477	-0.394519624076278	-0.717526924747256	-0.941787715583366	-0.877038024466477	-0.962639330951978	-0.952337823238886	-0.833027208500813	-0.794775637516308	0.317560012384009	0.301615554053965	-0.254172052077581	-0.870592897168616
Archaea_Crenarchaeota_MBGA_NRP.J	-0.947965937514808	-0.917664097147806	-0.959339128619451	-0.880676832423905	-0.875717262088197	-0.965557311335471	-0.986307658527292	-0.890672884808613	-0.905034762713417	-0.953377147526592	-0.904257660754433	-0.720103053010288	-0.989213897415514	-0.889980976775932	-0.837829357632437	-0.934795525272072	-0.696539119332198	-0.918637530789012	-0.963418666559437	-0.710110619877629	0.775684734267492	-0.754200244899458	-0.260420035852275	-0.344323480661832	0.00724212997184366	0.771974688077487	-0.870081041658218	-0.907131853152247	-0.704061933510128	-0.907725208123104	-0.860855430883347	-0.452058468583728	-0.722171787344613	-0.913630643631503	-0.83806511517261	-0.949709606857495	-0.939240972618649	-0.887855384901475	-0.850227227166558	0.203480804122172	0.210572465543994	-0.322910553574244	-0.89857977577291
Archaea_Crenarchaeota_MCG	-0.798859785074492	-0.772422406168602	-0.80912763561576	-0.741791130220542	-0.738190364856035	-0.8328087359804	-0.841259529244644	-0.943148238357551	-0.94328951892645	-0.806518362808857	-0.77143437114845	-0.612928727258905	-0.848294218723765	-0.744531902823321	-0.89757277718435	-0.788695716829858	-0.582557212735572	-0.982911023432145	-0.814992647355445	-0.599031044649412	0.665616235072541	-0.775863279243048	-0.166307836334413	-0.29096685988061	-0.0445203612938107	0.662869400278649	-0.902306907079828	-0.766218649412159	-0.593242709023813	-0.767478147371895	-0.726375556739715	-0.564652795379135	-0.641869581755977	-0.764365774156446	-0.710047426524115	-0.808237803104665	-0.788652390068011	-0.975994888221918	-0.937572155335653	0.0259891596323634	0.0995256386575718	-0.297276760071182	-0.787247291116834
Archaea_Crenarchaeota_MCG_pGrfC26	-0.174123440444123	-0.24185522000197	-0.139124111511269	-0.327758964160876	-0.342327036277746	0.0420515995991503	-0.0647343095056431	-0.0366932408910766	0.00165754215781052	-0.132621280071422	-0.310318026361018	-0.593128561295436	-0.00532638958211645	-0.256423989078149	-0.161713835714836	-0.220167638215916	-0.563738173942978	0.135540407871881	-0.122615588777539	-0.579679832063289	0.303121710588052	0.436777945241118	0.514616515499157	0.450526474429233	0.452136706630042	0.297757651322231	-0.0670882952051152	-0.175414681338985	-0.574078483930595	-0.0630226446652995	-0.118465882823179	0.144751837547729	0.00511618847984849	-0.194335541173179	-0.278930732552324	-0.0840566421268951	-0.100377721402162	0.0469719592898275	0.0391428120632959	0.601615431582884	0.558200153539215	0.476545329535516	0.194722773305129
Archaea_Crenarchaeota_Thaumarchaeota_Cenarchaeales_Cenarchaeaceae_Other	NA	NA	NA	NA	NA	NA	NA	NA	NA	NA	NA	NA	NA	NA	NA	NA	NA	NA	NA	NA	NA	NA	NA	NA	NA	NA	NA	NA	NA	NA	NA	NA	NA	NA	NA	NA	NA	NA	NA	NA	NA	NA	NA
Archaea_Crenarchaeota_Thaumarchaeota_Cenarchaeales_Cenarchaeaceae	-0.0760281548420508	-0.103860787868491	-0.0748850526037874	-0.0940728439017366	-0.0852306652907661	0.201304273430382	0.0567129861712374	0.210600464334468	0.171569988760438	0.00200673464461846	0.0823358841628578	0.0108406934093649	0.0873861403421425	-0.108128397401772	0.107189355585833	-0.0699913531460105	-0.107728806820213	0.174804638265955	-0.0120481359757229	-0.0459351371181425	0.264991904905635	0.502097659773857	0.396329848907189	0.494585279889712	0.640820962647554	0.272826502804293	0.0928742345844926	0.0214617489002624	-0.0275877834995362	0.0491814613718696	0.050630827040866	0.546499745294718	0.281860896591159	-0.11016396316371	-0.10148833136834	0.0836667617745176	-0.06161136466624	0.343743871263083	0.281448724074307	0.585544875536122	0.540501229664572	0.529113526154258	0.329293032811636
Archaea_Crenarchaeota_Thaumarchaeota_Cenarchaeales_Cenarchaeaceae_Nitrosopumilus	0.285022298570633	0.236521576566278	0.271072949865622	0.250366951879659	0.260551355141181	0.520081241405309	0.390110431647924	0.491782718300853	0.461733053791162	0.403978182775866	0.481923617097474	0.353013471525913	0.356519681504107	0.313402030567752	0.328453170320387	0.283697069419022	0.268952555652799	0.319578785321276	0.371769182783335	0.322886315035819	-0.121604378942055	0.578903763290776	0.334000577564228	0.574670818446374	0.455073109364771	-0.113497949037747	0.407840267055806	0.467758991958334	0.37854480924956	0.495908561412335	0.523867854343096	0.818586738960989	0.714494089852773	0.3080966722328	0.355467329026325	0.489788356680411	0.361321449463497	0.565196207217281	0.557933207757334	0.208630004601201	0.191681183819506	0.576231976119529	0.539255769408448
Archaea_Euryarchaeota_ANME.1	-0.585730885150902	-0.5637084353155	-0.594596129138811	-0.537925821059043	-0.534734561463719	-0.618648558039042	-0.621077417120579	-0.856015261873362	-0.849382359061999	-0.592896013470227	-0.560518552751013	-0.432908110608309	-0.628423014375298	-0.542517647159725	-0.820592542324056	-0.57654605247398	-0.411456880826	-0.90395816172326	-0.599534929961716	-0.423092255594928	0.508592612926998	-0.680739517331637	-0.0646631544033387	-0.202215018689428	-0.05184627923201	0.50770364762966	-0.812004919384635	-0.56149636454143	-0.419003986718299	-0.566464406023242	-0.534015687510885	-0.562748547984976	-0.493258078536127	-0.55944409085313	-0.526640256080063	-0.595913576189226	-0.580814230715433	-0.905689851594836	-0.877728378343773	-0.0928661318651755	0.0216703885571196	-0.22733911688557	-0.590366686751825
Archaea_Euryarchaeota_Halobacteria_Halobacteriales_Halobacteriaceae_	NA	NA	NA	NA	NA	NA	NA	NA	NA	NA	NA	NA	NA	NA	NA	NA	NA	NA	NA	NA	NA	NA	NA	NA	NA	NA	NA	NA	NA	NA	NA	NA	NA	NA	NA	NA	NA	NA	NA	NA	NA	NA	NA
Archaea_Euryarchaeota_Methanobacteria_Methanobacteriales	-0.58049479248149	-0.58290699459766	-0.577000210699487	-0.587887080762184	-0.589787613702668	-0.539385093700035	-0.576401887094305	-0.191601169735119	-0.203154885086903	-0.573358275173242	-0.602395121904528	-0.580587903876239	-0.563583899999063	-0.56871515465052	-0.190233761656049	-0.587307689346952	-0.551818924433054	-0.132811768702762	-0.576028891368732	-0.567423524306256	0.456649887359608	-0.132930053604614	-0.174738537762139	-0.143114962896303	0.110884308199233	0.450578002398796	-0.208954132639751	-0.559249099493238	-0.561940606801594	-0.527016222476733	-0.516096880855697	0.0584427187391694	-0.374902221346691	-0.563588306429774	-0.523102774726338	-0.560209045321729	-0.552035096371816	-0.126157381855996	-0.100784606861333	0.447960386604691	0.319980729156196	-0.0849444385649024	-0.464281442524124
Archaea_Euryarchaeota_Methanobacteria_Methanobacteriales_pMC1_pMC1A4	-0.706635574865593	-0.749105263253426	-0.681587469783722	-0.7993263735769	-0.807313687778729	-0.481132182528437	-0.608750536381619	-0.482875520417021	-0.46787098446211	-0.666070263704998	-0.772192872906124	-0.91441369403034	-0.547434547046832	-0.757453311051707	-0.56934125108075	-0.735743416312417	-0.903513134772459	-0.343140700367228	-0.663394363343691	-0.911669427317686	0.756774767024983	0.0529612841049748	0.359509318148813	0.267081295355009	0.518619482539194	0.751653171381057	-0.524191101405806	-0.678982826173159	-0.905168630277227	-0.581240057469741	-0.605336085832982	-0.0395647293623922	-0.380252498640891	-0.718557742733708	-0.750630321850211	-0.609554200367887	-0.646095853553321	-0.377898497457714	-0.382590238012252	0.770112905652664	0.719808491711765	0.312557187654799	-0.282164001364675
Archaea_Euryarchaeota_Methanomicrobia_Methanocellales_Methanocellaceae	-0.911576752314565	-0.87730307167402	-0.925373788680322	-0.837177422906113	-0.832210845026325	-0.962806738825167	-0.96658678787074	-0.897102437515379	-0.909065438965772	-0.922727887705973	-0.872338636876201	-0.67373768316364	-0.978018788229647	-0.844323711466557	-0.834178584333173	-0.897282338011955	-0.640352995973937	-0.937949955351145	-0.933060076237641	-0.658461204731086	0.719484554252761	-0.811928640151891	-0.312253021430034	-0.395933802380109	-0.0734815119116028	0.715480998990418	-0.863363928078449	-0.873860411668824	-0.652098605524479	-0.88159220665209	-0.831092056859506	-0.493703761406006	-0.719795922499076	-0.8706664448983	-0.790817606082928	-0.927424140017446	-0.903924931322774	-0.913080652442474	-0.867388534580567	0.104104456962118	0.121730686401931	-0.381439263542862	-0.91879148022951
Archaea_Euryarchaeota_Thermoplasmata_E2	-0.952771373094311	-0.936534876865334	-0.957268236767475	-0.919268355819085	-0.918168850406766	-0.946734338468751	-0.978652517709046	-0.923483801568244	-0.924178907205764	-0.952921342291721	-0.949648663569463	-0.82664830433523	-0.974360441946699	-0.90756778433108	-0.894234055048829	-0.950692057525283	-0.785686672314675	-0.920361474981826	-0.960561707866298	-0.807904696388015	0.799223135745816	-0.704698941793522	-0.164557269604067	-0.271102279901954	0.0457662965337851	0.793954448148819	-0.896229303476134	-0.915590754586352	-0.800098050008063	-0.89364658280603	-0.858027328207765	-0.471728030274843	-0.717069330871602	-0.917402443099427	-0.861686247191388	-0.944787583013478	-0.925713622429604	-0.920327455598155	-0.877043030989049	0.250002102226228	0.263970669531043	-0.252451776665135	-0.862690037969201
Archaea_Euryarchaeota_Thermoplasmata_E2_Marine.group.II	0.587617179305502	0.536654977342625	0.568250161403122	0.54682398206228	0.554910381292092	0.728204309049567	0.64901317896358	0.653923109996331	0.639518349031407	0.700352818717047	0.754781385974937	0.605763336304037	0.58174914629633	0.641177117030454	0.491918796930738	0.581565124821018	0.561579665844741	0.437180472561758	0.666304547769858	0.598708087212283	-0.459206195474732	0.559630056836658	0.236675465581865	0.512567509883981	0.19816707452216	-0.452218592137698	0.613557394991162	0.769963013310821	0.662238532168189	0.787084569169313	0.819397025351363	0.81832433388584	0.905915760673369	0.636598094445987	0.686236725194027	0.763708120270308	0.679207133647323	0.663372184607136	0.687685220037061	-0.150838758079824	-0.13714003214865	0.485974215310573	0.657506643180472
Archaea_Euryarchaeota_Thermoplasmata_E2_Marine.group.III	-0.271270106465827	-0.341045645430968	-0.243978742552453	-0.389482520428296	-0.390605667860805	0.161066505699668	-0.0594850824984021	-0.0886972322778876	-0.0928508845647402	-0.171902694976719	-0.210191455778429	-0.460728625644398	0.0227163399236072	-0.368919275841578	-0.269912303985959	-0.294874765410221	-0.565769562619191	-0.00138785225767497	-0.17625713139396	-0.513231756006395	0.585866635612606	0.654559414600626	0.857685427815972	0.823122303215909	0.979446049880839	0.591300871214561	-0.216207864199598	-0.18832223096484	-0.497395515659447	-0.0844749881260799	-0.124452865602874	0.406063838520703	0.177405219771137	-0.328737628318134	-0.396996866158346	-0.0575703340035221	-0.21751891228111	0.082193378432783	0.00414051575233194	0.942744552109504	0.942084617582751	0.855222455974097	0.413059386342523
Archaea_Parvarchaeota_Parvarchaea_WCHD3.30	-0.568865473530981	-0.558928624382015	-0.57084021359143	-0.542160694659007	-0.538634237680067	-0.505791693061955	-0.552979472973397	-0.159976829099695	-0.190427854079693	-0.55965625869154	-0.525542925552559	-0.448935500333598	-0.5365125364611	-0.557399907809014	-0.145338902741448	-0.56185285136709	-0.464223285489047	-0.131254829226136	-0.564746823097899	-0.458378392516211	0.476682709215468	-0.109758659742778	-0.170373484223629	-0.126259583953301	0.185928171613556	0.474227950047612	-0.203514088063847	-0.539753609193747	-0.456467201850473	-0.529312795212516	-0.510827927160923	0.109906681177028	-0.346708943292082	-0.566838423576215	-0.514894355022774	-0.539489503639102	-0.566663908081404	-0.0764776459228541	-0.0760638389404216	0.479036357165545	0.35571501068526	-0.064897971454713	-0.422527857969409
Archaea_Parvarchaeota_Parvarchaea_YLA114	-0.585730885150902	-0.563708435315501	-0.594596129138811	-0.537925821059044	-0.534734561463719	-0.618648558039042	-0.621077417120579	-0.200913212293446	-0.227833135818303	-0.592896013470227	-0.560518552751013	-0.432908110608309	-0.628423014375298	-0.542517647159725	-0.153754221810727	-0.57654605247398	-0.411456880826	-0.198018623148461	-0.599534929961716	-0.423092255594928	0.400129398826066	-0.308095472407679	-0.383267375100147	-0.324505151720583	-0.0409953720206456	0.395295766690869	-0.209228979837076	-0.56149636454143	-0.419003986718299	-0.566464406023242	-0.534015687510885	0.012537034475115	-0.421194376132244	-0.55944409085313	-0.483285900524448	-0.595913576189226	-0.580814230715433	-0.158250329443856	-0.127013498560913	0.281467096365435	0.154167752037769	-0.268937846784124	-0.590366686751825
