# Supplementary material for: Putative archaeal viruses from the mesopelagic ocean
Source: PeerJ. 2017 Jun 15;5:e3428. doi: 10.7717/peerj.3428 (PMC5474096; doi:10.7717/peerj.3428)
Supplement: Data S9 [file peerj-05-3428-s013.txt]

	ETNP_2_30_revised_C5348426_1__length_109	ETNP_2_30_revised_scaffold12619_1__lengt	ETNP_2_30_revised_scaffold15083_1__lengt	ETNP_2_30_revised_scaffold25317_1__lengt	ETNP_2_30_revised_scaffold36353_1__lengt	ETNP_2_60_revised_C4695895_1__length_100	ETNP_2_60_revised_C4695909_1__length_101	ETNP_2_60_revised_C4695973_1__length_107	ETNP_2_60_revised_C4696047_1__length_117	ETNP_2_60_revised_C4696095_1__length_123	ETNP_2_60_revised_C4696097_1__length_124	ETNP_2_60_revised_C4696163_1__length_142	ETNP_2_60_revised_C4696167_1__length_143	ETNP_2_60_revised_C4696273_1__length_223	ETNP_2_60_revised_scaffold1457_1__length	ETNP_2_60_revised_scaffold30075_1__lengt	ETNP_2_60_revised_scaffold30539_1__lengt	ETNP_2_60_revised_scaffold30548_1__lengt	ETNP_2_60_revised_scaffold30572_1__lengt	ETNP_2_60_revised_scaffold30605_1__lengt	ETNP_2_300_revised_C3851131_1__length_12	ETNP_6_100_revised_scaffold53994_1__leng	ETNP_6_100_revised_scaffold56968_2__leng	ETNP_6_100_revised_scaffold6736_1__lengt	ETNP_6_100_revised_scaffold84660_1__leng	ETNP_6_300_revised_C1575107_1__length_12	ETNP_6_30_revised_C4893328_1__length_137	ETNP_6_30_revised_C4893402_1__length_188	ETNP_6_30_revised_scaffold10297_2__lengt	ETNP_6_30_revised_scaffold13654_1__lengt	ETNP_6_30_revised_scaffold23020_1__lengt	ETNP_6_30_revised_scaffold28175_1__lengt	ETNP_6_30_revised_scaffold39704_1__lengt	ETNP_6_30_revised_scaffold43966_2__lengt	ETNP_6_30_revised_scaffold49132_3__lengt	ETNP_6_30_revised_scaffold49485_1__lengt	ETNP_6_30_revised_scaffold50585_2__lengt	ETNP_6_30_revised_scaffold54014_1__lengt	ETNP_6_30_revised_scaffold54528_1__lengt	ETNP_6_85_revised_C6837461_1__length_101	ETNP_6_85_revised_C6837549_1__length_103	ETNP_6_85_revised_scaffold23758_1__lengt	ETNP_6_85_revised_scaffold27206_1__lengt
Archaea_Crenarchaeota_Aigarchaeota	-0.531368931324057	-0.531368931324057	-0.531368931324057	-0.531368931324057	-0.531368931324057	-0.531368931324057	-0.531368931324057	-0.654653670707977	-0.654653670707977	-0.531368931324057	-0.531368931324057	-0.417365006184152	-0.531368931324057	-0.531368931324057	-0.654653670707977	-0.531368931324057	-0.417365006184152	-0.654653670707977	-0.531368931324057	-0.417365006184152	0.664211164155072	-0.654653670707977	0.130930734141595	-0.130930734141595	-0.130930734141595	0.664211164155072	-0.654653670707977	-0.531368931324057	-0.417365006184152	-0.531368931324057	-0.531368931324057	-0.531368931324057	-0.654653670707977	-0.531368931324057	-0.654653670707977	-0.531368931324057	-0.531368931324057	-0.654653670707977	-0.654653670707977	-0.132842232831014	-0.132842232831014	-0.130930734141595	-0.531368931324057
Archaea_Crenarchaeota_MBGA	-0.970588235294118	-0.970588235294118	-0.970588235294118	-0.970588235294118	-0.970588235294118	-0.735294117647059	-0.970588235294118	-0.927633657043918	-0.927633657043918	-0.970588235294118	-0.970588235294118	-0.924061655450546	-0.88235294117647	-0.970588235294118	-0.927633657043918	-0.970588235294118	-0.924061655450546	-0.869656553478673	-0.970588235294118	-0.924061655450546	0.941176470588235	-0.405839724956714	0.202919862478357	0	0.463816828521959	0.88235294117647	-0.927633657043918	-0.970588235294118	-0.924061655450546	-0.735294117647059	-0.88235294117647	-0.338235294117647	-0.695725242782938	-0.970588235294118	-0.927633657043918	-0.88235294117647	-0.911764705882353	-0.84066800169605	-0.84066800169605	0.529411764705882	0.529411764705882	0	-0.5
Archaea_Crenarchaeota_MBGA_NRP.J	-0.911764705882353	-0.911764705882353	-0.911764705882353	-0.911764705882353	-0.911764705882353	-0.676470588235294	-0.911764705882353	-0.927633657043918	-0.927633657043918	-0.911764705882353	-0.911764705882353	-0.800853434723807	-0.764705882352941	-0.911764705882353	-0.927633657043918	-0.911764705882353	-0.800853434723807	-0.985610760609162	-0.911764705882353	-0.800853434723807	0.941176470588235	-0.521793932087204	0.260896966043602	0	0.463816828521959	1	-0.927633657043918	-0.911764705882353	-0.800853434723807	-0.676470588235294	-0.764705882352941	-0.367647058823529	-0.695725242782938	-0.911764705882353	-0.927633657043918	-0.764705882352941	-0.970588235294118	-0.782690898130805	-0.782690898130805	0.411764705882353	0.411764705882353	0	-0.441176470588235
Archaea_Crenarchaeota_MCG	-0.924061655450546	-0.924061655450546	-0.924061655450546	-0.924061655450546	-0.924061655450546	-0.800853434723807	-0.924061655450546	-0.94112394811432	-0.94112394811432	-0.924061655450546	-0.924061655450546	-0.870967741935484	-0.924061655450546	-0.924061655450546	-0.94112394811432	-0.924061655450546	-0.870967741935484	-0.819688599970537	-0.924061655450546	-0.870967741935484	0.954863710632231	-0.57681790368297	0.151794185179729	-0.0910765111078374	0.151794185179729	0.831655489905492	-0.94112394811432	-0.924061655450546	-0.870967741935484	-0.800853434723807	-0.924061655450546	-0.523634938088643	-0.819688599970537	-0.924061655450546	-0.94112394811432	-0.924061655450546	-0.800853434723807	-0.94112394811432	-0.94112394811432	0.277218496635164	0.277218496635164	-0.0910765111078374	-0.677645213997067
Archaea_Crenarchaeota_MCG_pGrfC26	-0.463046179884774	-0.463046179884774	-0.463046179884774	-0.463046179884774	-0.463046179884774	-0.222948160685261	-0.463046179884774	-0.371867872080547	-0.371867872080547	-0.463046179884774	-0.463046179884774	-0.64657908729639	-0.463046179884774	-0.463046179884774	-0.371867872080547	-0.463046179884774	-0.64657908729639	-0.135224680756563	-0.463046179884774	-0.64657908729639	0.377296887313519	0.338061701891407	0.338061701891407	0.338061701891407	0.439480212458829	0.137198868114007	-0.371867872080547	-0.463046179884774	-0.64657908729639	-0.222948160685261	-0.463046179884774	0.0342997170285018	-0.135224680756563	-0.463046179884774	-0.371867872080547	-0.463046179884774	-0.222948160685261	-0.371867872080547	-0.371867872080547	0.685994340570035	0.685994340570035	0.338061701891407	0.0171498585142509
Archaea_Crenarchaeota_Thaumarchaeota_Cenarchaeales_Cenarchaeaceae_Other	NA	NA	NA	NA	NA	NA	NA	NA	NA	NA	NA	NA	NA	NA	NA	NA	NA	NA	NA	NA	NA	NA	NA	NA	NA	NA	NA	NA	NA	NA	NA	NA	NA	NA	NA	NA	NA	NA	NA	NA	NA	NA	NA
Archaea_Crenarchaeota_Thaumarchaeota_Cenarchaeales_Cenarchaeaceae	-0.231908414260979	-0.231908414260979	-0.231908414260979	-0.231908414260979	-0.231908414260979	0.347862621391469	-0.0579771035652448	0.0285714285714286	0.0285714285714286	-0.0579771035652448	-0.0579771035652448	-0.212511859251621	-0.11595420713049	-0.0579771035652448	-0.142857142857143	-0.231908414260979	-0.212511859251621	-0.314285714285714	-0.0579771035652448	-0.0303588370359458	0.0579771035652448	0.314285714285714	0.314285714285714	0.428571428571429	0.714285714285714	0.231908414260979	0.0285714285714286	-0.0579771035652448	-0.0303588370359458	0.347862621391469	0.231908414260979	0.695725242782938	0.428571428571429	-0.0579771035652448	0.0285714285714286	0.231908414260979	-0.231908414260979	0.314285714285714	0.314285714285714	0.463816828521959	0.463816828521959	0.428571428571429	0.405839724956714
Archaea_Crenarchaeota_Thaumarchaeota_Cenarchaeales_Cenarchaeaceae_Nitrosopumilus	-0.0289885517826224	-0.0289885517826224	-0.0289885517826224	-0.0289885517826224	-0.0289885517826224	0.608759587435071	0.202919862478357	0.257142857142857	0.257142857142857	0.202919862478357	0.202919862478357	-0.0303588370359458	0.0289885517826224	0.202919862478357	0.0285714285714286	-0.0289885517826224	-0.0303588370359458	-0.142857142857143	0.202919862478357	0.212511859251621	-0.144942758913112	0.428571428571429	0.371428571428571	0.542857142857143	0.6	0.0289885517826224	0.257142857142857	0.202919862478357	0.212511859251621	0.608759587435071	0.492805380304581	0.869656553478673	0.657142857142857	0.202919862478357	0.257142857142857	0.492805380304581	0.0289885517826224	0.542857142857143	0.542857142857143	0.318874069608847	0.318874069608847	0.542857142857143	0.550782483869826
Archaea_Euryarchaeota_ANME.1	-0.531368931324057	-0.531368931324057	-0.531368931324057	-0.531368931324057	-0.531368931324057	-0.531368931324057	-0.531368931324057	-0.654653670707977	-0.654653670707977	-0.531368931324057	-0.531368931324057	-0.417365006184152	-0.531368931324057	-0.531368931324057	-0.654653670707977	-0.531368931324057	-0.417365006184152	-0.654653670707977	-0.531368931324057	-0.417365006184152	0.664211164155072	-0.654653670707977	0.130930734141595	-0.130930734141595	-0.130930734141595	0.664211164155072	-0.654653670707977	-0.531368931324057	-0.417365006184152	-0.531368931324057	-0.531368931324057	-0.531368931324057	-0.654653670707977	-0.531368931324057	-0.654653670707977	-0.531368931324057	-0.531368931324057	-0.654653670707977	-0.654653670707977	-0.132842232831014	-0.132842232831014	-0.130930734141595	-0.531368931324057
Archaea_Euryarchaeota_Halobacteria_Halobacteriales_Halobacteriaceae_	NA	NA	NA	NA	NA	NA	NA	NA	NA	NA	NA	NA	NA	NA	NA	NA	NA	NA	NA	NA	NA	NA	NA	NA	NA	NA	NA	NA	NA	NA	NA	NA	NA	NA	NA	NA	NA	NA	NA	NA	NA	NA	NA
Archaea_Euryarchaeota_Methanobacteria_Methanobacteriales	-0.565945330970279	-0.565945330970279	-0.565945330970279	-0.565945330970279	-0.565945330970279	-0.39444674582777	-0.565945330970279	-0.439480212458829	-0.439480212458829	-0.565945330970279	-0.565945330970279	-0.64657908729639	-0.565945330970279	-0.565945330970279	-0.439480212458829	-0.565945330970279	-0.64657908729639	-0.270449361513125	-0.565945330970279	-0.64657908729639	0.445896321370523	0.0676123403782813	0.0676123403782813	0.0676123403782813	0.371867872080547	0.274397736228014	-0.439480212458829	-0.565945330970279	-0.64657908729639	-0.39444674582777	-0.565945330970279	-0.0342997170285018	-0.270449361513125	-0.565945330970279	-0.439480212458829	-0.565945330970279	-0.39444674582777	-0.439480212458829	-0.439480212458829	0.548795472456028	0.548795472456028	0.0676123403782813	-0.222948160685261
Archaea_Euryarchaeota_Methanobacteria_Methanobacteriales_pMC1_pMC1A4	-0.794117647058823	-0.794117647058823	-0.794117647058823	-0.794117647058823	-0.794117647058823	-0.441176470588235	-0.794117647058823	-0.753702346348183	-0.753702346348183	-0.794117647058823	-0.794117647058823	-0.924061655450546	-0.705882352941176	-0.794117647058823	-0.753702346348183	-0.794117647058823	-0.924061655450546	-0.579771035652448	-0.794117647058823	-0.924061655450546	0.764705882352941	0.11595420713049	0.550782483869826	0.405839724956714	0.637748139217693	0.588235294117647	-0.753702346348183	-0.794117647058823	-0.924061655450546	-0.441176470588235	-0.705882352941176	-0.132352941176471	-0.405839724956714	-0.794117647058823	-0.753702346348183	-0.705882352941176	-0.617647058823529	-0.666736691000316	-0.666736691000316	0.823529411764706	0.823529411764706	0.405839724956714	-0.0882352941176471
Archaea_Euryarchaeota_Methanomicrobia_Methanocellales_Methanocellaceae	-0.823193208684042	-0.823193208684042	-0.823193208684042	-0.823193208684042	-0.823193208684042	-0.823193208684042	-0.823193208684042	-0.845154254728517	-0.845154254728517	-0.823193208684042	-0.823193208684042	-0.64657908729639	-0.823193208684042	-0.823193208684042	-0.845154254728517	-0.823193208684042	-0.64657908729639	-0.845154254728517	-0.823193208684042	-0.64657908729639	0.857492925712544	-0.845154254728517	-0.135224680756563	-0.371867872080547	-0.0338061701891407	0.857492925712544	-0.845154254728517	-0.823193208684042	-0.64657908729639	-0.823193208684042	-0.823193208684042	-0.565945330970279	-0.845154254728517	-0.823193208684042	-0.845154254728517	-0.823193208684042	-0.823193208684042	-0.845154254728517	-0.845154254728517	-0.0342997170285018	-0.0342997170285018	-0.371867872080547	-0.823193208684042
Archaea_Euryarchaeota_Thermoplasmata_E2	-0.924061655450546	-0.924061655450546	-0.924061655450546	-0.924061655450546	-0.924061655450546	-0.800853434723807	-0.924061655450546	-0.94112394811432	-0.94112394811432	-0.924061655450546	-0.924061655450546	-0.870967741935484	-0.924061655450546	-0.924061655450546	-0.94112394811432	-0.924061655450546	-0.870967741935484	-0.819688599970537	-0.924061655450546	-0.870967741935484	0.954863710632231	-0.57681790368297	0.151794185179729	-0.0910765111078374	0.151794185179729	0.831655489905492	-0.94112394811432	-0.924061655450546	-0.870967741935484	-0.800853434723807	-0.924061655450546	-0.523634938088643	-0.819688599970537	-0.924061655450546	-0.94112394811432	-0.924061655450546	-0.800853434723807	-0.94112394811432	-0.94112394811432	0.277218496635164	0.277218496635164	-0.0910765111078374	-0.677645213997067
Archaea_Euryarchaeota_Thermoplasmata_E2_Marine.group.II	0.637748139217693	0.637748139217693	0.637748139217693	0.637748139217693	0.637748139217693	0.985610760609162	0.811679449913428	0.828571428571429	0.828571428571429	0.811679449913428	0.811679449913428	0.516100229611079	0.579771035652448	0.811679449913428	0.657142857142857	0.637748139217693	0.516100229611079	0.6	0.811679449913428	0.698253251826754	-0.753702346348183	0.771428571428571	0.257142857142857	0.542857142857143	0.142857142857143	-0.695725242782938	0.828571428571429	0.811679449913428	0.698253251826754	0.985610760609162	0.927633657043918	0.898645105261295	1	0.811679449913428	0.828571428571429	0.927633657043918	0.753702346348183	0.942857142857143	0.942857142857143	0	0	0.542857142857143	0.811679449913428
Archaea_Euryarchaeota_Thermoplasmata_E2_Marine.group.III	-0.463816828521959	-0.463816828521959	-0.463816828521959	-0.463816828521959	-0.463816828521959	0.11595420713049	-0.405839724956714	-0.371428571428571	-0.371428571428571	-0.405839724956714	-0.405839724956714	-0.57681790368297	-0.231908414260979	-0.405839724956714	-0.428571428571429	-0.463816828521959	-0.57681790368297	-0.485714285714286	-0.405839724956714	-0.516100229611079	0.405839724956714	0.485714285714286	0.771428571428571	0.714285714285714	1	0.463816828521959	-0.371428571428571	-0.405839724956714	-0.516100229611079	0.11595420713049	-0.11595420713049	0.376851173174092	0.142857142857143	-0.405839724956714	-0.371428571428571	-0.11595420713049	-0.463816828521959	-0.0857142857142857	-0.0857142857142857	0.927633657043918	0.927633657043918	0.714285714285714	0.521793932087204
Archaea_Parvarchaeota_Parvarchaea_WCHD3.30	-0.462030827725273	-0.462030827725273	-0.462030827725273	-0.462030827725273	-0.462030827725273	-0.154010275908424	-0.462030827725273	-0.333947207395404	-0.333947207395404	-0.462030827725273	-0.462030827725273	-0.483870967741935	-0.277218496635164	-0.462030827725273	-0.333947207395404	-0.462030827725273	-0.483870967741935	-0.394664881467296	-0.462030827725273	-0.483870967741935	0.338822606998534	0.212511859251621	0.212511859251621	0.212511859251621	0.758970925898645	0.400426717361903	-0.333947207395404	-0.462030827725273	-0.483870967741935	-0.154010275908424	-0.277218496635164	0.215614386271794	-0.0303588370359458	-0.462030827725273	-0.333947207395404	-0.277218496635164	-0.523634938088643	-0.151794185179729	-0.151794185179729	0.708447269178752	0.708447269178752	0.212511859251621	0.154010275908424
Archaea_Parvarchaeota_Parvarchaea_YLA114	-0.531368931324057	-0.531368931324057	-0.531368931324057	-0.531368931324057	-0.531368931324057	-0.531368931324057	-0.531368931324057	-0.392792202424786	-0.392792202424786	-0.531368931324057	-0.531368931324057	-0.417365006184152	-0.531368931324057	-0.531368931324057	-0.392792202424786	-0.531368931324057	-0.417365006184152	-0.392792202424786	-0.531368931324057	-0.417365006184152	0.398526698493043	-0.392792202424786	-0.392792202424786	-0.392792202424786	0.130930734141595	0.398526698493043	-0.392792202424786	-0.531368931324057	-0.417365006184152	-0.531368931324057	-0.531368931324057	-0.132842232831014	-0.392792202424786	-0.531368931324057	-0.392792202424786	-0.531368931324057	-0.531368931324057	-0.392792202424786	-0.392792202424786	0.132842232831014	0.132842232831014	-0.392792202424786	-0.531368931324057
