# Supplementary material for: Putative archaeal viruses from the mesopelagic ocean
Source: PeerJ. 2017 Jun 15;5:e3428. doi: 10.7717/peerj.3428 (PMC5474096; doi:10.7717/peerj.3428)
Supplement: Supplemental Information 1 — Raw data, Portal protien alignment [file peerj-05-3428-s014.faa]

>ETNP_2_130_revised_scaffold22517_1__leng_gene_32/17-418
MSDLNSQIN-----------------------------------MLQMM-----------------------
----QKSAGDTGTAPTM-------GLDHVV-NT---------------------------------------
---------------------WVRH----------QMAYRQQMVQD-------------------IQTIAYS
VEEIRAPLNHITGE--VFRR------------------------GLEWHPTVE-------------------
-----------------N-------P-DEEQKERL--LKFMT-----DANVFDQSMEELLRQFH-FDLNSID
-DA--FIYLA--KEYK--DV----GNKE--IK-SK--VIEIRRLNP-A--LVEFD----LD-----------
-----------AA-GLP----KNAHWICPLDR--------TDVAEE--------PGNSKKGYK-RI---PAM
Y--KYYH---------------------RNQH-------------------------------LYLADNE--
---------VIHLT-----K-----YAP-----S----E--T---YGWSPVLTI-FE--------KALTL-I
G-MDKNLY-------R-------YFFER-------KMPSSMLM--VTTD--------DPES--LRR---ERD
HIAA-QTRV-------DPNY-IPMVAVSARNN-R----------G-----R-VDMVRLFHTL--------QE
M---DYL-PVREE--IRER-VAAMWGVSPAWQG---------APD-AFGG-LSQQT-TQLTVMSRVVEGD-Q
RL-------FH------EKVFP--------------LILQA--------FGITD--------W-KLMLPNP-
-----EEKAENTK
>ETNP_2_130_revised_scaffold21650_1__leng_gene_11/6-357
-R-I--------------------------PYFK-----------TRRNVPVEDLRESA-------------
------TAVTGFNMPAQ--------PNRSY-A-----------------------------SAADQ-G----
-------------------------------------YRNNEL----------------------VFACI--
-QEYVTSAAEAKLV--VGTR-D-----------TEGV-----------VIPD--------------TG-RA-
------------TELINN-------P-NPSMD------------------IVD-----FLEAFHM-MRLIGG
-NV--YLFK-------P-TS----AIGT--I------SN-LYLLRP-D--RLRVI----P------------
NT---------TT-GM-----------------------------------------------------PSG
W--EY----------DIA-----------GQK-------------------------------IMLPPEA--
---------ISQHKTTDPL-------------ND-------W---YGLGALQVL-AK--------QVNLD-T
A-GTDFGR-------S-------TFENK---G----VPAGFLK---V-Q-------RKISNQ--KE----AD
EIRQ-NW---------KARF-------AGNANWQ-KIGVLD---E-----D-ADY----KQI-ASDM---GN
L---GLP-DLRDL--TESR-ICSAFGIPPIIVGAN-VGLKY---G-TY-S--NYA---QA---------K-E
SM-------WE------ETLMP-AYGKVATFLTR--ALSD------TPDFR-GL----------EFAFD---
------FS-NVR-
>ETNP_2_130_revised_scaffold4966_1__lengt_gene_7/6-381
-IEFGKKTP---------------------------------------EVVPENL-----------------
-----EMSYTPTGVY--------NQSADFF-NRNYDLTT--PYLERYNGNG------------HILFGLD--
---NLYPDLLN-NL------------------------YNSSGLH---------------------SAII--
-EFKRNLI---------------SGAGFTI---EGEENL------------------------ETMKKVEM-
------------KQFINL-ID-GEN-------------------------SLE----HSLNELTL-DYLIHG
-TV--YFKVYWN------SD----K-SR--I------LK-LKRIEP-S--KIRI---GVDP-----------
-----------KDVSEIN----------------------------------------------------AY
Y---Y----------NFDWRE---QGRYPTVK-------------F-----------------PPYAPSDNN
----GERVEIYRFIN----------PNPT----------VNW---NTLPQYASG-ANW--------MKLD-G
E-ISNYHK-------S-------NIENS---I----NPSMALK--FYKKP--------ANE---EEK---RL
IL-N-GV---------KKNF-------QGSSNTG-KAMVFF-SDGKDTAPD-I------EPI-AVSNID-KQ
F---NVT-ADQI---QRN-ICYAHRI-NPTLVGLKTP-------G-SLGN--S-TE-LAT---------SYD
IF-------------VKSFVEP-AQKDIERIING--------------------------------------
-------------
>ETNP_2_130_revised_scaffold2914_2__lengt_gene_16/1-354
------------V-------------------------------ATWYQH----------------------
----------------------------TL-TAI------YRFFGGAVL--EPD------EETFRA-G-SDF
-GTDQAA---------HKELQVSTG----------MSAVARFAW---------------------VYACT--
-RVRSDDLAGLPLK--AYRR---------Q---ADGS---------------------------LKEDPG--
------------HPFLALMEQ----P-NSGES------------------GTM-----VRAQVYA-DHLASG
-DG--YLMPL----LAV-T--------E--P------AS-IVRLLP-Y--RVR-------------------
-PVPG------AY-GW-----------------------------------------------------PVA
Y--DYD---------E-R-----------GSV-------------------------------KRYDAK---
--------MVAHIRS----------LS---WEDGPPG----S---YGLSPIRPLVE---------SLKAE-D
S-LEKFNA-------KAAS--------R---G----RVDVLIS-----P-----------S---DSETIFGP
DVAK-DI---------RRDWE----RISAKGGAL----ING---R-----N-LKV----EPL-SLTP---RD
L---EGQ-ALHER--NREA-ILAAFRVPPVRVG-L-------PGA-NY-A--TSR---QQ---------M-K
VY-------WESLQADSVMLNA-AYTKIARLWG------SS-----------AN--------V-VIAHD---
------FS-GV--
>ETNP_2_130_revised_scaffold1683_1__lengt_gene_2/21-458
EYDLSNLLN-----------------------------------TVGQQA----------------------
---LLNKSGETYKNPTF-------GVDQVV-NV---------------------------------------
---------------------WVQQ----------QAAFRQHMIQD-------------------IQQISQS
VEEVRSPVNHIISE--IFRR------------------------GVSWQPLFAVKCT---DCGTQYKN-KIP
ACINEDCDYKDSGETLVE-------P-DDSQYKQL--KTFTK-----NCNVFDQSLEDVLREFW-WDVNTID
-DG--FIYFA--KEYK--DY----GD-K--VR-SK--VISVERLNP-A--LIEYD----LD-----------
-----------KSTGVP----KGLHYVCYIHRD-------GAASDL--------PQSCDS--C-GKAMVPAM
F--TYRY---------------------RGKE-------------------------------VYLLDSE--
---------VLHVS-----K-----FMP-----T----R--T---YGWSPVLTL-FD--------KILTI-I
G-MDKTLY-------R-------YFFER-------KMPASMIL--ISTD--------DPDS--LRA---ERE
RVEQ-EIRQ-------NPEY-IPMIAVSNESQ-R----------G-----K-VDMIRLFHNL--------QE
M---DYL-PVRQE--IRER-ISAMWGVTPAWQG---------APE-GFGG-LSTQT-QQLVVMSRVVEGD-Q
RI-------FH------EKVFP--------------VMLDM--------FGITD--------W-KLELLTP-
-----EEKAEATQ
>ETNP_2_30_revised_C5348514_1__length=121_gene_12/7-374
NINLETSTA---------------------------------------PIVQE-------------------
-----------------------TRGKDWI-----------------------------------EYGTDN-
-WRNLYPQFLI-DL------------------------YYSSSIS---------------------AAII--
-NATSEMI---------------AGEALII---EDEDD------------------------RDLEATVKL-
------------QNFINR-AN-GN-------------------------ESLH----EVIKKLAF-DFKLQG
-AF--ALNIVWS------KD----R-TQ--I------AE-VYHLDV-S--KLRCA----RP-----------
-----------DEFGKTP----------------------------------------------------GY
Y---I----------SSDWSN-TRQNK--PNY-------------V-----------------PAFNAND--
---RTSANQIMYSGL----------YSPN----------MNS---YYTPDYVSC-NNW--------ALID-A
R-VSEFHL-------N-------NISNG---F----AGSFLIS--FANGV--------PSY---EE----RM
QIEQ-SL---------TDKF-------CSETNAG-KFVLTF-SDDKTRTPE-I------TPI-STSDLD-KQ
Y---IAL-QELL---TSN-ILSGHRVTSKTLMGIDSA-------N-GFSS--NTDE-IIN---------AAN
FY-------------LNTVIKP-FQDQIVKQLRK--IFQ----------INNMD--------M-PVNFV---
-----QLK-PITV
>ETNP_2_30_revised_scaffold33296_1__lengt_gene_6/7-374
QVYLEQQTA---------------------------------------PKIVE-------------------
-----------------------TDRVDWI-----------------------------------EFGEGE-
-YRNQYPQFLI-DL------------------------YNSSATH---------------------SAIV--
-NATSEMI---------------AGQEIVI---EDTG--------------------------DLSNQVEL-
------------KQFFAN-IN-GK------------------------GQSVD----ELLKKTAF-DLKLHG
-AY--AWNIIWN------VE----R-TK--I------VQ-IHHIPV-E--KVRSG----KP-----------
-----------DALGNVK----------------------------------------------------CY
Y---V----------SNDWTK-IRQKQYAPHK-------------I-----------------DAFDTNN--
---RTSPNAIYYHGL----------YTVG----------MDI---YHTPDYVAS-TNW--------ILTD-N
L-TSNFHL-------A-------NIQNG---F----SPSFWIN--FNNGV--------PTD---EE----RF
AIEN-QI---------QKKF-------TGAGNAG-KFVLTF-SDDANTKPD-L------QPI-QLSDAD-KQ
Y---TVL-NELC---IQN-IMIGHRVTSPMLLGVKTD-------G-QLGG--R-NE-ILE---------AYE
LY-------------SNTVIAP-YQEMLLKSLKM--VCT----------TNNLN--------A-NLTIK---
-----NLS-PLNS
>ETNP_2_60_revised_C4696263_1__length=211_gene_28/5-359
FLQLSTYTT---------------------------------------PEVKE-------------------
-----------------------VSNQEWV-----------------------------------SYGAD--
---NNYFQFLI-DR------------------------YNGSATN---------------------NALI--
-NGISQMI---------------VGRYLDA---TDSNR-------------------------KPGEYAEM-
------------KSMIS-----------------------------------E----DMQMKLAS-DLKLMG
-QC--AIQVIYS------ED----R-SR--I------AQ-VEHVPI-E--TLRAE----KC-----------
-----------NEEGEIP----------------------------------------------------AY
Y---Y----------FYDWSE-YQQGD-ELER-------------I-----------------PVFGTS---
----RNEIEILYIKP----------YRAG----------FKY---YSPVDYQGG-IQY--------AELE-E
E-IANYHL-------N-------NIMNG---L----APSMLIN--FNNGT--------PTE---EE----RN
IIEQ-KI---------AAKY-------QGTSNAG-RFILAF-NDNADSAAT-M------EAV-QLSDAP-QQ
Y---EFL-STES---MKK-IMVAHRVTSPILFGIKDM-------T-GFGN--NAEE-IVT---------AST
LM-------------DNTVIRP-FQQLLLNAFDD--ILA----------YNKVV--------L-NLYFK---
-----TLQ-PLEF
>ETNP_2_60_revised_C4696251_1__length=195_gene_29/20-374
VLNLSTYTS---------------------------------------PEIIE-------------------
-----------------------VTNKDWV-----------------------------------AYGED--
---NNYFQYLI-DR------------------------YNGSPTN---------------------NAAI--
-NGISQAI---------------YGKGLGA---TDASR-------------------------KPDQYAQM-
------------ISLFN-----------------------------------K----DCVMKVCY-DLKLMG
-QA--AIQVIYS------KD----R-SR--I------VE-LVHMPV-E--TLRAE----KA-----------
-----------NAEGEIP----------------------------------------------------AY
Y---Y----------FKDWSK-IKPSD-KPLR-------------I-----------------PAYGMS---
----KEGIEIYYIKP----------YKAG----------FYY---YSPVDYQGG-LQY--------AQLE-E
E-ISNFHI-------N-------NIMNG---L----SPNMLIN--FNNGT--------PNQ---EE----RE
LLES-KI---------AMKF-------SGTSNAG-KFILAF-NDNVESKAD-V------TPI-QISDAH-NQ
Y---QFL-STES---TQK-IMVAHRIVSPMLLGIKDG-------S-GLGN--NADE-IKT---------ASL
LM-------------DNTVIRP-FQELLIDCFDT--LLA----------YNDIS--------L-NLYFI---
-----TLQ-PLEF
>ETNP_2_300_revised_scaffold11487_1__leng_gene_26/1-350
---L--------------------------AFWD-RF----------AKQETETVSATI-------------
------PLVPDVSGAQY--------PTANY-E-----------------------------NFASE-G----
-------------------------------------YGKNEI----------------------VHACI--
-RELATAAASPRYY--VQRN-K-----------ANGL-----------NEADP------------ATT-PL-
------------GQLFAR-------P-NSQDD------------------MYS-----WTEKFVT-HLYVSG
-NV--YVLK-------E-RD----RSNR--V------IN-LWLLRP-D--RISIK----P------------
GD---------M--QR------------------------------------------------------HT
Y--RY----------TID-----------GRD-------------------------------YEIPTEN--
---------IAHMAFPNPS-------------GD-------V---YGLSPLSVL-SR--------IVNLD-L
A-MTDFAK-------V-------YFQNA---G----VPSGLLK---V-K-------KRINSA--EE----AG
VIRS-RW---------RSTF-------GGTNNMH-RVAILD---E-----D-AEY----QAM-ASAP---KD
M---DLT-GLHYL--TETR-ICSVFGVPPIIISAN-VGLAR---S-TY-S--NYK---EA---------R-L
SF-------HS------ETVEP-LISRIIRFLNN--AMA--------PEFG-SD--------Y-ALAVD---
------FS-AVL-
>ETNP_6_100_revised_scaffold41262_1__leng_gene_49/9-340
------------------------------------------------------------------------
-------------------------WDDIF-S----------------------------GSEAAS-GE---
---------------------RITH----------TSSLKSAP----------------------VWQGV--
-SVISGDLASIPIH--IRRI-ETEGA-------NKGD-----------AEIDT-------------TH-AV-
------------EYLISVQ------P-NDEMS------------------AVD-----LWRRLFV-HALLWN
-NG--YLFIE----RKG-RA----ASGK--I------LS-LANLLP-D--RTYST----RD-----------
-----------EH-GN------------------------------------------------------LF
Y--VTEID---------------------GRL-------------------------------EPLLPHE--
---------VYHLKG----------ISI----DTS----------GGLDMVENA-RD--------AIGLA-L
A-AQNFGS-------R-------FFANG---A----QAGGVLEV----P-------ADFSA---KA----TH
NLEV-KF---------GKQY-------SGRNNWF-KTIVLR---D-----G-AKF----HQT-MLDA---EK
S---QMH-ELRED--QIRE-IARYFNLPPFKLGAK-------ETV-QY-K--SVE---DQ---------Q-L
VY-------HT------GTLTH-WLSAIKGEATI-KFLTSP--------------QKKRRT-H-GVWHD---
------VK-TL--
>ETNP_6_100_revised_scaffold39399_1__leng_gene_13/1-347
---M--------------------------PIWDRIF----------RKELESDIAASV-------------
------PLVNDLTSVLY--------PEDNY-A-----------------------------NFASE-G----
-------------------------------------YSRSTI----------------------VNACI--
-REIATGTASARFY--VQKD-S-----------EDGL-----------VEVE--------------DS-PL-
------------AKLLKY-------P-NANQD------------------FYT-----WLERLIT-YLYVAG
-NA--YVLK-------E-RA----RTNQ--V------VA-MYLLRP-D--RVSVL----P------------
DG---------Q--GV------------------------------------------------------KG
Y--SY----------TID-----------GKE-------------------------------YFLAPED--
---------VGHLSFPNPA-------------ND-------S---YGLSPLHVL-AK--------TINLD-M
S-MTDFAK-------V-------YFQNA---G----IPSGLLK---I-K-------RRLTSQ--EE----AE
RIRG-RW---------RSSF-------GGTNNFH-RVAVLD---D-----D-AEY----QQM-ASAP---AE
M---ALV-DLHNH--TESR-ICAVLGVPPILISAN-VGLAR---S-TF-A--NYR---EA---------R-F
SF-------HS------ETLEP-LINKLVRFFNY--CLG--------Y--E-MD--------E-TIAVD---
------LA-EMR-
>ETNP_6_100_revised_scaffold79547_2__leng_gene_13/6-344
--WLRS----------------------------------------GEKEIRGQLKDPS-------------
-------WWE----SVF--------TG--------------------------------SSTSS---GI---
---------------------KITP----------DSALHQPA----------------------VFACV--
-RVISEDVASLPIK--IYSK-V-----------SDMV-----------REGID-------------SH-PI-
------------SQLLTKK------P-NSEMT------------------PFT-----FKEVLTA-HVLLYG
-NG--YAEI-------E-KD----NAGN--V------IG-LWILLP-E--KMQVG----V------------
-----------VN-GE------------------------------------------------------VV
Y--VYN---------SGS-----------GQI--------------------------------NYSSDR--
---------IFHIKG----------LG---H-DG-------L---IGYSPIEYA-RE--------TIGIS-A
A-MEKSGG-------T-------FFSNA---S----RPSGILS---H-P-------AKLS----ET---AAK
RLRE-GW---------QGMY-------SGSENTG-RTAILE---E-----G-MKW----EQL-SIPH---SD
S---QWL-ESRQY--SLQD-IARMYRVPPHMI----GDLSR---S-TF-S--NIE---SQ---------Q-I
AY-------MQ------STLMP-WLRRWEQEINR--KL-----------IG-D--DEQK---V-YAEFL---
------AE-EL--
>ETNP_6_85_revised_C6838973_1__length=177_gene_20/4-368
LYQLGKGHS-------------YTD--------------------------DTEV-----------------
----------------------VKQGQEFV-----------------------------------GFGVD--
---NDYPDFLI-DL------------------------YQKSAVH---------------------NALC--
-NSISTWI---------------YGDGVSS---PEMNN-------------------------KAEAWAKF-
------------QMLFEQGLG-------------------------------K----NTIQKCIL-DLKVHG
-GF--YLSIAYS------LD----R-TT--I------SE-VNHMPF-E--CMRVE----PE-----------
-----------INGEDSQ----------------------------------------------------FY
L---Y----------SKNWSN-YQKS--GVQK-------------I-----------------KSFDIS---
-AKKDYPNQIACFKM----------YSVG----------QYY---YPKPDYQGG-VNY--------IELD-K
N-VSEFHL-------S-------NIKNG---L----APSFLLS--FNNGI--------PSD---EK----RQ
AVKN-SI---------ENEL-------AGSKNAG-KFILSF-SDDRNNAPE-I------TPF-PLSDAD-KQ
Y---EFL-SKEI---TSK-LMISHRVVSPRLFGVNAD------GG-GLGN--NADE-LRT---------ASM
LF-------------EDTVINN-YRDILLEAMEL--VMA----------ESGTP--------I-KLEFI---
-----SKN-PFQS
>ETNP_6_85_revised_scaffold27185_2__lengt_gene_20/1-348
---------------------------------------------MAWNQPKNKATPGQ-------------
---------EEKVIAVG--------APVAY-NA--------GMVGR------PYSDGWDIERAYRE-GVAK-
-----------------------------------------VTW---------------------VWRSI--
-DAIAGNQARLPM---IMR-------KDNS---PTGE---------------------------LVENSDL-
------------APLL--NSV----A-NDGES------------------AFA-----FRYRLSS-QLLMSS
-RG--AFVEI----VRG-R------GGQ--P------VA-LHLLPP-Q--TTA----------------PIP
DPKKF------VS-G---------------------------------------------------------
F--EVA---------LPD-----------GSK-------------------------------KTLKPD---
-----------NVLW----------VR---RPHPLDP----Y---LSMTPMEAAGI---------AIEVE-S
L-AKVYN------------RN--FLLND---G----RPGGLLV-----IR------GEIDE---DDKEELRS
RFR---------GNL-------------AQSGAV-GVISSD---E-----G-ADF----VDT-GASP---RD
A---AYI-QMRDL--TKNE-ILAAFGVPESIIGNA-------SGR-TF-S--NAA---EE---------G-K
VF-------WM------ETMMP-HLELLSRAFD----LLDD-----------KN--------Y--VTFE---
------TE-SV--
>arch_ETNP_2_300_revised_C3851131_1__length=12_gene_6/11-335
ISNF-------------------------------------------EGTITDYSVDPQ-------------
---ITDGAGDTNEYEYI--------NDN-W-S----------------QQL----------------GY---
-------------------------------------YKAIPELQ----------------------AAI--
-DAKATWTVGKGYQ--SNEI----------------------------------------------------
-----------TELLLMQI------------KGFG-----------VD--TFN----TILENMIR-TYNISG
-DS--FAEII--------RD----KGGR--L------IN-IKCLDP-S--SIKI----VVN-----------
-----------RQ-GKIK------------------------------------------------------
---RYEQLS------KIKG---------QSSK-------------------------------R-FKPER--
---------ILHLSR----N---------RVADE-------V---HGVSLIDAV-EW--------IILAKNE
A-MDDLKQLM----HR------HVK-----------------------PVV----IFHLDTD-DTA---EIA
AYKA-KM---------DLAYT------QGE-----NIYVP----K-----GVVVP----EVQ-AVAS--NAT
L---SPL-PWITYL--DNK-FYQACGVPQIIV--------------GGSQEFT-E--ATA---------K-I
AYLA-----FE------QTIEE-EQLYIEEQILS--QL----------NL--------------EIELE---
------FP-AS--
>arch_ETNP_2_30_revised_C5348426_1__length=109_gene_8/7-426
RFTLTNLF----------------------------------------------------------------
----------RRGTPKP-------EDRKIF-NP---------------------------------------
---------------------GIQE----------KDTSYMITSPI-------------------LYHVAQS
SVIVRTCTTQLKNE--IFRR------------------------GYTWEEKFTSKCA---DCGNEHQS-AVK
QC--ADCG----SMNLKK-------P-DKKQLKYA--HKFLD----EYVNSSEQMFIDVLKELE-DDLNIMD
-DA--YIILV--KEYYI-D-----NAGK--IRMHK--IKEIYRGDP-V--TMHIY----AD-----------
-----------QN-GDK----GNSGFTCIKHRDQI-------TQDP--------VGQCEM--C-GDMMYPVH
Y--VNRV---------------------NGKE-------------------------------QYYIEGE--
---------VLHFS-----K-----YNP-----S----R--L---YGLSPVLTL-WN--------HITTL-L
A-MENYVN-------S-------SYSKS-------RMPRGLLA--VQTR--------NIDS--MKS---FWR
GVKE-KMEQ-------DPHF-IPVMGIEAENG-K----------G-----S-IEWIKFMDSL--------KE
M---DYV-SVKDD--LRDR-ISAFYGVSKIFMS---------DNS-ASGG-LNNEG-MQILVTNRAVEMA-Q
TL-------YN------EYVLP--------------FLTKE--------FGITD--------W-QLKLPPS-
-----EEEDAIAK
>arch_ETNP_2_30_revised_scaffold12619_1__lengt_gene_7/1-404
------------------------------------------------------------------------
--------------------------MPLY-TT---------------------------------------
---------------------GIQE----------PVLAQGITIPA-------------------LYAVSQE
NLILRTVQSKLRQE--IFRR------------------------GYHWEKKFVKKCV---ECEEEYHH-EVD
SC--KSC-----GGAVRD-------P-DPEQIIYP--KWLLG-----QENAMEQTFMEVLGEIE-NDLNIVD
-DA--FLLLI--KEYYV-DP----ESGE--IAFYR--VKDIVRGDP-V--FMRII----AD-----------
-----------KR-GVR----GGRYKICRIHRDQV------AYPGQ--------EPQCSI--C-GSRLVDAH
Y--VNMA--------------------GSGKN-------------------------------QYFTKGE--
---------VIHIS-----K-----YNP-----S----K--L---YGRAPVNTM-WR--------QAMSL-T
A-MDNYIY-------T-------AYQKR-------RTPKGIIS--VTTD--------NLES--MKS---FWK
SVDE-KMER-------DPHY-VPKVGIESSSG-R----------G-----G-VNWVKFMDTL--------EE
M---QYI-AVRDE--IRNR-IAAFYGVSSIFMI---------DNG-KSGG-LNNEG-LQILVTNRAVEFG-Q
KV-------YT------DNLFP--------------RMLRQ--------MDVTD--------W-KLTLYPN-
-----EEEDEITR
>arch_ETNP_2_60_revised_C4695909_1__length=101_gene_5/6-432
-SRISRFLT-----------------------------------TLSKPF----------------------
---------KRKSSPTP--------TMPLW-TS---------------------------------------
---------------------GIQE----------PVMAQGITIPA-------------------LYAVSTE
CLILRTVLSKLRQE--MFRR------------------------GYYWEKTFHQKCT---ECGEEFQH-EVQ
QC--NIC-----ESPVRK-------P-DADEMVYA--KWLLK-----QENSMEQQFMHVLHEIE-NDLNIVD
-DA--FLIFV--KEYYI-DP----ESKE--VSFYR--VKELIRGDP-I--FMRIV----AD-----------
-----------KR-GVR----GGRYKTCLIHRDQV------KTHAE--------DDKCEI--C-GSDLQDVH
Y--VNMA--------------------GSGKT-------------------------------QYFVEGE--
---------VIHIS-----K-----YNP-----S----K--L---YGRSPVNTM-WR--------QAMTL-T
A-MDNYMY-------T-------AYQKR-------RMPKGIIS--VTTD--------NLES--MKS---FWK
SVDE-KMER-------DPHY-IPKVGIESSTG-R----------G-----G-VNWIKFMDTL--------EE
M---QYM-AVRDE--IRNR-IAAYYGVSSIFMV---------DNG-KSGG-LNNEG-LQILVTNRAVEFG-Q
KI-------YT------ELLFP--------------KILKQ--------MGVFD--------W-KLTLYPN-
-----EEEDEITR
>arch_ETNP_2_60_revised_C4695973_1__length=107_gene_7/1-389
------------------------------------------------------------------------
------------------------------------------------------------------------
----------------------------------------MLTAPV-------------------IYHIANQ
SVIVRTCVTQLKNE--IFRR------------------------GYFWEEKFVLKCN---DCCKEHKT-PAP
EC--VECG----STNLSK-------P-NRDQLKYA--SSFMD----GYVNKSEQLFIDVLKELE-DDLNIMD
-DA--YLVLV--KEYFL-D-----SDSE--IMMHR--IKEIYRGDP-V--GMHIY----AD-----------
-----------EL-GER----GNRGFTCLRHRDFI-------SEES--------VGSCEV--CGTTELYPIH
Y--VNRV---------------------NGEE-------------------------------QYFLEGE--
---------VLHFS-----K-----YTP-----S----R--L---YGLSPIITL-WN--------SVTTL-I
A-MDNYIN-------S-------SYTKA-------RMPRGLLA--VQTR--------NIES--MKS---FWK
GVKE-KMEQ-------DPHF-IPVMGIESEGG-K----------G-----S-IEWIKFMDSL--------KE
M---DYV-SVKDD--LRDR-VSGFYGVSKIFMA---------DNS-SSGG-LNNEG-MQILVTNRAVEMA-Q
TI-------WN------NYVFP--------------FVTKE--------FGITD--------W-VLKLPPS-
-----EEEDEVAK
>arch_ETNP_2_60_revised_scaffold1457_1__length_gene_1/1-379
------------------------------------------------------------------------
------------------------------------------------------------------------
---------------------------------------------------------------------SQE
NLILRTVLAKLSQE--IFRR------------------------GYYWEKKFQKKCT---GCGEEYNH-DVN
EC--NLC-----GSPTRA-------P-DVNQLIYP--KYLLE-----QVNSMEQNFMHVLFEIE-RDLNVVD
-DA--FLILI--KEYYV-EP----ETSQ--IQFFK--VKEIIRADP-I--FMRII----SD-----------
-----------KR-GVR----GGRYKVCPLHRDQV------SYPGQ--------DDKCEV--C-GNNMQEAH
Y--ANMA--------------------GSGKT-------------------------------QYYLEGE--
---------VIHLS-----K-----YNP-----S----K--L---YGRSPVNTM-WR--------QAMTL-T
A-MDNYMY-------T-------AYQKR-------RSPKGIIS--VTTD--------NLES--MKS---FWK
SVDE-KMER-------DPHY-IPKVGIESSTG-R----------G-----G-VNWVKFMDTL--------EE
M---QYI-AVRDE--MRNR-IAAFYGVSSIFMV---------DSG-KSGG-LNNEG-MQILVTNRAVEFG-Q
KV-------YT------QVLFP--------------RMLKQ--------MDVTD--------W-KITLYPN-
-----EEEDEITR
>arch_ETNP_2_60_revised_scaffold30075_1__lengt_gene_5/6-432
-SRISRFLS-----------------------------------TLSKPF----------------------
---------KRKSSPTP--------TMPLW-TS---------------------------------------
---------------------GIQE----------PVMAQGITIPA-------------------LYAVSTE
CLILRTVLSKLRQE--MFRR------------------------GYYWEKRFHKKCI---ECDEEFSH-DVE
SC--ETC-----GGEVRG-------P-ETEELVYA--KWLLK-----QENSMEQQFLHVLHEIE-NDLNIVD
-DA--FMIFV--KEYYI-DP----ETKE--VAFYR--VKEMIRGDP-I--FMRIV----AD-----------
-----------KR-GVR----GGRYKTCLIHRDQV------KTHAE--------DDKCEV--C-GSDLHDVH
Y--VNMA--------------------GSGKT-------------------------------QYFVEGE--
---------VLHLS-----K-----YNP-----S----K--L---YGRSPVNTM-WR--------QAMTL-T
A-MDNYMY-------T-------AYQKR-------RMPKGIIS--VTTD--------NLES--MKS---FWK
SVDE-KMER-------DPHY-VPKVGIESSTG-R----------G-----G-VNWVKFMDTL--------EE
M---QYI-AVRDE--IRNR-IAAYFGVSSIFMV---------DNG-KSGG-LNNEG-LQILVTNRAVEFG-Q
KI-------YT------DVLFP--------------KILKQ--------MGVFD--------W-KLTLYPN-
-----EEEDEITR
>arch_ETNP_6_100_revised_scaffold56968_2__leng_gene_10/17-418
MSDLNSQIN-----------------------------------MLQMM-----------------------
----QKSAGDTGTAPTM-------GLDHVV-NT---------------------------------------
---------------------WVRH----------QMAYRQQMVQD-------------------IQTIAYS
VEEIRAPLNHITGE--VFRR------------------------GLEWHPTVE-------------------
-----------------N-------P-DEEQKERL--LKFMT-----DANVFDQSMEELLRQFH-FDLNSID
-DA--FIYLA--KEYK--DV----GNKE--IK-SK--VIEIRRLNP-A--LVEFD----LD-----------
-----------AA-GLP----KNAHWICPLDR--------TDVAEE--------PGNSKKGYK-RI---PAM
Y--KYYH---------------------RNQH-------------------------------LYLADNE--
---------VIHLT-----K-----YAP-----S----E--T---YGWSPVLTI-FE--------KALTL-I
G-MDKNLY-------R-------YFFER-------KMPSSMLM--VTTD--------DPES--LRR---ERD
HIAA-QTRV-------DPNY-IPMVAVSARNN-R----------G-----R-VDMVRLFHTL--------QE
M---DYL-PVREE--IRER-VAAMWGVSPAWQG---------APD-AFGG-LSQQT-TQLTVMSRVVEGD-Q
RL-------FH------EKVFP--------------LILQA--------FGITD--------W-KLMLPNP-
-----EEKAENTK
>arch_ETNP_6_100_revised_scaffold6736_1__lengt_gene_3/17-420
MADLNKQIS-----------------------------------LLDVM-----------------------
-----KSSGETGAAPTI-------GLDQIV-NT---------------------------------------
---------------------WVRH----------QMAYRQQLVQD-------------------LQTVAMS
VEEIRGPLSHITGE--VFRR------------------------GLEIVPKIE-------------------
-----------------N-------P-DVEQKERL--LKWLK-----DCNVFDQSMEEVLRQFH-FDVNSLD
-DG--FLYLA--KEYK--DS----GDGK--VT-SR--LQEIRRLNP-A--LVEFD----LD-----------
-----------QA-GLP----KNSHFLCPIHR--------EIVQES--------AGTCIKDDC-DVILHPAM
Y--KYYH---------------------RNQH-------------------------------MYFSDSE--
---------IIHLS-----K-----FSP-----S----E--T---YGWSPILTI-FE--------KALTL-V
G-MDKNLY-------R-------YFFER-------KMPASMLM--VTTD--------DPES--LRR---ERE
HIAA-QTRL-------DPNY-IPMVAVSARNQ-R----------G-----R-VDMVRLFHNL--------QE
M---DYL-PVREE--VRER-VAAMWGVTPAWQG---------APE-AFGG-LSTQT-QQLVVMSRVVEGD-Q
RL-------FQ------EKVIP--------------QLLEA--------FGITD--------Y-TIQLPQP-
-----EEKAENTR
>arch_ETNP_6_100_revised_scaffold84660_1__leng_gene_4/5-424
RFSIKSFL----------------------------------------------------------------
----------RKRTPIP-------ADRTVF-QM---------------------------------------
---------------------GIQE----------RADSLIMSSPI-------------------LYEVANS
SVIVRTCTTQLKNE--VFRR------------------------GYEWRKAFVLKCE---DCKKEHDN-HVD
TC--NQCD----SSNLRK-------P-SAEQLEYV--NEMFG----SYINSSEQLFIDVLRQLE-DDLNIMD
-DA--YIMLV--KEYYV-D-----GNGE--IKLHK--IKEIYRGDP-I--TMTIY----AD-----------
-----------ET-GSR----GTKGFTALHDRSIM-------TADE--------HECHPD--S-GEILHPVH
Y--VNRV---------------------NGEE-------------------------------QYFIRGE--
---------VLHFS-----K-----YSP-----S----R--L---YGQSPVVTL-FK--------HITTL-L
A-MENYVN-------T-------SYTKS-------RMPRGLLA--VQTR--------NMES--MRG---FWR
SVKE-KMEE-------DPHF-IPVMGIEADNG-K----------G-----S-VEWIKFMDSL--------KE
M---DYV-SVKED--LRDR-IGGFYGVSKIFMA---------DSS-TSGG-LNNEG-MQILVTNRAVEMA-Q
NV-------YN------KYVFP--------------WLCKE--------FGITD--------W-RLVLPPS-
-----EEEDEIAV
>arch_ETNP_6_30_revised_scaffold13654_1__lengt_gene_20/7-426
TFSVTNLF----------------------------------------------------------------
----------RRTTPKP-------QDREVF-NA---------------------------------------
---------------------GIQE----------KNTTYMITPPI-------------------IYHMVNQ
SVIVRSCITQLKQE--IFRR------------------------GYVWEEKFVAKCN---SCGKEHSS-PTE
EC--IDCG----STDLRK-------A-DPKQLKYA--HNLLG----GRINKSEQMFIDVLKELE-DDLNIMD
-DA--YLVMV--KEYFL-D-----SNNM--IRMHR--IKEIYRGDP-V--TMHIY----SD-----------
-----------EL-GER----GKEGYTCLRHRDFI-------SKSQ--------SDTCDS--C-NGELYPVH
Y--VNRV---------------------NGVE-------------------------------QYFIEGE--
---------VLHFS-----K-----YSP-----S----R--L---YGLSPILTL-WN--------HVTTL-I
A-MENYVN-------S-------SYTKA-------RMPRGLLA--VQTR--------NIDS--MKS---FWR
GVKE-KIEQ-------DPHF-IPVMGIESEGG-K----------G-----S-IEWVKFMDSL--------KE
M---DYI-SVKDD--LRDR-ISAFYGVSKIFMA---------DNS-ASGG-LNNEG-MQVLVTNRAVEMA-Q
TI-------WN------NYVFP--------------FITEE--------FGITD--------W-CLKLPPS-
-----EEEDEIAV
>arch_ETNP_6_30_revised_scaffold39704_1__lengt_gene_5/16-413
RSALEELIE-----------------------------------RNTANIV---------------------
---------KDARTPAY---------------G---------------------------------------
---------------------TSGS----------NRAFKADILPPVDQ--------------NYLEQLADR
YSHLRTVITRIASQ--SVAK------------------------GWEYHAVGD--------------A----
-------------------------G-DKEERKML--EKLLRD---PTGGNADITASEFFKAMI-RQVEVFD
-DC--WISVV--YDRIQ-G-----SD------DKI--VKELWVEDA-K--QMRFA----VD-----------
-----------DY-GKF----KNEEYFDVITREPLEK-----------------GALGEGG----FEAEPMA
Y--FYDMG-------------------QDEDK-------------------------------IPFARDE--
---------IIHFN-----K-----YSA----NA----R--L---YGQSPIIGL-SK--------KIETA-L
A-IENFQN-------K-------IYKLE-------RPPKGFLD--IPGH--------DEES--LNR---LGE
YIAE-ETRR-------NPNF-VPIISSRGEGS-S----------G-----Q-AKFVPVMPNM--------DE
L---MAL-PYMER--INND-INAAYGVMPIVTG---------STA-GVGG-LNAEG-EQISLFDRTVLET-Q
QC-------LE------MGFLR--------------PLMRL--------MGITT--------W-KVKFADI-
-----NTKNEQQA
>arch_ETNP_6_30_revised_scaffold50585_2__lengt_gene_25/1-388
------------------------------------------------------------------------
------------------------------------------------------------------------
----------------------------------------MVTSPI-------------------IYSLHQQ
SVIARTCTTQLKQE--TFRR------------------------GYHWEKAFEARCE---SCGKEHDK-PVD
EC--ARCG----STELKK-------P-NPKQLIYA--ENFIE----GYVNKSEQLFIDVLKELE-DDLNIMD
-DA--YIVLV--KEYFI-D-----GNGK--IRMHR--IKEMYRGDP-V--TMNIY----SD-----------
-----------ED-GVR----GTKGFTCINHRSVL-------VSEP--------HETCES--C-GGNLLPVH
F--VNRA---------------------HGED-------------------------------QYFIEGE--
---------ILHFS-----K-----YSP-----S----R--L---YGTSPILTL-YN--------LIMTL-I
A-MENYVN-------Q-------SYTKS-------RMPRGLLA--VQTR--------NMES--MRS---FWR
SVKE-KMEA-------DPHF-IPVMGIEAENG-K----------G-----A-IEWIKFMDSL--------KE
M---DYV-AVKDD--LRDR-ISAFYGVSKVFMA---------DNT-TSGG-LNNEG-MQILVTNRAVQMA-Q
NV-------YN------NYVFP--------------YLTKQ--------FGITD--------W-KLKLPPS-
-----EEEDEIAV
>arch_ETNP_6_30_revised_scaffold54014_1__lengt_gene_8/6-432
-SRISRFLS-----------------------------------ALGKPF----------------------
---------KRKQSPTP--------TMPLW-TS---------------------------------------
---------------------GIQE----------PVMAQGITIPA-------------------LYAVSTE
CLILRTVLSKIRQE--MFRR------------------------GHYFEKRFHKKCI---ECGEEYQH-DVE
VC--GVC-----QGQVRD-------P-DHDELTYV--KWLLN-----QENSMDQAFIHILNEIE-NDLNIVD
-DA--FLILV--KEYYI-DP----ESKE--VAFFR--VKEMIRGDP-I--FMRIV----AD-----------
-----------KR-GVR----GGRYKVCRIHRDQV------KTHAE--------SDTCEI--C-GSDLHDVH
Y--VNMA--------------------GSGKT-------------------------------QYFIEGE--
---------VIHLS-----K-----YNP-----S----K--L---YGRSPVNTM-WR--------QAMTL-T
A-MDNYMY-------T-------AYQKR-------RMPKGIIS--VTTD--------NLES--MKS---FWK
SVDE-KMER-------DPHY-IPKVGIESNTG-R----------G-----G-VNWIKFMDTL--------EE
M---QYI-AVRDE--IRNR-IAAYFGVSSVFMV---------DSG-KAGG-LSNEG-MQILVTNRAVEFG-Q
KT-------YT------DVLFP--------------KMLKQ--------MGVHD--------W-KLTLYPN-
-----EEEDEITR
>arch_ETNP_6_30_revised_scaffold54528_1__lengt_gene_13/6-425
RFSLTNLF----------------------------------------------------------------
----------RKTTPTP-------TDREIY-NI---------------------------------------
---------------------GIQE----------KSPAQMLNGPL-------------------IYNIVQN
SVITRTCLTQLKQE--VFRR------------------------GYTWEKAYEARCQ---DCGKEHQR-PVK
EC--SRCE----STNLKL-------P-DVKQLEYA--EKFLE----GYVNSSEQLFIDVLKELE-DDLNIMD
-DA--YIVFV--KEYYI-D-----GNGK--IRMHR--IKEIFRGDP-V--SMHIY----AD-----------
-----------EE-GVR----GTKGFTCIHHREFM-------ASEP--------HDSCEV--C-GDSLYPVH
Y--VNRA---------------------KGDD-------------------------------QYFIKGE--
---------VLHFS-----K-----YSP-----S----R--L---YGLSPILTL-YN--------HIMTL-I
A-MENYVN-------A-------SYTKS-------RMPRGMLA--VQTR--------NMDS--MMS---FWR
GVKE-RMEQ-------DPHY-IPVMGIEAEGG-K----------G-----S-IEWIKFMDSL--------KE
M---EYT-AVKDD--LRDR-VSAFYGVSKIFMA---------DST-ASGG-LNNEG-MQILVTNRAVQMA-Q
TV-------YN------NYVFP--------------FLTTQ--------FGITD--------W-DLKLPPS-
-----EEEDEIAA
>arch_ETNP_6_85_revised_scaffold23758_1__lengt_gene_3/17-420
MADLNKQIS-----------------------------------LLDVM-----------------------
-----KSSGETGAAPTI-------GLDQIV-NT---------------------------------------
---------------------WVRH----------QMAYRQQLVQD-------------------LQTVAMS
VEEIRGPLSHITGE--VFRR------------------------GLEIVPKIE-------------------
-----------------N-------P-DVEQKERL--LKWLK-----DCNVFDQSMEEVLRQFH-FDVNSLD
-DG--FLYLA--KEYK--DS----GDGK--VT-SR--LQEIRRLNP-A--LVEFD----LD-----------
-----------QA-GLP----KNSHFLCPIHR--------EIVQES--------AGTCIKDDC-DVILHPAM
Y--KYYH---------------------RNQH-------------------------------MYFSDSE--
---------IIHLS-----K-----FSP-----S----E--T---YGWSPILTI-FE--------KALTL-V
G-MDKNLY-------R-------YFFER-------KMPASMLM--VTTD--------DPES--LRR---ERE
HIAA-QTRL-------DPNY-IPMVAVSARNQ-R----------G-----R-VDMVRLFHNL--------QE
M---DYL-PVREE--VRER-VAAMWGVTPAWQG---------APE-AFGG-LSTQT-QQLVVMSRVVEGD-Q
RL-------FQ------EKVIP--------------QLLEA--------FGITD--------Y-TIQLPQP-
-----EEKAENTR
>arch_ETNP_6_85_revised_scaffold27206_1__lengt_gene_4/6-434
-SRVGKLLE-----------------------------------SVASPF----------------------
---------RRRRTPEP--------QMPLW-TT---------------------------------------
---------------------GIQE----------PVLVQGITIPA-------------------LYAVANE
NLILRTVLTTLQQE--IFRR------------------------GHYWEKKFQKKCA---DCDKEYQH-DTD
IC--KECG----NDNLVE-------P-NPDQLVYA--RWLIE-----QRNSMEQTFTDVLRELE-YDLNITD
-DA--FMIII--KEYYV-DP----DTKQ--MAFYR--VKEIIRGDP-I--FMRII----AD-----------
-----------KR-GTR----GGRFRVCPIHRDQV-----KSYSGD--------EKVCDT--C-GHILEDVH
H--VNTA--------------------GSGKT-------------------------------QYYVEGE--
---------VIHVS-----K-----YNP-----G----K--L---YGRAPVSTL-WR--------QAMTL-T
A-MDNYMY-------T-------AYSKR-------RIPKGIIS--VTTD--------NLES--MKS---FFK
SMDE-KLER-------DPHY-IPKIGIESTSG-R----------G-----G-VNWVKFMDSL--------EE
M---QYI-AARDE--MRQR-IAAFYGVSNVFMM---------DTG-KSGG-LNNEG-MQILVTNRAVERG-H
KV-------YT------ENLFP--------------RLLEQ--------MDISD--------W-KLTLYPN-
-----EEEDEVTR
>SiphoA0A023MH03.1/49-374 Portal protein
--WI--------------------------------------------------------------------
------------TEKLN-------PGQRII-RD--------------------MEPVSHRTN----------
-------------------RKPFTT----------GQAYSKIEI---------------------LNRTA--
-NMVIDSAAECSYT-------------V-----GDKYNIVTYA-----N-----GVK---------TK-TL-
------------DTLLNVR------P-NPFMD------------------IST-----FRRLVVT-DLLFEG
-CA--YIYW----------------DG----------TS-LYHVPA-A--LMQVE----A------------
-----------DA-NKFI----------------------------------------------------KK
F--IF-------------------------------------------------------NNQIDYRVDE--
---------IIFIKD----------NSYVCGTNSQ------I---SGQSRVATV-ID--------SLEKR-S
K-MLNFKE-------K-------FLDNG---T----VIGLILET----D-------EILNK---KL----RE
RKQE-EL---------QLDY-------NPSTGQS-SVLILD---G-----G-MKA----KPYSQISSF--KD
L---DFK-EDIEG--FNKS-ICLAFGVPQVL-------LDGGNNA-NIRP--NIE--LF-------------
---------YY------MTIIPM-LNKLTSSLTF--FFG-----------------------Y-KITPN---
------TK-EV--
>SiphoA0ZS41.1/104-435 Portal protein
KRDLQY------------------------------------------------------------------
-------------------------NEDDL-QM------------------------MVQTLPGFQ-GT---
------------------KLRQYKD----------IEAIRHSD----------------------IFTAV--
-MMIASDLARMPIR--VTVNGQ-----I------------------------------------NYSD-RI-
------------VNLLNTR------P-NPMYN------------------GYI-----FKLVVFV-SALLTS
-HG--YIEI-------T-RD----KTGE--P------MN-LTFRKT-S--EIELK----LD-----------
-----------AR-GR------------------------------------------------------LY
Y--FHQ---------RID---------SNGNNIE-----------------------------RNVKFED--
---------MLDIKF----------YSL----DG-------I---NGLSLLDTL-SR--------TIESD-N
N-GKDFLN-------N-------FLRNG---T----HAGGILK--MK---------GVLDNK--KA----RD
RARE-EF---------HKSF-------SGTKQAG-KVVVLD---E-----S-MTF----DQL-EVDT---EV
L---KLI-RENKS--STRE-IAGVFGIPLHKFGIETANMSI--------TDANLD-----------------
---------YL------STLKP-YITCVCAELNF--KFNDEY-------VN-----------R-EFKFD---
------TT-EI--
>SiphoA4JWZ9.1/51-389 Gp4, phage portal protein, HK97 family
--QL-------------------------------------------LSNL---------------------
---------GQTQPG-S--------GG-WV-S---------ALLG---------------SARSEA-GQ---
---------------------VVTP----------ASALSLTV----------------------LQNCV--
-TLLAESIAQLPVE--LYER-S-----------GD-D-----------RKPAT-------------DH-PL-
------------YSILKYE------P-NPWQT------------------PFE-----YQEQSQV-AVGLRG
-NS--YSFI-------D-RD----QDGV--I------QG-LYPLDN-E--AVTVM----K------------
GP----------D-LK------------------------------------------------------PM
Y--RVA-----------------------G-A-------------------------------DPLPQRL--
---------VHHVRW----------MS---I-NG-------Y---TGLSPVLLH-AN--------AIGHA-Q
A-IQQYAG-------K-------SFMNG---T----ALSGVIERPTD-A-------PALKD---QA---SVD
RITD-GW---------NAKF-------GGSGNAK-KVALLQ---E-----G-MKF----KPL-SMTN---VD
A---ALI-DALRL--SALD-IARIYKIPAHMV----NELER---A-TF-S--NIE---HQ---------S-L
QF-------VI------YTLLP-WVKRHEQAKTR--DL-----------LL-P--SERKQ--Y-FIEYN---
------LA-GL--
>SiphoA5H1N6.1/72-417 p07
--QL-------------------------------------------KAMFVPPDPVDIGGGQ----TFT--
-----PVNATARDLGII--------I-------------------------------------SDT-GA---
---------------------AVNA----------DAIMRLDA----------------------VAACV--
-KLVSQAIAAMPLT--MYMR-T-----------PDG------------RKEAV-------------NH-PL-
------------YTLLLDG------P-NSTQT------------------AFD-----FWQVVVT-RLLLDG
-TA--YVR--------K-VV----TDGR--I------ES-LQYLAN-D--RLTIT----T------------
DP----------K-GN------------------------------------------------------TA
Y--RYR---------RTD-----------GQM-------------------------------IDIPKQQ--
---------IWKIMG----------YS---L-DG-------E---NGLSAIRYG-AQ--------IFGTA-I
A-AEAQAA-------R-------AFRNG---Q----LQSVYYQ---I-D-------RFLTD---DQ----YD
SFAK-KV--------------------SGSVEAG-RAPLLE---G-----G-MDV----KSL-GLNP---VD
A---QLL-QSRQY--SVES-ICRFFGVPPSMI----GHSSAGTTS-WG-S--GIE---SQ---------Q-L
GF-------LT------MTLSP-WLRRIEQSIAL--NL-----------LS-P--AERRR--Y-FADFD---
------TS-AL--
>SiphoA7TWJ1.1/1-274 Portal protein
------------------------------------------------------------------------
------------------------------------------------------------------------
------------------------------------------------------------------------
-------MASLPLK--MYED------Y------------------------------------KVVNTE-V-
------------SDLLTVS------P-NNSLS------------------SFD-----FINQIET-IRNEKG
-NA--YVLIE--------RDI-YH-----QP------SK-LFLLNP-D--VVEML----IE-----------
-----------NQ-------------------------------------S------------------REL
Y---YSI--------HAATGN--KLIVHN-------------------------------------------
-------MDMLHFKHIVASNMV-----------------------QGISPIDVL-KNTTDFDN---------
A-VRTFNL------TEMQK--PDSF---------------MLKY-----------GSNVGK---EK----RQ
QVLE-DFKQYY-----EEN---------G------GILFQE---P-----G-VEI----EPL-PKKY---VS
E---DIV-ASENL--TRER-VANVFQLPSVFLN----ARSN----------TNFAKN-EEL----------N
RF--YLQH----------TLLP-IVKQYEEEFNR--KLLTK--------------TDREKI-G-ILNL----
-------------
>SiphoA8YQJ0.1/52-374 Putative portal protein
PKNFSK--------------------------------------RNAKNMVYPSN--P--------------
---------------------------AFF-T---------TTVGGM-------------------------
------------------QLSYVSA----------LSALQNTN----------------------VYSVI--
-NRIASDVSSAHFK--TENT----------------------------ATLNRLES----------------
-------------------------P-SSLIG------------------RFS-----FWQGALM-QLCLSG
-ND--YIPL-------V---------GQ--N------L---EHIPN-S--DVQIN----YL-----------
-----------PG-NM-----------------------------------------------------GIV
Y--TVL--------ESND-----------RPK---------------------------MV----LRQDQ--
---------MLHFRL----------MP----DPQ-------YRYLIGRSPLESL-QN--------ALNLD-D
K-ASKSNM-------S-------AMENQ---I----NPAGKLT--ISNY---------LSD---GK---DLE
SARE-EF---------EKAN-------TGD-NSG-RLMVLP---D-----G-FDY----TQL-EMKT---DV
F---KALADNSAY--SADQ-ISKAFGVPSDILG---GGTST--ES-QH-S--NID---QI---------K-A
TY-------LA-------NLNS-YVNPIVDELRL--KMNA----------------------P-DLELD---
------IK-DM--
>SiphoB0VK31.1/56-400 Portal protein
--TL-------------------------------------------LGGP---------------------
---------VERRATGM--------DMDLW-S---------LLLGG--------------GVASKS-GI---
---------------------NVTY----------DEALKCST----------------------ALAAV--
-RALSQGIAQSSFG--LFKP-T-----------VDGRG----------MEPAI-------------KH-PL-
------------YRLLYRQ------P-NEWQT------------------SYE-----FRETLMI-HAVLTG
-NG--FAFIN---------R----VGGR--V------VE-LIPLLP-G--QVSIE----Q------------
------------K-AD----------------------------------------------------YSLV
Y--RVT---------FAD-----------GRY-------------------------------AELKRTD--
---------VLHLRG----------LS---W-NT-------Y---SGMDTLRLA-RE--------AIGLA-V
A-TEETHA-------R-------LHSNG---A----RPGGILT---A-D-------GKLEP---DQ----VA
QIRA-AW---------QQVQ-------GGVHNAM-KTAILS---G-----G-LKW----TQL-SMTG---VD
S---EHL-ATRRF--QIEE-VCRDLGVFPQIV----GHSDK--TS-TY-A--SAE---AF---------F-Q
AH-------VT------HSLAP-WAERLEQACDR--DL-----------LT-E--EEKAAG-Y-ATKLD---
------MR-QM--
>SiphoB2I4K1.1/49-374 Portal protein
--WI--------------------------------------------------------------------
------------TEKLN-------PGQRII-RD--------------------MEPVSHRTN----------
-------------------RKPFTT----------GQAYSKIEI---------------------LNRTA--
-NMVIDSAAECSYT-------------V-----GDKYNIVTYA-----N-----GVK---------AK-TL-
------------DTLLNVR------P-NPFMD------------------IST-----FRRLVVT-DLLFEG
-CA--YIYW----------------DG----------TA-LYHVPA-A--LMQVE----A------------
-----------DA-NKFI----------------------------------------------------KK
F--IF-------------------------------------------------------NNQIDYRVDE--
---------IIFIKD----------NSYVCGTNSQ------I---SGQSRVATV-ID--------SLEKR-S
K-MLNFKE-------K-------FLDNG---T----VIGLILET----D-------EILNK---KL----RE
RKQE-EL---------QLDY-------NPSTGQS-TVLILD---G-----G-MKA----KPYSQISSF--KD
L---DFK-EDIEG--FNKS-ICLAFGVPQVL-------LDGGNNA-NIRP--NIE--LF-------------
---------YY------MTIIPM-LNKLTSSLTF--FFG-----------------------Y-KVTPN---
------TK-EV--
>SiphoB4UTP1.1/25-336 p003
------------------------------------------------------------------------
------------------------------------------------------------FFGVQS-GNLP-
---------------------NVTI----------DTALNVPA----------------------VFAAV--
-AFLSRTLAALPRH--AYRD-T-----------KGGAK----------RVGGK-------------LE-TV-
------------VNIA---------P-NDTMG------------------SFK-----FWQYFWQ-QVFSGG
-RG--LAWI-------E-RT----PQG---I------DA-LWPMDP-S--KTNIK----R------------
------------V-GF-----------------------------------------------------TVT
Y--EFE---------G-----------------------------------------------KTYPARD--
---------VIDVPF---------MLQ---T-DG-------L---KHYGPITKA-AK--------AIQLA-L
A-MNDYGS-------N-------FFAGG---GVPPLALKGPLP---T-G-------AEAMK---RA----QS
DIKR-SV---------DA----------AKNANE-PIFPIP---P-----G-YDL----DPV-GLDP---AK
G---QMI-EARRF--QVEE-IARVWQLPPVFL----QDLSR---A-TF-S--NVE---QQ---------D-L
HL-------VK------HLIGQ-WARALEDEMNL--KM-----------FG-R--GNSGR--Y--IEHA---
------LD-GL--
>SiphoB4XYP4.1/46-376 Portal protein
--GL--------------------------------------------------------------------
----------ATEADPH-------WADNLL------------------------DSGVIPSF----------
-------------------RGAYLG----------ISALRNSDV---------------------LT-AV--
-SIVAGDVSRFPLV-------------I-----TDRT--------------TDEVMD---------LS-DI-
------------DYLMNTK------V-NKRLS------------------AYQ-----WKFSMMV-NAILTG
-NA--YSRIV----RDP-ET----NTP----------AL-LEFYAP-S--QTQVD----T------------
-----------SD-PENL----------------------------------------------------V-
Y--RFTPY-------N-------------------------------------------ASVQKVCSFED--
---------VIHWKF----------FSY-----DT------I---MGRSPLLSL-GD--------EIGLQ-E
S-GVSTLQ-------K-------FFKSG---L----KGSIIKAK----E-------SRLSA---EA----RQ
KIRE-DF---------ERAQ-------AGADAG--SPIIVD---A-----T-MDY----QPL-EVDT---NV
L---NLI-NSNNY--STAQ-IAKALRVPAYR-------L-----A-QNSP--NQS--VKQ---------L-A
DD-------YI------RNDLPFYFEPITSEFEL--KLLDD--------------NQRHQ--Y-RIGFD---
------TK-SV--
>SiphoB5A5X1.1/52-402 Gp9
-MLL--------------------------ANGQ---------------------TLSA-------------
------PAMAELSPQMQ--------DSYYY-A---------PAVGMQ-----------LERQFSLY-GG---
------------------------------------IYKNQPW----------------------VRTVI--
-AKRAQALARLPVK--CMF--------------TSGD-----------TETEE------------SDT-GY-
------------AKLLAD-------P-CEYLD------------------PFA-----FWEWVAS-TLDIYG
-ET--YLAI-------Q-KN----KSGT--P------EK-LMPMHP-S--RVAIK----R------------
NS---------RT-GR--------------------------------------------------------
Y--EYYFQ----AGAGVG-----------TQL-------------------------------VSFADDE--
---------VVPIRFFNPD-------------GL-------E---RGLSLMESL-KS--------TIFSE-D
S-SRNATA-------A-------MWKNA---G----RPNLVLR---H-E-------KRLSEA--AQ-----Q
RLRE-QF---------DRAH-------SGSSNTG-KTMVVE---E-----G-MEP----IPL-QLTA---VE
M---QFI-EARQL--NREE-VCGVYDIAPPIVHI----LDR---A-TF-S--NIS---AQ---------M-R
AF-------YR------DTMAI-PIARIQSAMDK--YVGQ-------YWVR-KN----------RMKFD---
------ID-DV--
>SiphoB5A6X3.1/30-360 Gp11
------------------------------------------------------------------------
---------------MQ--------DSYYY-A---------PAVGMQ-----------LERQFSLY-GG---
------------------------------------IYKNQPW----------------------VRTVI--
-AKRAQALARLPVK--CMF--------------TSGD-----------TETEE------------SDT-GY-
------------AKLLAD-------P-CEYLD------------------PFA-----FWEWVAS-TLDIYG
-ET--YLAI-------Q-KN----KSGT--P------EK-LMPMHP-S--RVAIK----R------------
NS---------RT-GR--------------------------------------------------------
Y--EYYFQ----AGAGVG-----------TQL-------------------------------VSFADDE--
---------VVPIRFFNPD-------------GL-------E---RGLSLMESL-KS--------TIFSE-D
S-SRNATA-------A-------MWKNA---G----RPNLVLR---H-E-------KRLSEA--AQ-----Q
RLRE-QF---------DRAH-------SGSSNTG-KTMVVE---E-----G-MEP----IPL-QLTA---VE
M---QFI-EARQL--NREE-VCGVYDIAPPIVHI----LDR---A-TF-S--NIS---AQ---------M-R
AF-------YR------DTMAI-PIARIQSAMDK--YVGQ-------YWVR-KN----------RMKFD---
------ID-DV--
>SiphoB5WZS2.1/61-416 Putative portal protein
--SLSI-----------------------------------------FATVKAAATTG--------------
-------EKSLSNVPVS--------R-GWW-P---------L------------------IREPFT-GAWQR
-NK------------------EERI----------DTLLQYPT----------------------LYACV--
-SRIATDIGKMPFS--LKAK-N-----------SNG------------IWEVI-------------ES-PA-
------------FSPVLRK------P-NHYQT------------------AQQ-----FREHWSL-SKKTQG
-NT--YALK-------G-RD----MRGV--V------IG-LYILDP-C--RVMPL----VS-----------
-----------DS-GE------------------------------------------------------VF
Y--QLY---------TDN-----------LNL------------------------LPDGETDLIVPATE--
---------IIHDRC----------IC---PFHP-------L---IGLPPIAAA-YW--------PALKN-M
R-ILRSSS-------E-------FFANN---A----QPSGILS---A-P-------GAISD---GT----AD
RLRA-YW---------NENF-------TGANA-G-KVAVVG---D-----G-LQF----VSL-ASKS---VD
S---QMV-EQLRY--SDEQ-ICQPFGIPPFKVGL--GSIPAGL---------GVD---AI---------N-Q
LY-------YD------DALQA-DIQAMECLLSE--GL--------------NT-YP-----Y-KVDLD---
------ES-VL--
>SiphoB6DZX6.1/56-404 Putative phage portal protein
--LL--------------------------------------------------RRTR--------------
-------KNQKSGRDVR--------EAGWT-S---------LF---------------QAVAEPFS-GAWQQ
-GV------------------KADP----------EAVLSFHA----------------------VFACI--
-SLISQDIAKMRLR--LMQT-D-----------AHG------------IRRET-------------RR-GD-
------------IARLCRR------P-NAQQN------------------RIQ-----FFELWLN-AKLRHG
-NT--VVLK-------I-RN----ARGQ--I------KE-LRILDW-S--RVEPL----VA-----------
-----------DD-GE------------------------------------------------------VF
Y--RIT---------PDR-----------NCG------------------------I---TEAVTVPARE--
---------VIHDRF----------NC---FFHP-------L---IGLPPVYAA-GL--------AATQG-H
H-IQENST-------S-------FFRNG---G----RPSGVIE---I-P-------GSITE---EN----AK
KLKS-NW---------DSGY-------TGENA-G-KTAILS---N-----G-AKY----NPT-TFSP---VD
A---QTV-EQLKM--TAEI-VCSVFRVPAYKIGV--GHPPSSD---------NVE---AL---------E-Q
QY-------YS------QCLQT-LIESIELLLDE-------------------A-LETGEN-E-STEFD---
------VT-TL--
>SiphoB7T0J0.1/52-388 Gp39
----ENIVT---------------------------------------------------------------
---------RIKKKLI----------DNWI-DQS---------------------------------TSKLY
-------------------D--FSPWKNRSFWGVINNTLETNET---------------------IFSAI--
-TKLSNSMASLPLK--MYED------Y------------------------------------KVVNTE-V-
------------SDLLTVS------P-NNSLS------------------SFD-----FINQIET-IRNEKG
-NA--YVLIE--------RDI-YH-----QP------SK-LFLLNP-D--VVEML----IE-----------
-----------NQ-------------------------------------S------------------REL
Y---YSI--------HAATGN--KLIVHN-------------------------------------------
-------MDMLHFKHIVASNMV-----------------------QGISPIDVL-KNTTDFDN---------
A-VRTFNL------TEMQK--PDSF---------------MLKY-----------GSNVGK---EK----RQ
QVLE-DFKQYY-----EEN---------G------GILFQE---P-----G-VEI----EPL-PKKY---VS
E---DIV-ASENL--TRER-VANVFQLPSVFLN----ARSN----------TNFAKN-EEL----------N
RF--YLQH----------TLLP-IVKQYEEEFNR--KLLTK--------------TDREKN-R-YFKFN---
------VK-SY--
>SiphoB8R650.1/50-375 Portal protein
--NLFK--------------------------------------R--QKMLSGSS--PVWIL----------
------NQGQP--------------------V---------SIKP---------------------------
-------------------KAITSA----------I-ALKNSD----------------------VYAVI--
-SRVSSDIAGCRFV--TNAQ----------------------------PITDVLNA----------------
-------------------------PLGNLMS------------------GFS-----VWQAMIV-QMMLTG
-NA--FAII-------D-RD----TNGY--P------VR-IEPVPN-E--KVTVA----LD-----------
-----------DY-GK-----------------------------------------------------DLT
Y--TV----------HFD-----------DSK---------------------------RSGDFLYDSSE--
---------VIHFRC----------TVSGESDTQ-------Y---MGIPPIDSL-LN--------EIEVQ-D
L-SSKLAI-------S-------TLRHA---I----KPSIFIK--VPNA-------T-LGK---EA---KEN
-TRQ-SF---------EEQT-------TGE-NAG-RAVVLD---Q-----S-ADV----ETT-NISP---NV
T---EFL-QNVSF--SQDQ-IAKAFGIPADYLS---G---K--QD-AQ-S--NIT---MI---------R-A
FY-------QS-------SLSI-YIKPIESELSQ--KLGT------------------------DVKLD---
------IA-SA--
>SiphoC4ML04.1/69-413 P04
--RI-------------------------------------------KSVL-APKAMDATTVQ----SF---
---------SQRDAGLY--------VGNRF-Y-------------------------------SDA-GS---
---------------------EVSV----------TTAMTLDA----------------------VSACV--
-KLISQTIASLPLN--LWMR-T-----------ADG------------RKLAT-------------NH-DL-
------------HYLLLDS------P-NSNTT------------------SFD-----FWQAVVS-AMLLHG
-SA--HVR--------K-VV----SNGK--I------ES-LQFMHA-S--RLTVT----Q------------
DS----------R-GL------------------------------------------------------YS
Y--SYR---------KAD-----------GSK-------------------------------IDVPRGQ--
---------VWRLLG----------YS---M-DG-------E---NGLSAIQYG-SQ--------VFGTA-L
A-AEKQAA-------R-------AFRNG---T----LQSIYYS---V-A-------AFLTP---EQ----RT
QFSA-NV--------------------AQSVESG-RTPILE---G-----G-VDV----KSL-GLNP---VD
A---QLL-QSRNY--SVES-ICRFFSVPPSMV----GHASAGTTS-WG-S--GIE---SQ---------Q-L
AF-------LS------LTLAP-WLRRIEQSISL--NL-----------LS-P--GERRR--Y-FADFD---
------VS-AL--
>SiphoC5J961.1/46-372 Putative uncharacterized protein
--RILKR-----------------------------------------------------------------
-------GKSRGGTN--------------VITHS--------------------------------------
------------DF-----GLYIDG----------DSYVPLARNPD-------------------VIAAV--
-NKIADMVSNMTIH--LMEN----------T--DKGDI-------------------------------RV-
------------KDGLARKIDV--NP-CENMTRKT-----------------------WIFKIVR-DLLLFG
-DGNSVLHVEYD------------PVND-YI------LN-LRPFSM-S--EVSF-----KS-----------
-----------DD---------------------------------------------------------VG
YVVNYRG--------------------------------------------------------IDYNPSE--
---------IVHFV-----------INP-DPDNP-------F---VGTGYRLAL-RDI-----VRNLNL---
--AIQIKK---------------GFMNGK------NVPSLIVK--VDSS------NGELGT---QEG-----
--RD-KV---------AKKYL------TT-SQAG-EPWIIP---D-----ALLSV----EQVKPLSL---KD
IAINESV-E------IDKKTVAGLLGVPAFILGVG-----------SF----DKE--------------EYN
NF-------VN------TTVMS-IANTITQTLTR-DLLVSNNR---------------------YFKLNAR-
---------SLYS
>SiphoC7BGG8.1/86-438 Portal protein gp3
--RI-------------------------------------------LNQWNAERQSARAQA----------
-------AVVSTSEIVP--------GTDAF-D---------WMTGL-----------------QTP-GR---
---------------------AVSE----------RGAMSVAA----------------------VYSCV--
-SLIGGAVAATPLV--EYMR-G-----------PDGV-------------LPV-------------ES-EY-
------------WELLNEQ------M-HPRWS------------------AAV-----GWEFGVQ-GLLLHG
-DL--MSRIH-----RV-TP----WSPK--I------EW-IEPLHP-L--SVWPD----L------------
-----------VD-DR------------------------------------------------------LV
Y--SYV---------DPA-----------THA------------------------------IETVDQDD--
---------MIHVPG----------PG---F-DG-------R---RGMSQIRSALRG--------PVNVS-S
S-AGQLID-------S-------MLSEN---L----RPDLVIR---A-D-------KKLDE---AD----IA
LLRK-QW---------LQRY-------SGLHNST-APIVLG---G-----G-MDI----KQI-TMSA---AD
V---QLI-ENRKL--TDDD-ICSVFGVMPHMI----GRSDK-GTT-IG-T--TAE---QL---------A-K
HF-------VK------YTLGR-HLTKIAQEVGR--KV-----------VR-K--SKRSI------QHD---
------YT-AL--
>SiphoC9WB69.1/52-374 Portal protein
--NI-------------------------------------------TNLATESP--P--------------
-------SNQDSFFDIT--------DPEFL-A---------TLNG---------------------------
-------------------SEWVSA----------ETALKNSD----------------------LFSII--
-NQLSNDLATVKLI--TSRK----------------------------QLQGIVDN----------------
-------------------------P-SNNAN------------------RFN-----FYQSIFA-QMLLGG
-EA--FAYR-------W-RN----ENGR--D------MK-WEYLRP-S--QVSFN----RL-----------
-----------DN-KD-----------------------------------------------------GIY
Y--NI----------TFD-----------DPR---------------------------IPPKQHVPQND--
---------VLHFKL----------LS---VDGG-------L---TSVSPLMAL-SR--------ELNIQ-R
A-SDKLTL-------N-------SLKNA---L----NANGILK--IKGG-------GLLDF---KT---KLS
RSRQ-AM---------KQMQ-------------G-GPLVLD---D-----L-EDF----TPL-EIKS---NV
S---QLL-KQADW--TTGQ-FAKVYGIPENVVG---G---Q--GD-QQ-S--SLE---MS---------L-D
LY-------NK-------AVSR-YLRPFIGELSQ--KLSC------------------------DVDAD---
------IL-PA--
>SiphoD2KRA7.1/43-375 Bacteriophage portal protein
------------------------------------------------------------------------
-----------MPEKRD-------WATDYI------------------------DEGLIPSWS---------
------------------NSGRYIG----------ISALKNSDV---------------------LT-AV--
-SYVASSVARFPLV-------------V-----LDDE--------------KNETKK---------IK-SV-
------------DYLLNKH------P-NDTLS------------------AYH-----WKFIMTV-NAILTG
-DA--FTRII----RDP-KT----GDP----------LE-LQYFPT-S--QTYID----D------------
-----------SD-VKNI----------------------------------------------------K-
Y--EFTPI-------NIK----------------------------------------GESNTIIVDAND--
---------VIHFMF----------FTY-----DG------I---HGRSPLLSL-GD--------EIGLQ-E
D-GISTLR-------R-------FFKSG---L----KGGILKLS----G-------SRLSK---ET----RR
KARI-EF---------EYAQ-------NGGTAG--SPIVMD---S-----T-MDY----TPI-EVDT---NI
L---QLI-NSNNY--STSQ-IAKALHIPAYK-------L-----A-VNSP--NQS--IKQ---------L-N
ED-------FI------KSDLPYYFKPVTSNLEM--TMLTD--------------RQRHN--Y-HIEFD---
------TR-RE--
>SiphoE9LUI2.1/43-375 Bacteriophage portal protein
------------------------------------------------------------------------
-----------MPEKRD-------WATDYI------------------------DEGLIPSWS---------
------------------NSGRYIG----------ISALKNSDV---------------------LT-AV--
-SYVASSVARFPLV-------------V-----LDDE--------------KNETKK---------IK-SV-
------------DYLLNKH------P-NDTLS------------------AYH-----WKFIMTV-NAILTG
-DA--FTRII----RDP-KT----GDP----------LE-LQYFPT-S--QTYID----D------------
-----------SD-VKNI----------------------------------------------------K-
Y--EFTPI-------NIK----------------------------------------GESNTIIVDAKD--
---------VIHFMF----------FTY-----DG------I---HGRSPLLSL-GD--------EIGLQ-E
D-GIGTLR-------R-------FFKSG---L----KGGILKMS----G-------SRLNK---ES----RK
KARL-EF---------EYAQ-------NGGTAG--SPIVMD---S-----T-MDY----TPI-EVDT---NI
L---QLI-NSNNY--STSQ-IAKALHIPAYK-------L-----A-VNSP--NQS--IKQ---------L-N
ED-------FI------KSDLPYYFKPVTSNLEM--TMLTD--------------RQRHN--Y-HIEFD---
------TR-RE--
>SiphoE9LUQ1.1/52-377 Phage portal protein
-----------------------------------------------------EP--PTVKN----------
------NSVSIQSVPVD--------DDNIV-N---------FLSPTG-------------------------
------------------DNEYVSA----------KDALENSD----------------------IYSAV--
-NQISGDLATVQLM--ANMP----------------------------RAQGILNN----------------
-------------------------P-STTAN------------------GHT-----FWQSMYS-QLLLGG
-EC--FAYR-------W-RN----PNGL--D------LR-WEYLRP-S--QVQTY----LL-----------
-----------DD-GS-----------------------------------------------------GLT
Y--TV----------TFD-----------EPN---------------------------LGVLQYVPQSD--
---------MIHIRW----------AS---TDGG-------M---TGNSPLKAL-SN--------ELQVK-S
S-SNSLTL-------A-------ALARS---I----SAPGVLS--IQHG-------GLLSE---KM---KAS
RSRN-FM---------KQVN-------SS---NG-GPVVID---Q-----L-EDY----KPL-EMKA---DV
T---KLL-SQTDW--TSKQ-IAKVFGIPDSYLN---G---Q--GD-QQ-S--NID---QI---------K-G
MY-------TN-------ALNR-YLQAILAELDN--KLNA------------------------KITAN---
------IR-TA--
>SiphoE9N489.1/49-374 Portal protein
--WI--------------------------------------------------------------------
------------TEKLN-------PGQRII-RD--------------------MEPVSHRTN----------
-------------------RKPFTT----------GQAYSKIEI---------------------LNRTA--
-NMVIDSAAECSYT-------------V-----GDKYNIVTYA-----N-----GIK---------TK-TL-
------------DTLLNVR------P-NPFMD------------------IST-----FRRLVVT-DLLFEG
-CA--YIYW----------------DG----------TA-LYHVPA-A--LMQVE----A------------
-----------DA-NKFI----------------------------------------------------KK
F--IF-------------------------------------------------------NNQIDYRVDE--
---------IIFIKD----------NSYVYGTNSQ------I---SGQSRVATV-ID--------SLEKR-S
K-MLNFKE-------K-------FLDNG---T----VIGLILET----D-------EILNK---KL----RE
RKQE-EL---------QLDY-------NPSTGQS-SVLILD---G-----G-MKA----KPYSQISSF--KD
L---DFK-EDIEG--FNKS-ICLAFGVPQVL-------LDGGNNA-NIRP--NIE--LF-------------
---------YY------MTIIPM-LNKLTSSLTF--FFG-----------------------Y-KITPN---
------TK-EV--
>SiphoF1C584.1/79-421 Head portal protein
--RL-------------------------------------------QSWF---------------------
----------------V--------GGRLV-T---------PNQGSQ------------TGPVSAH-GHLG-
--D-----------------SSIND----------ERLLQIST----------------------VWRCV--
-SLISTLTACLPLD--VFET-D-----------QNDNR----------KKVGL-------------SN-PL-
------------ARLLRYS------P-NQYMT------------------AQE-----FREAMTM-QLCFYG
-NA--YALV-------D-RN----SAGD--V------IS-LLPLQS-A--NMDVK----L------------
------------V-GK-----------------------------------------------------KVV
Y--RYQ---------R-D-----------SEY-------------------------------ADFSQRE--
---------IFHLKG----------FG---F-TG-------L---VGLSPIAFA-CK--------SAGVA-V
A-MEDQQR-------D-------FFANG---A----KSPQILS--TG-E-------KVLTE---QQ----RS
QVEE-NF---------KEI--------AGGPVKK-RLWILE---A-----G-FST----SAI-GVTP---QD
A---EMM-ASRKF--QVSE-LARFFGVPPHLV----GDVEK-STS-WG-S--GIE---QQ---------N-L
GF-------LQ------YTLQP-YISRWENSIQR--WL-----------IP-A--KDVGR--I-HAEHN---
------LD-GL--
>SiphoF8HGS9.1/49-368 Portal protein
------------------------------------------------NLATESP--P--------------
-------NNQGGFFDIT--------DPEFL-A---------TLNG---------------------------
-------------------SEWVSA----------ETALKNSD----------------------LFSII--
-SQLSNDLATAKLT--TSRK----------------------------QMQGIVDN----------------
-------------------------P-SNSAN------------------RFN-----FYQSIFA-QMLLGG
-EA--FAYR-------W-RN----DNGR--D------MK-WEYLRP-S--QVSFN----RL-----------
-----------DN-QN-----------------------------------------------------GLY
Y--NV----------TFD-----------DPR---------------------------IPPKQHVPQSD--
---------ILHFRL----------LS---VDGG-------L---TSVSPLMAL-GR--------ELDIQ-K
A-SDKLTL-------N-------SLKNA---L----NANGILK--IKGG-------GLLDF---KT---KVS
RSRQ-AM---------KQMQ-------------G-GPLVLD---D-----L-EDF----TPL-EIKS---NV
A---QLL-KQADW--TTGQ-FAKVYGIPENVVG---G---Q--GD-QQ-S--SLE---MS---------S-N
VY-------SK-------AVAR-YLRPFLSELSQ--KLSC------------------------DVDAD---
------IF-PA--
>SiphoF8J1B2.1/61-393 Putative portal protein
FFGVHDQAN---------------------------------------------------------------
---------QIVQNPI----------PQPL-DMA---------------------------------GVKLE
-------------------QATFSR----------EHILESNEY---------------------IFSIV--
-TRLSNVLASLPLH--EYQN------Y------------------------------------KQMDNEPL-
------------ADLLKTS------P-NPNMT------------------AFE-----FIARLET-DRNVSG
-NG--YAWIQ--------KSLSTG-----EP------IA-LWPLDP-N--TVSIL----RN-----------
-----------TD-------------------------------------N------------------NSY
W---YRV--------TSDIYN--FTIPIN-------------------------------------------
--------DVIHVKHVVPSNSW-----------------------YGVSPIDVL-SSSLKFQR---------
S-VENFSQ------NEMEK--KDKF---------------VLQY-----------DRSISP---EK----RQ
AMVN-DFLRMV-----KEN---------G------GAVVQE---A-----G-WKV----DRY-ESKF---EP
A---DLS-SVEQI--SRIR-IATAFNVPISFLNDD-QAKST----------TNVE-----------------
----HVTHSWT------MTLMP-IIRQYESQFNM--KLFTP--------------GKRVKG-F-YFSFN---
------VN-GL--
>SiphoF8TVA0.1/55-408 Putative uncharacterized protein gp4
--VL--------------------------------------------------APAK--------------
-------TKALSNVPGG--------GGGWW-P---------L------------------VRESFP-GAWQK
-NI------------------EVNQ----------DAVLSFHA----------------------VYACM--
-TLIAGDIAKLRLK--LVEL-------------RDG------------IWSEV-------------TS-PA-
------------FSPVLNK------P-NPYQT------------------RIQ-----FWESYIL-SKLMSG
-NT--YVLK-------V-RD----GRGI--V------IG-LYVLNP-T--RVQVL----VS-----------
-----------DG-GD------------------------------------------------------VY
Y--RLS---------QDN-----------LSG------------------------L---ETDVLVPARE--
---------IIHDRM----------HC---LHHP-------L---VGVSPLFAN-GL--------AATQG-L
S-IQKNST-------G-------FFDNN---A----RPSGILS---A-P-------GHIDD---ET----AA
RLKA-HW---------EQNY-------TGGNGIG-KVAVLG---S-----D-LKF----QAM-TMSA---VD
A---QLV-DQLKW--SAQV-VCSTFKVPAYKIGI--GEMPKYD---------NIQ---SL---------N-V
EY-------YS------QALQY-LIESAELCLDE--GLG--------IGVG-NT-LEGGRV-L-GTEFD---
------VD-GL--
>SiphoG1CZW6.1/51-381 Gp8
--RI-------------------------------------------FT---GP------------------
--------SEARI---------------IN-K---------LESVPSP-----------LDEPFFR-GD---
---------------------SHGS----------HGAMALGA----------------------FYACV--
-TLLADTVASLSID--AYRK-K-----------GNV------------RVPVD-------------PQ-PK-
------------LLA--ST------P-YPGLT------------------WFD-----WLWMLME-SLAVTG
-NA--FGYIA------S-RG----PDGR--P------AA-IMPVHP-D--CIHVT-----T----------S
ER----------D-G----------------------------------------------------WLEPV
Y--RID---------G-----------------------------------------------KIVDNDR--
---------IMHIKR----------YP---IAGC-------V---VGMSPIEKA-AS--------AIGLG-L
A-AERYGL-------S-------WFRDA---A----DPRGILA---S-D-------ADLTP---DQ----VK
QTQK-QW---------IQSH-------H---GRR-LPAVMS---A-----G-IKW----QSI-SITP---NE
S---QFL-ETRGF--QRSE-IAMWFRIPPHMI----GDTEK-STS-WG-T--GIE---QQ---------S-I
GF-------VT------YTLLP-WLTCIEQALTA--FL-----------P--------NG--Q-FVKFN---
------HN-GL--
>SiphoG1D0L0.1/50-400 Gp10
-MLL--------------------------ANGQ---------------------TLSA-------------
------PAMAELSPQMQ--------DSYYY-A---------PAVGMQ-----------LERQFSLY-GG---
------------------------------------IYKNQPW----------------------VRTVI--
-AKRAQALARLPVK--CMF--------------TSGD-----------TETEE------------RDT-GY-
------------AKLLAD-------P-CEYLD------------------PFA-----FWEWVAS-TLDIYG
-ET--YLAI-------Q-KN----KSGT--P------EK-LMPMHP-S--RVAIK----R------------
NS---------RT-GR--------------------------------------------------------
Y--EYYFQ----AGAGVG-----------TQL-------------------------------VSFADDE--
---------VVPIRFFNPD-------------GL-------E---RGLSLMESL-KS--------TIFSE-D
S-SRNATA-------A-------MWKNA---G----RPNLVLR---H-E-------KRLSEA--AQ-----Q
RLRE-QF---------DRAH-------SGSSNTG-KTMVVE---E-----G-MEP----IPL-QLTA---VE
M---QFI-EARQL--NREE-VCGVYDIAPPIVHI----LDR---A-TF-S--NIS---AQ---------M-R
AF-------YR------DTMAI-PIARIQSAMDK--YVGQ-------YWVR-KN----------RMKFD---
------ID-DV--
>SiphoG1D263.1/50-400 Gp11
-MLL--------------------------ANGQ---------------------TLSA-------------
------PAMAELSPQMQ--------DSYYY-A---------PAVGMQ-----------LERQFSLY-GG---
------------------------------------IYKNQPW----------------------VRTVI--
-AKRAQALARLPVK--CMF--------------TSGD-----------TETEE------------RDT-GY-
------------AKLLAD-------P-CEYLD------------------PFA-----FWEWVAS-TLDIYG
-ET--YLAI-------Q-KN----KSGT--P------EK-LMPMHP-S--RVAIK----R------------
NS---------RT-GR--------------------------------------------------------
Y--EYYFQ----AGAGVG-----------TQL-------------------------------VSFADDE--
---------VVPIRFFNPD-------------GL-------E---RGLSLMESL-KS--------TIFSE-D
S-SRNATA-------A-------MWKNA---G----RPNLVLR---H-E-------KRLSEA--AQ-----Q
RLRE-QF---------DRAH-------SGSSNTG-KTMVVE---E-----G-MEP----IPL-QLTA---VE
M---QFI-EARQL--NREE-VCGVYDIAPPIVHI----LDR---A-TF-S--NIS---AQ---------M-R
AF-------YR------DTMAI-PIARIQSAMDK--YVGQ-------YWVR-KN----------RMKFD---
------ID-DV--
>SiphoG1D3P6.1/51-383 Gp11
--RI-------------------------------------------FS---GP------------------
--------KEERT---------------LS-R---------ISGIPGP-----------AEDWAMH-GE---
---------------------RAGS----------NSAMALGA----------------------FYACV--
-TLLADTVASLSVD--AYRK-K-----------DNV------------RVPVS-------------PA-PK-
------------LLE--ST------P-YPGLT------------------WFD-----WLWMLME-SLAVTG
-NA--FGYIS------A-RD----EAGR--P------TA-IMPIHP-D--CIHVT----DA----------K
DE----------D-GD---------------------------------------------------WIEPV
Y--RID---------G-----------------------------------------------KVIPSHR--
---------IVHIKR----------YP---VAGR-------A---LGMSPIEKA-AS--------AIGLG-L
A-AERYGL-------R-------WFRDS---A----NPSGILS---S-D-------MDLTP---DQ----VK
QTQK-QW---------IQSH-------H---NRR-LPAVMS---A-----G-IKW----QSV-SITP---EE
S---QFL-ETRSF--QRSE-IAMWFRIPPHMI----GDTEK-STS-WG-T--GIE---QQ---------S-I
GF-------VT------YTLLP-WLTCIEQALTA--FL-----------P--------RG--Q-FVKFN---
------HN-GL--
>SiphoG1D5M5.1/50-400 Gp10
-MLL--------------------------ANGQ---------------------TLSA-------------
------PAMAELSPQMQ--------DSYYY-A---------PAVGMQ-----------LERQFSLY-GG---
------------------------------------IYKNQPW----------------------VRTVI--
-AKRAQALARLPVK--CMF--------------TSGD-----------TETEE------------RDT-GY-
------------AKLLAD-------P-CEYLD------------------PFA-----FWEWVAS-TLDIYG
-ET--YLAI-------Q-KN----KSGT--P------EK-LMPMHP-S--RVAIK----R------------
NS---------RT-GR--------------------------------------------------------
Y--EYYFQ----AGAGVG-----------TQL-------------------------------VSFADDE--
---------VVPIRFFNPD-------------GL-------E---RGLSLMESL-KS--------TIFSE-D
S-SRNATA-------A-------MWKNA---G----RPNLVLR---H-E-------KRLSEA--AQ-----Q
RLRE-QF---------DRAH-------SGSSNTG-KTMVVE---E-----G-MEP----IPL-QLTA---VE
M---QFI-EARQL--NREE-VCGVYDIAPPIVHI----LDR---A-TF-S--NIS---AQ---------M-R
AF-------YR------DTMAI-PIARIQSAMDK--YVGQ-------YWVR-KN----------RMKFD---
------ID-DV--
>SiphoG1DAE8.1/51-381 Gp9
--RI-------------------------------------------FT---GP------------------
--------SEARI---------------IN-K---------LESVPSP-----------LDEPFFR-GD---
---------------------SHGS----------HGAMALGA----------------------FYACV--
-TLLADTVASLSID--AYRK-K-----------GNV------------RVPVD-------------PQ-PK-
------------LLA--ST------P-YPGLT------------------WFD-----WLWMLME-SLAVTG
-NA--FGYIT------S-RG----PDGR--P------AA-IMPVHP-D--CIHVT-----T----------S
ER----------D-G----------------------------------------------------WLEPV
Y--RID---------G-----------------------------------------------KIVDNDR--
---------IMHIKR----------YP---IAGC-------V---VGMSPIEKA-AS--------AIGLG-L
A-AERYGL-------S-------WFRDA---A----DPRGILA---S-D-------ADLTP---DQ----VK
QTQK-QW---------IQSH-------H---GRR-LPAVMS---A-----G-IKW----QSI-SITP---NE
S---QFL-ETRGF--QRSE-IAMWFRIPPHMI----GDTEK-STS-WG-T--GIE---QQ---------S-I
GF-------VT------YTLLP-WLTCIEQALTA--FL-----------P--------NG--Q-FVKFN---
------HN-GL--
>SiphoG1DHU7.1/52-402 Gp11
-MLL--------------------------ANGQ---------------------TLSA-------------
------PAMAELSPQMQ--------DSYYY-A---------PAVGMQ-----------LERQFSLY-GG---
------------------------------------IYKNQPW----------------------VRTVI--
-AKRAQALARLPVK--CMF--------------TSGD-----------TETEE------------SDT-GY-
------------AKLLAD-------P-CEYLD------------------PFA-----FWEWVAS-TLDIYG
-ET--YLAI-------Q-KN----KSGT--P------EK-LMPMHP-S--RVAIK----R------------
NS---------RT-GR--------------------------------------------------------
Y--EYYFQ----AGAGVG-----------TQL-------------------------------VSFADDE--
---------VVPIRFFNPD-------------GL-------E---RGLSLMESL-KS--------TIFSE-D
S-SRNATA-------A-------MWKNA---G----RPNLVLR---H-E-------KRLSEA--AQ-----Q
RLRE-QF---------DRAH-------SGSSNTG-KTMVVE---E-----G-MEP----IPL-QLTA---VE
M---QFI-EARQL--NREE-VCGVYDIAPPIVHI----LDR---A-TF-S--NIS---AQ---------M-R
AF-------YR------DTMAI-PIARIQSAMDK--YVGQ-------YWVR-KN----------RMKFD---
------ID-DV--
>SiphoG1DID5.1/50-400 Gp12
-MLL--------------------------ANGQ---------------------TLSA-------------
------PAMAELSPQMQ--------DSYYY-A---------PAVGMQ-----------LERQFSLY-GG---
------------------------------------IYKNQPW----------------------VRTVI--
-AKRAQALARLPVK--CMF--------------TSGD-----------TETEE------------SDT-GY-
------------AKLLAD-------P-CEYLD------------------PFA-----FWEWVAS-TLDIYG
-ET--YLAI-------Q-KN----KSGT--P------EK-LMPMHP-S--RVAIK----R------------
NS---------RT-GR--------------------------------------------------------
Y--EYYFQ----AGAGVG-----------TQL-------------------------------VSFADDE--
---------VVPIRFFNPD-------------GL-------E---RGLSLMESL-KS--------TIFSE-D
S-SRNATA-------A-------MWKNA---G----RPNLVLR---H-E-------KRLSEA--AQ-----Q
RLRE-QF---------DRAH-------SGSSNTG-KTMVVE---E-----G-MEP----IPL-QLTA---VE
M---QFI-EARQL--NREE-VCGVYDIAPPIVHI----LDR---A-TF-S--NIS---AQ---------M-R
AF-------YR------DTMAI-PIARIQSAMDK--YVGQ-------YWVR-KN----------RMKFD---
------ID-DV--
>SiphoG1FG73.1/51-381 Gp8
--RI-------------------------------------------FT---GP------------------
--------SEARI---------------IN-K---------LESVPSP-----------LDEPFFR-GD---
---------------------SHGS----------HGAMALGA----------------------FYACV--
-TLLADTVASLSID--AYRK-K-----------GNV------------RVPVD-------------PQ-PK-
------------LLA--ST------P-YPGLT------------------WFD-----WLWMLME-SLAVTG
-NA--FGYIA------S-RG----PDGR--P------AA-IMPVHP-D--CIHVT-----T----------S
ER----------D-G----------------------------------------------------WLEPV
Y--RID---------G-----------------------------------------------KIVDNDR--
---------IMHIKR----------YP---IAGC-------V---VGMSPIEKA-AS--------AIGLG-L
A-AERYGL-------S-------WFRDA---A----DPRGILA---S-D-------ADLTP---DQ----VK
QTQK-QW---------IQSH-------H---GRR-LPAVMS---A-----G-IKW----QSI-SITP---NE
S---QFL-ETRGF--QRSE-IAMWFRIPPHMI----GDTEK-STS-WG-T--GIE---QQ---------S-I
GF-------VT------YTLLP-WLTCIEQALTA--FL-----------P--------NG--Q-FVKFN---
------HN-GL--
>SiphoG1FTU2.1/48-387 Gp4
SGTV-------------------------------------------RGLSRPNIPA--PQR----------
---------------------------------------------------------IALSPWVS-------
---------------------MEYY----------EIWRRQPA----------------------VRRAV--
-SFLARNIAQLGLH--LFER-K-----------DDAD-----------RERLT-------------DH-PL-
------------AQLLQR-------P-NPWTT------------------RYR-----FLNTLVH-DFAIY-
-DV--AYWW-------K-IR----TPGG--E------KQ-LVHLPV-P--LVKPE----G------------
DN----------------------------------------------------------------WLTPDE
F--EFR---------GTK-----------GTR------------------------R------I--PANE--
---------VLYLRG----------YG------G-------QND-AGVSPLESL-RQ--------TLREE-W
T-AGEMRE-------Q-------IMRNG---A----RVSGYLERPLA-A-------PPWSK---EA----RE
RFRT-GW---------RAQY-------SGNGPDAGGTPILE---D-----G-M-VF---KPA-SQTA---RE
L---QYI-EGRKL--TDEE-VTRSYFIPPTMIGL----LDK---A-TF-S--NIT---EQ---------H-K
ML-------YQ------DCLGP-WLSMIQDEINL--QL--------VPEFE-P--VNPHR--F-YAEFN---
------LR-EK--
>SiphoG1JRY9.1/50-400 Gp12
-MLL--------------------------ANGQ---------------------TLSA-------------
------PAMAELSPQMQ--------DSYYY-A---------PAVGMQ-----------LERQFSLY-GG---
------------------------------------IYKNQPW----------------------VRTVI--
-AKRAQALARLPVK--CMF--------------TSGD-----------TETEE------------YDT-GY-
------------AKLLAD-------P-CEYLD------------------PFA-----FWEWVAS-TLDIYG
-ET--YLAI-------Q-KN----KSGT--P------EK-LMPMHP-S--RVAIK----R------------
NS---------RT-GR--------------------------------------------------------
Y--EYYFQ----AGAGVG-----------TQL-------------------------------VSFADDE--
---------VVPIRFFNPD-------------GL-------E---RGLSLMESL-KS--------TIFSE-D
S-SRNATA-------A-------MWKNA---G----RPNLVLR---H-E-------KRLSPE--AQ-----Q
RLRE-QF---------DRAH-------AGSSNTG-KTMVVE---E-----G-MEP----IPL-QLTA---VE
M---QFI-EARQL--NREE-VCGVYDIAPPIVHI----LDR---A-TF-S--NIS---AQ---------M-R
AF-------YR------DTMAI-PIARIQSAMDK--YVGQ-------YWVR-KN----------RMKFD---
------ID-DV--
>SiphoG1JSR9.1/50-400 Gp11
-MLL--------------------------ANGQ---------------------TLSA-------------
------PAMAELSPQMQ--------DSYYY-A---------PAVGMQ-----------LERQFSLY-GG---
------------------------------------IYKNQPW----------------------VRTVI--
-AKRAQALARLPVK--CMF--------------TSGD-----------TETEE------------HDT-GY-
------------AKLLAD-------P-CEYLD------------------PFA-----FWEWVAS-TLDIYG
-ET--YLAI-------Q-KN----KSGT--P------EK-LMPMHP-S--RVAIK----R------------
NS---------RT-GR--------------------------------------------------------
Y--EYYFQ----AGAGVG-----------TQL-------------------------------VSFADDE--
---------VVPIRFFNPD-------------GL-------E---RGLSLMESL-KS--------TIFSE-D
S-SRNATA-------A-------MWKNA---G----RPNLVLR---H-E-------KRLSPE--AQ-----Q
RLRE-QF---------DRAH-------AGSSNTG-KTMVVE---E-----G-MEP----IPL-QLTA---VE
M---QFI-EARQL--NREE-VCGVYDIAPPIVHI----LDR---A-TF-S--NIS---AQ---------M-R
AF-------YR------DTMAI-PIARIQSAMDK--YVGQ-------YWVR-KN----------RMKFD---
------ID-DV--
>SiphoG1JWN0.1/50-400 Gp10
-MLL--------------------------ANGQ---------------------TLSA-------------
------PAMAELSPQMQ--------DSYYY-A---------PAVGMQ-----------LERQFSLY-GG---
------------------------------------IYKNQPW----------------------VRTVI--
-AKRAQALARLPVK--CMF--------------TSGD-----------TETEE------------SDT-GY-
------------AKLLAD-------P-CEYLD------------------PFA-----FWEWVAS-TLDIYG
-ET--YLAI-------Q-KN----KSGT--P------EK-LMPMHP-S--RVAIK----R------------
NS---------RT-GR--------------------------------------------------------
Y--EYYFQ----AGAGVG-----------TQL-------------------------------VSFADDE--
---------VVPIRFFNPD-------------GL-------E---RGLSLMESL-KS--------TIFSE-D
S-SRNATA-------A-------MWKNA---G----RPNLVLR---H-E-------KRLSPE--AQ-----Q
RLRE-QF---------DRAH-------AGSSNTG-KTMVVE---E-----G-MEP----IPL-QLTA---VE
M---QFI-EARQL--NREE-VCGVYDIAPPIVHI----LDR---A-TF-S--NIS---AQ---------M-R
AF-------YR------DTMAI-PIARIQSAMDK--YVGQ-------YWVR-KN----------RMKFD---
------ID-DV--
>SiphoG3EN97.1/65-408 Phage portal protein, HK97 family
--RA-------------------------------------------AKAAISFLGLDG-------------
------------HLSLT--------PSDTM-S-------------T----------------RTAS-GK---
---------------------NVTV----------DSALQLST----------------------VFSCV--
-RLVSETVSTLPLK--VYEV-K-----------ADGS-----------RVVAK-------------QH-PL-
------------YDLLCRS------P-NYEMT------------------PSR-----FMQMIVA-SLLLWG
-NA--YVEIK------R-NI----TGKR--I------IS-LEPLLP-Q--HVKVS----R-----------N
KN----------N-DL------------------------------------------------------LQ
Y--HYT-----------D-----------GTT------------------------------HREINHKD--
---------IMHIRA----------FG---I-DG-------V---MGIFTINKG-RE--------TFATA-A
S-AEHAAG-------K-------FFENG---L----QTSGFLT---T-E-------QKLTS---EQ----RN
KLHT-HI----------SKF-------MGSSNAG-KTMVLE---H-----G-MKY----NGV-TMNP---EA
A---QML-ETRSF--EIEE-ICRWFRVSPIMI----GHFDK-QSS-WA-A--SAE---AQ---------D-L
HF-------LK------YTFRP-LLVNIEQEILR--CL-----------IG-K--IDSDK--Y-YVEFN---
------VE-GL--
>SiphoG3M598.1/48-387 Gp4
SGTV-------------------------------------------RGLSRPNIPA--PQR----------
---------------------------------------------------------IALSPWVS-------
---------------------MEYY----------EIWRRQPA----------------------VRRAV--
-SFLARNIAQLGLH--LFER-K-----------DDAD-----------RKRLT-------------DH-PL-
------------ALLLQQ-------P-NPWTT------------------RYR-----FLNTLVH-DFAIY-
-DV--AYWW-------K-IR----TPGG--G------RQ-LVHLPV-P--MVTPK----G------------
DN----------------------------------------------------------------WLTPDE
F--EFR---------GTK-----------GTR------------------------R------I--PANQ--
---------VLYLRG----------YG------G-------QND-AGVSPLESL-RQ--------TLREE-W
T-AGEMRE-------Q-------IMRNG---A----RVSGYLERPLA-A-------PAWSK---QA----RE
RFRE-GW---------RAQY-------TGNGPGAGGTPILE---D-----G-M-TF---KAA-AQTA---RE
L---QYI-EGRKL--TDEE-VTRSYFIPPTMIGL----LDK---A-TF-S--NIT---EQ---------H-K
ML-------YQ------DCLGP-WLSMIQDEINL--QL--------VPEFE-P--VNPHR--F-YAEFN---
------LR-EK--
>SiphoG5ENX2.1/49-374 Putative portal protein
--WI--------------------------------------------------------------------
------------TEKLN-------PGQRII-RD--------------------MEPVSHRTN----------
-------------------RKPFTT----------GQAYSKIEI---------------------LNRTA--
-NMVIDSAAECSYT-------------V-----GDKYNIVTYA-----N-----GVK---------TK-TL-
------------DTLLNVR------P-NPFMD------------------IST-----FRRLVVT-DLLFEG
-CA--YIYW----------------DG----------TS-LYHVPA-A--LMQVE----A------------
-----------DA-NKFI----------------------------------------------------KK
F--TF-------------------------------------------------------NNQIDYRVDE--
---------IIFIKD----------NSYVCGTNSQ------I---SGQSRVATV-ID--------SLEKR-S
K-MLNFKE-------K-------FLDNG---T----VIGLILET----D-------EILNK---KL----RE
RKQE-EL---------QLDY-------NPSTGQS-SVLILD---G-----G-MKA----KPYSQISSF--KD
L---DFK-EDIEG--FNKS-ICLAFGVPQVL-------LDGGNNA-NIRP--NIE--LF-------------
---------YY------MTIIPM-LNKLTSSLTF--FFG-----------------------Y-KITPN---
------TK-EV--
>SiphoG8C7I4.1/79-421 Portal protein
--RL-------------------------------------------QSWF---------------------
----------------V--------GGRLV-T---------PNQGSQ------------TGPVSAH-GHLG-
--D-----------------SSIND----------ERILQIST----------------------VWRCV--
-SLISTLTACLPLD--VFET-D-----------QNDNR----------KKVDL-------------SN-PL-
------------ARLLRYS------P-NQYMT------------------AQE-----FREAMTM-QLCFYG
-NA--YALV-------D-RN----SAGD--V------IS-LLPLQS-A--NMDVK----L------------
------------V-GK-----------------------------------------------------KVV
Y--RYQ---------R-D-----------SEY-------------------------------ADFSQKE--
---------IFHLKG----------FG---F-TG-------L---VGLSPIAFA-CK--------SAGVA-V
A-MEDQQR-------D-------FFANG---A----KSPQILS--TG-E-------KVLTE---QQ----RS
QVEE-NF---------KEI--------AGGPVKK-RLWILE---A-----G-FST----SAI-GVTP---QD
A---EMM-ASRKF--QVSE-LARFFGVPPHLV----GDVEK-STS-WG-S--GIE---QQ---------N-L
GF-------LQ------YTLQP-YISRWENSIQR--WL-----------IP-A--KDVGR--I-HAEHN---
------LD-GL--
>SiphoG8I414.1/84-442 Gp32
--NLFGIP-----------------NIPDLPNDNGPIDYNP--GDPDMVEFRGPEEEP--------------
---------EARALP-------------------------------------------WIRPTAWS-GYPES
-WAT-------------PSWGSAQD----------KLRTLIDV----------------------AWACI--
-DLNASVLSSMPI----YRM----------------------------RNGRI-------------ID-SV-
------------AWMSNPD------P-EVYTS------------------WQE-----FAKQLFW-DFQL-G
-EA--FVLPM------A-HG----SDGY--P------IR-FRVVPP-W--LVNVE----L------------
-----------KK-GA-----------------------------------------------------RRE
Y--RIG---------G-------------------------------------------------LNVTD--
--------EILHIRYQGNT-------------AD-------A---HGHGPLESAAPR--------QVVIG-L
--LQKYVQ-------N-------LAETG---G----VPLYWLG---V-E-------RRLSE---SE----AV
DLMD-RW---------IE---------SRSKYAG-HPALVT---G-----G-ATLN---QAK-SMSA---QD
L---SLM-ELTQF--NEAR-IAILLGVPPFLVGLP-GATGS---L-TY-S--NIE---QL---------F-S
FH-------DR------SSLRP-KATAVMAALDR--WA-----------LP-SP--------Q-HLELN---
------RD-DY--
>SiphoG8I569.1/53-386 Gp12
--RI-------------------------------------------FSDGEGP------------------
---------EQRA---------------VA-K---------FGIPPKW-----------SEVSGSP-ED---
---------------------YVNG----------RGALNLAT----------------------FFSCV--
-RLLADSVSMLPIK--AHRD-K-----------DGV------------PTISK-------------PQ-PK-
------------LMQ--DS------P-YPGLT------------------WFE-----WLWMLMQ-SLAVTG
-NA--FGYIT------A-RD----GQGR--P------TA-IMPIHP-D--CVRIE-----E----------A
DK----------T-AP---------------------------------------------------WPDPI
Y--RIG---------G-----------------------------------------------EIVDSQD--
---------VVHIRR----------YP---VPGC-------V---VGMSPIEKA-AS--------AIGLS-I
S-AERYGA-------R-------WFRDS---A----NPSGLLT---S-D-------MDLTP---DQ----VK
QTQK-SW---------IQSH-------Q---NRR-LPAVMS---A-----G-IKW----QSI-SITP---NE
S---QFL-ETRQF--QKSE-IAMWFGIPPHMI----GDTEK-STS-WG-S--GIE---SM---------S-I
GF-------VT------YTLMP-WLVCIEQAFTT--LL-----------P--------RG--Q-FAKFN---
------AN-AL--
>SiphoG9FHX9.1/54-397 Portal protein
SGAL-------------------------------------------RRLMGDYVANVSTIG----------
---------------------------------------------------------VDDRVRMNE-G----
-------------------DVGHFA----------QLYASQPA----------------------IRTVV--
-GFRARNLAMLPIE--VLRE-Q---------NADDFEVV-------------K-------------DS-PL-
------------AKLLRR-------P-VPVPG-----------------TPYT-----WIYTLVA-DLSIF-
-DR--YLAI-------K-VY----VEGA--G------LR-LVRVP---------------------------
---------------------------------------------------------------------PTD
F--QVI---------GDQWH-IDHFRVMRGGR------------------------M------LDLGIND--
---------VLYLEG----------YT-----PE-------RNY-GGVPPMHTL-AN--------TIAEE-Q
S-ATRYRS-------A-------LWKNG---A----RLEHVITRPLE-A-------KRMTP---DA----KD
RFWQ-RW---------NARY-------SGT-INAARTAMLE---E-----G-MDVK---TLD-SHTP---RD
A---QYI-EGRKF--NLEE-AARLFYIPPAALGI----LDG---A-SY-A--NMT---AQ---------H-R
QL-------YR------ETFGP-DITYLEQALMA--QL-GP--EDVTDTLR--------------LNFN---
------LG-AK--
>SiphoH0USW4.1/49-388 Portal protein
--QLFR----------------------------------------NQD--------T--------------
-------TDLKNPSPWF--------KSLF---------------GY----------------QAAS-GE---
---------------------KVTV----------ESSLGVPT----------------------VYRCI--
-NILANSVAMLPFQ--TFKK-T-----------AKG------------RERDK-------------AH-QV-
------------SFVLERR------P-NPYQS------------------PFK-----FKHLIET-HRNTWG
-NA--YINI-------H-WG----VDGR--P------KE-LWVLNP-A--VTTPT----V------------
DL---------KT-NK------------------------------------------------------LW
Y--FTS---------LPD-----------G-------------------------------TPIKIPDED--
---------IIHLTT----------LS---T-DG-------L---RGKPPIQIA-RE--------SIGSS-Q
A-AQKFKG-------K-------FFTNG---A----AHSGILK---T-E-------QPLNK---EA----KN
KLRD-AW---------EEAN-------TGLNNAQ-RIAILD---A-----G-LEF----EKV-GMPL---KD
A---QFI-EGMKF--DKGE-IANIFNIPLHMI----NELDR---A-TF-S--NIE---QQ---------A-L
DF-------IQ------NTLSP-ILIQYEEEFSY--KS-----------FS-F--HEQKR--Y-YLKFN---
------LT-SL--
>SiphoH2BDA8.1/65-416 Putative uncharacterized protein
--KV-------------------------------------------LSSA---TSAPRSSLF----GW---
---------GGKTIRLT--------DGAFW-S---------QFLGR----------------ESSS-GK---
---------------------KVTV----------DKAMKLSA----------------------VWACV--
-RLISTSVAGLPLG--VYER-K-----------ADGS-----------RVDAR-------------SF-PL-
------------YDVVHNS------P-NDDMT------------------AFQ-----FWQAMVA-SMLLWG
-NA--YAE--------I-RR----AAGR--P------AA-LDFLLP-S--RVDLE----C------------
DE----------N-GR------------------------------------------------------LK
Y--FYT---------TKK-----------GAR-------------------------------REIERTN--
---------MLHIPA----------FT---L-DG-------R---IGLSAIRYG-VD--------VFGSV-M
S-AEDAAN-------G-------TFKNG---L----LPTVAFK---V-D-------RILQP---AQ----RE
EFRE-YV----------KSV-------SGAMNSG-RSPVLE---Q-----G-ITP----ETI-GINP---VD
A---QLL-ETREH--GVIE-ICRWFGVPPWMI----GQTDK-GSN-WG-T--GLE---QQ---------M-L
AF-------LT------FSISS-ITNQIQQCVNK--RL-----------LT-A--PERIR--Y-YAEFS---
------LE-GF--
>SiphoH6WXN2.1/48-377 Portal protein
--WL--------------------------------------------------------------------
------------VNKLN-------PAQELI-AR--------------------EDPSATTSN----------
-------------------RKPLTT----------TRAFEDVEV---------------------VNRCV--
-NLLVDNACQVRYD-------------I-----KDAYSFTPLG-----AGKAKGGIR---------QE-KV-
------------KELLNVR------P-NPFMD------------------AST-----FWRLVIM-DFIMEG
-WA--FIHW----------------DG----------YS-LYHLPA-A--NMEVY----A------------
-----------DK-KNYV----------------------------------------------------NR
Y--IY-------------------------------------------------------GAQVEFQPNE--
---------IIFIKD----------NAYNRGQSTQ------I---EGFSRILSS-LE--------GLVRR-D
K-LLQFKE-------K-------FFDNG---A----VFSLILET----E-------AVLNK---KL----KK
RFEE-EI---------SLDY-------NPRTGRS-SVKVLD---A-----G-MKA----KTLTPTSS---KD
L---DVK-ADIDD--FERK-ACIALGIPPLL-------LDSGNNA-NIRP--NIE--LF-------------
---------FY------MTILPM-MRKFESVFET--FFG-----------------------Y-DVKLT---
------TD-DI--
>SiphoH9A113.1/49-375 Portal HK97 family
--GF-------------------------------------------T------------------------
--------SKQEKMNRD--------LERLL-Y------------------------------WQEH-GTHAN
-YV---------------------G----------INALRNSD----------------------VFTAT--
-RIISADIASTKLK--VKGH-E-----------TNTV---------------M-------------N--QI-
------------LDLFNNN------P-YSDLP------------------GWH-----FKFIIIA-NMLLNG
-QS--FVEI-------V-RD----KNDF--P------IG-FHFLHN-D--LVGIE----E------------
-----------KD-GD------------------------------I-----------------------IY
N--VSE---------DVE-----------GNA-------------------------------VKITSDD--
---------ILHFRY----------IT---L-DG-------Y---VGYSPLYAL-AH--------EIGIS-Q
G-SKSFLR-------N-------FFDNG---G----TSTSVLK--YK-K-------GQINA---EQ----LR
DLKK-NF---------S--E-------SQLKNNG-GLVAID---D-----T-MEF----SRL-QIPT---EV
L---NFL-NSYKF--STSQ-VAKAFGLP---V----SKLGI---E-TV-N-TSIT---QA---------N-L
EY-------LQ------STLDP-IFKMMIAELET--KIF---------KFI-DSGYE--------LEFD---
------SS-RL--
>SiphoI1TE53.1/49-374 Portal protein
--WI--------------------------------------------------------------------
------------TEKLN-------PGQRII-RD--------------------MEPVSHRTN----------
-------------------RKPFTT----------GQAYSKIEI---------------------LNRTA--
-NMVIDSAAECSYT-------------V-----GDKYNIVTYA-----N-----GVK---------TK-TL-
------------DTLLNVR------P-NPFMD------------------IST-----FRRLVVT-DLLFEG
-CA--YIYW----------------DG----------TS-LYHVPA-A--LMQVE----A------------
-----------DA-NKFI----------------------------------------------------KK
F--IF-------------------------------------------------------NNQIDYRVDE--
---------IIFIKD----------NSYVCGTNSQ------I---SGQSRVATV-ID--------SLEKR-S
K-MLNFKE-------K-------FLDNG---T----VIGLILET----D-------EILNK---KL----RE
RKQE-EL---------QLDY-------NPSTGQS-SVLILD---G-----G-MKA----KPYSQISSF--KD
L---DFK-EDIEG--FNKS-ICLAFGVPQVL-------LDGGNNA-NIRP--NIE--LF-------------
---------YY------MTIIPM-LNKLTSSLTF--FFG-----------------------Y-KITPN---
------TK-EV--
>SiphoI7HBB3.1/71-415 Putative head portal protein
--RV-------------------------------------------MSAF-KPKAMDATTVA----SF---
---------TQRDLGLY--------VGSRF-T-------------------------------SDA-GR---
---------------------EVSV----------QTAMSLDA----------------------VQACV--
-KLIAQSIAAMPLY--LYRK-T-----------PDG------------RKEAV-------------NH-PL-
------------YDLLLAA------P-NSSQT------------------AFE-----FFECILT-AMLLHG
-NA--YVR--------K-LM----SNGK--I------ES-LQFMHS-S--RLTIS----Q------------
DA----------R-GA------------------------------------------------------YK
Y--AYR---------KAD-----------GTQ-------------------------------IDVPSAQ--
---------VWKIRG----------YS---L-DG-------E---NGISAIQYG-AQ--------VFGTA-L
A-AERQAG-------R-------AFTNG---S----LQQIYYS---V-S-------AFLTP---EQ----RE
QFSA-NV--------------------AQSVESG-RTPVLE---G-----G-IDV----KAL-GLNP---AD
A---QLL-QSRNY--SVES-ICRFFGVPPSMI----GHTSAGTTS-WG-S--GIE---AQ---------Q-L
AF-------LG------LTLAP-WLRRLEQSLSL--NL-----------LT-P--SERRQ--Y-FADYD---
------VS-TL--
>SiphoI7LH24.1/52-380 Portal protein
--WINN------------------------------------------------------------------
-----------VAEKLN-------PGQRII-RD--------------------MEPVSTRTN----------
-------------------RKPFTT----------GQAYRTIEI---------------------LNRNA--
-NMVIDSAAECSYT-------------V-----GEKYNIITYA-----T-----GVK---------GK-TL-
------------DTLLNVR------P-NPFMD------------------IST-----FRRLVVT-DLLFEG
-CA--YIYW----------------DG----------SA-LYHVPA-A--LMQVE----A------------
-----------DA-NKFI----------------------------------------------------KK
F--IF-------------------------------------------------------NNQIDYKVNE--
---------IIFIKD----------NSYILGTNSQ------I---SGQSRVATV-ID--------SLEKR-T
K-MLNFKE-------K-------FLDNG---T----VIGLILET----D-------EILNK---KL----RE
RKQE-EL---------QLDY-------NPSTGQS-TVLILD---G-----G-MKA----KPYSQISSF--KD
L---DFE-ADITR--FDKN-VCLAFGVPQVL-------IDGGNNA-NIRP--NIE--LF-------------
---------YY------MTIVPM-LNKVTSSLTF--FFG-----------------------Y-KITPD---
------TK-EV--
>SiphoJ7KDU3.1/44-371 Putative portal protein
--SL--------------------------------------------------------------------
----------GSSEVSY---------DSYI------------------------DSLVAGTL----------
-------------------TPQYTG----------ISALKNSDI---------------------LT-AT--
-SIIAGDISRFPLI-------------K-----KDIT--------------GDIIHD----------E-DI-
------------NYLLNVK------A-TTNAS------------------ART-----WKFAMAV-NAILTG
-NS--FSRIL----RDP-KT----DQA----------LQ-FQFFKP-S--ETTVE----E------------
-----------TN-EHEI----------------------------------------------------V-
Y--TFFDT-------L-------------------------------------------TGKTVKCRSDD--
---------VIHWKF----------FSH-----DT------I---LGRSPLLSL-AN--------EIDLQ-D
G-GLNTLI-------K-------FFKDG---F----SSGILTMK----G-------ASLSG---EA----RK
RARE-DF---------EKMR-------EGSVGG--SPLVFD---S-----T-MEY----TPL-EIDT---NV
L---QLI-TSNNF--STAQ-IAKALRVPSYK-------L-----A-VNSP--NQS--VAQ---------L-M
QD-------YV------TNDLPFYFDAITSELGL--KVFNS--------------SDRRK--F-RFEFD---
------TR-SI--
>SiphoJ7KIY9.1/44-371 Putative portal protein
--SL--------------------------------------------------------------------
----------GSSEVSY---------DSYI------------------------DSLVAGTL----------
-------------------TPQYTG----------ISALKNSDI---------------------LT-AT--
-SIIAGDISRFPLI-------------K-----KDIT--------------GDIIHD----------E-DI-
------------NYLLNVK------A-TTNAS------------------ART-----WKFAMAV-NAILTG
-NS--FSRIL----RDP-KT----DQA----------LQ-FQFFKP-S--ETTVE----E------------
-----------TN-EHEI----------------------------------------------------V-
Y--TFFDT-------L-------------------------------------------TGKTVKCRSDD--
---------VIHWKF----------FSH-----DT------I---LGRSPLLSL-AN--------EIDLQ-D
G-GLNTLI-------K-------FFKDG---F----SSGILTMK----G-------ASLSG---EA----RK
RARE-DF---------EKMR-------EGSVGG--SPLVFD---S-----T-MEY----TPL-EIDT---NV
L---QLI-TSNNF--STAQ-IAKALRVPSYK-------L-----A-VNSP--NQS--VAQ---------L-M
QD-------YV------TNDLPFYFDAITSELGL--KVFNS--------------SDRRK--F-RFEFD---
------TR-SI--
>SiphoJ9QM90.1/49-374 Portal protein
--WI--------------------------------------------------------------------
------------STKLN-------PGQRII-RD--------------------LEQVSSRTN----------
-------------------IKPITT----------SRAYRTTEI---------------------LNRTA--
-NMVIDSSAECGYT-------------V-----GQNLKTIAYG-----S-----GIK---------AK-TL-
------------DSLLNVR------P-NPFMD------------------SST-----FRRLLFT-DLLFEG
-CA--YIYW----------------DG----------TS-LYHLPA-A--LMQVE----A------------
-----------DD-KKFV----------------------------------------------------KR
Y--IF-------------------------------------------------------NNQINYSVDE--
---------IIFIKD----------NSYICGVNSQ------I---TGQSRIAST-ID--------SISKR-E
K-MLLFKE-------K-------FLDNG---T----VIGLIIET----D-------EILNK---KL----RE
RKQE-EI---------KLDY-------NPSTGQS-TVLILD---A-----G-LKA----KPYSQISSF--KD
L---DFE-QDIQR--FEKN-IMLALGIPQVL-------IDGGNNA-NIRP--NIE--LF-------------
---------YY------MTIVPT-LNKLTSAISF--FFG-----------------------F-EVRPN---
------IK-NV--
>SiphoK7P6F2.1/79-421 Portal protein
--RL-------------------------------------------KSWF---------------------
----------------V--------GGRLV-T---------PNQGSQ------------TGPVSAH-GYLG-
--D-----------------SSIND----------ERILQIST----------------------VWRCV--
-SLISTLTACLPLD--VFET-D-----------QNDNR----------KKVDL-------------SN-PL-
------------ARLLRYS------P-NQYMT------------------AQE-----FREAMTM-QLCFYG
-NA--YALV-------D-RN----SAGD--V------IS-LLPLQS-A--NMDVK----L------------
------------V-GK-----------------------------------------------------KVV
Y--RYQ---------R-D-----------SEY-------------------------------ADFSQKE--
---------IFHLKG----------FG---F-TG-------L---VGLSPIAFA-CK--------SAGVA-V
A-MEDQQR-------D-------FFANG---A----KSPQILS--TG-E-------KVLTE---QQ----RS
QVEE-NF---------KEI--------AGGPVKK-RLWILE---A-----G-FST----SAI-GVTP---QD
A---EMM-ASRKF--QVSE-LARFFGVPPHLV----GDVEK-STS-WG-S--GIE---QQ---------N-L
GF-------LQ------YTLQP-YISRWENSIQR--WL-----------IP-A--KDVGR--I-HAEHN---
------LD-GL--
>SiphoK7P6X3.1/79-421 Portal protein
--RL-------------------------------------------QSWF---------------------
----------------V--------GGRLV-T---------PNQGSQ------------TGPVSAH-GHLG-
--D-----------------SSIND----------ERILQIST----------------------VWRCV--
-SLISTLTACLPLD--VFET-D-----------QNDNR----------KKVDL-------------SN-PL-
------------ARLLRYS------P-NQYMT------------------AQE-----FREAMTM-QLCFYG
-NA--YALV-------D-RN----SAGD--V------IS-LLPLQS-A--NMDVK----L------------
------------V-GK-----------------------------------------------------KVV
Y--RYQ---------R-D-----------SEY-------------------------------ADFSQKE--
---------IFHLKG----------FG---F-TG-------L---VGLSPIAFA-CK--------SAGVA-V
A-MEDQQR-------D-------FFANG---A----KSPQILS--TG-E-------KVLTE---QQ----RS
QVEE-NF---------KEI--------AGGPVKK-RLWILE---A-----G-FST----SAI-GVTP---QD
A---EMM-ASRKF--QVSE-LARFFGVPPHLV----GDVEK-STS-WG-S--GIE---QQ---------N-L
GF-------LQ------YTLQP-YISRWENSIQR--WL-----------IP-A--KDVGR--I-HAEHN---
------LD-GL--
>SiphoK7P711.1/79-421 Portal protein
--RL-------------------------------------------QSWF---------------------
----------------V--------GGRLV-T---------PNQGSQ------------TGPVSAH-GHLG-
--D-----------------SSIND----------ERILQIST----------------------VWRCV--
-SLISTLTACLPLD--VFET-D-----------QNDNR----------KKVDL-------------SN-PL-
------------ARLLRYS------P-NQYMT------------------AQE-----FREAMTM-QLCFYG
-NA--YALV-------D-RN----SAGD--V------IS-LLPLQS-A--NMDVK----L------------
------------V-GK-----------------------------------------------------KVV
Y--RYQ---------R-N-----------SEY-------------------------------ADFSQKE--
---------IFHLKG----------FG---F-TG-------L---VGLSPIAFA-CK--------SAGVA-V
A-MEDQQR-------D-------FFANG---A----KSPQILS--TG-E-------KVLTE---QQ----RS
QVEE-NF---------KEI--------AGGPVKK-RLWILE---A-----G-FST----SAI-GVTP---QD
A---EMM-ASRKF--QVSE-LARFFGVPPHLV----GDVEK-STS-WG-S--GIE---QQ---------N-L
GF-------LQ------YTLQP-YISRWENSIQR--WL-----------IP-A--KDVGR--I-HAEHN---
------LD-GL--
>SiphoK7PGQ9.1/79-421 Portal protein
--RL-------------------------------------------QSWF---------------------
----------------V--------GGRLV-T---------PNQGSQ------------TGPVSAH-GHLG-
--D-----------------SSIND----------ERILQIST----------------------VWRCV--
-SLISTLTACLPLD--VFET-D-----------QNDNR----------KKVDL-------------SN-PL-
------------ARLLRYS------P-NQYMT------------------AQE-----FREAMTM-QLCFYG
-NA--YALV-------D-RN----SAGD--V------IS-LLPLQS-A--NMDVK----L------------
------------V-GK-----------------------------------------------------KVV
Y--RYQ---------R-D-----------SEY-------------------------------AEFSQKE--
---------IFHLKG----------FG---F-TG-------L---VGLSPIAFA-CK--------SAGVA-V
A-MEDQQR-------D-------FFANG---A----KSPQILS--TG-E-------KVLTE---QQ----RS
QVEE-NF---------KEI--------AGGPVKK-RLWILE---A-----G-FST----SAI-GVTP---QD
A---EMM-ASRKF--QVSE-LARFFGVPPHLV----GDVEK-STS-WG-S--GIE---QQ---------N-L
GF-------LQ------YTLQP-YISRWENSIQR--WL-----------IP-A--KDVGR--I-HAEHN---
------LD-GL--
>SiphoK7PH03.1/79-421 Portal protein
--RL-------------------------------------------KSWF---------------------
----------------V--------GGRLV-T---------PNQGSQ------------TGPVSAH-GYLG-
--D-----------------SSIND----------ERILQIST----------------------VWRCV--
-SLISTLTACLPLD--VFET-D-----------QNDNR----------KKVDL-------------SN-PL-
------------ARLLRYS------P-NQYMT------------------AQE-----FREAMTM-QLCFYG
-NA--YALV-------D-RN----SAGD--V------IS-LLPLQS-A--NMDVK----L------------
------------V-GK-----------------------------------------------------KVV
Y--RYQ---------R-D-----------SEY-------------------------------ADFSQKE--
---------IFHLKG----------FG---F-TG-------L---VGLSPIAFA-CK--------SAGVA-V
A-MEDQQR-------D-------FFANG---A----KSPQILS--TG-E-------KVLTE---QQ----RS
QVEE-NF---------KEI--------AGGPVKK-RLWILE---A-----G-FST----SAI-GVTP---QD
A---EMM-ASRKF--QVSE-LARFFGVPPHLV----GDVEK-STS-WG-S--GIE---QQ---------N-L
GF-------LQ------YTLQP-YISRWENSIQR--WL-----------IP-A--KDVGR--I-HAEHN---
------LD-GL--
>SiphoK7PH33.1/79-421 Portal protein
--RL-------------------------------------------QSWF---------------------
----------------V--------GGRLV-T---------PNQGSQ------------TGPVSAH-GHLG-
--D-----------------SSIND----------ERILQIST----------------------VWRCV--
-SLISTLTACLPLD--VFET-D-----------QNDNR----------KKVDL-------------SN-PL-
------------ARLLRYS------P-NQYMT------------------AQE-----FREAMTM-QLCFYG
-NA--YALV-------D-RN----SAGD--V------IS-LLPLQS-A--NMDVK----L------------
------------V-GK-----------------------------------------------------KVV
Y--RYQ---------R-D-----------SEY-------------------------------ADFSQKE--
---------IFHLKG----------FG---F-TG-------L---VGLSPIAFA-CK--------SAGVA-V
A-MEDQQR-------D-------FFANG---A----KSPQILS--TG-E-------KVLTE---QQ----RS
QVEE-NF---------KEI--------AGGPVKK-RLWILE---A-----G-FST----SAI-GVTP---QD
A---EMM-ASRKF--QVSE-LARFFGVPPHLV----GDVEK-STS-WG-S--GIE---QQ---------N-L
GF-------LQ------YTLQP-YISRWENSIQR--WL-----------IP-A--KDVGR--I-HAEHN---
------LD-GL--
>SiphoK7PH80.1/79-421 Portal protein
--RL-------------------------------------------QSWF---------------------
----------------V--------GGRLV-T---------PNQGSQ------------TGPVSAH-GHLG-
--D-----------------SSIND----------ERILQIST----------------------VWRCV--
-SLISTLTACLPLD--VFET-D-----------QNDNR----------KKVGL-------------SN-PL-
------------ARLLRYS------P-NQYMT------------------AQE-----FREAMTM-QLCFYG
-NA--YALV-------D-RN----SAGD--V------IS-LLPLQS-A--NMDVK----L------------
------------V-GK-----------------------------------------------------KVV
Y--RYQ---------R-D-----------SEY-------------------------------ADFSQRE--
---------IFHLKC----------FG---F-TG-------L---VGLSPIAFA-CK--------SAGVA-V
A-MEDQQR-------D-------FFANG---A----KSPQILS--TG-E-------KVLTE---QQ----RS
QVEE-NF---------KEI--------AGGPVKK-RLWILE---A-----G-FST----SAI-GVTP---QD
A---EMM-ASRKF--QVSE-LARFFGVPPHLV----GDVEK-STS-WG-S--GIE---QQ---------N-L
GF-------LQ------YTLQP-YISRWENSIQR--WL-----------IP-A--KDVGR--I-HAEHN---
------LD-GL--
>SiphoK7PJU5.1/60-399 Portal protein
--RV-------------------------------------------KSALLNWLGVP--------------
-------------ISLT--------TGTFW-E---------EWFGT-----------------SSS-GK---
---------------------VVTA----------DKAIQLSA----------------------VWACV--
-RLLSESISTLPLK--IYVR-Q-----------PDGS-----------RKAAT-------------DH-PA-
------------YSILCRR------P-NSEMT------------------PSR-----FMLMVVA-SICLRG
-NA--FVE--------K-LF----IGNK--L------VS-LVPLMP-Q--NMVVK----R------------
LD----------T-GR------------------------------------------------------LE
Y--TYT---------E-D-----------GKK-------------------------------RVIPEKN--
---------LMHIRG----------FG---L-DG-------V---CGMMPMMTG-RD--------VIGAA-M
A-VEESAA-------K-------IFENG---L----QSSGFLS---A-D-------VALDK---DQ----RE
RLRG-YM----------QAF-------TGSKNAG-KIMVLE---G-----G-LKY----QNV-TMNP---EA
A---QML-ESRSF--SIEE-ICRWFRVPPFMV----GHTSK-QSS-WA-S--SLE---GM---------N-L
QF-------LT------HTLRP-LLVNIEQEIGR--CL-----------L-----DSDDE--V-FAEFS---
------VE-GL--
>SiphoM1T2X0.1/58-394 Portal protein
----ENIVT---------------------------------------------------------------
---------RIKKKLI----------DNWI-DQS---------------------------------TSKLY
-------------------D--FSPWKNRSFWGVINNTLETNET---------------------IFSAI--
-TKLSNSMASLPLK--MYED------Y------------------------------------KVVNTE-V-
------------SDLLTVS------P-NNSLS------------------SFD-----FINQIET-IRNEKG
-NA--YVLIE--------RDI-YH-----QP------SK-LFLLNP-D--VVEML----IE-----------
-----------NQ-------------------------------------S------------------REL
Y---YSI--------HAATGN--KLIVHN-------------------------------------------
-------MDMLHFKHIVASNMV-----------------------QGISPIDVL-KNTTDFDN---------
A-VRTFNL------TEMQK--PDSF---------------MLKY-----------GSNVGK---EK----RQ
QVLE-DFKQYY-----EEN---------G------GILFQE---P-----G-VEI----EPL-PKKY---VS
E---DIV-ASENL--TRER-VANVFQLPSVFLN----ARSN----------TNFAKN-EEL----------N
RF--YLQH----------TLLP-IVKQYEEEFNR--KLLTK--------------TDREKN-R-YFKFN---
------VK-SY--
>SiphoM4W667.1/48-387 Portal
SGTV-------------------------------------------RGLSRPNIPA--PQR----------
---------------------------------------------------------IALSPWVS-------
---------------------MEYY----------EIWRRQPA----------------------VRRAV--
-SFLARNIAQLGLH--LFKR-K-----------DDAN-----------RERLT-------------DH-PL-
------------AKLLRQ-------P-NPWTT------------------RYR-----FLNTLVH-DFAIY-
-DN--AYWW-------K-IR----TPDG--G------RQ-LIHLPV-P--LVTPK----G------------
DN----------------------------------------------------------------WLTPDE
F--EFR---------GTN-----------GTR------------------------R------I--PADQ--
---------VLYLRG----------YG------G-------PSD-AGVSPLESL-RQ--------VLREE-W
T-ASEMRE-------Q-------IMRNG---A----RVSGYLERPLA-A-------PEWSK---EA----RE
RFRE-GW---------RAQY-------TGNGPGAGGTPVLE---D-----G-M-TF---KPA-AQTA---RE
L---QYI-EGRKL--TDEE-VTRSYFIPPTMIGL----LDK---A-TF-S--NIT---EQ---------H-K
ML-------YQ------DCLGP-WLSMIQDEINL--QL--------VPEFE-P--VNPHR--F-YAEFN---
------LR-EK--
>SiphoO80043.1/54-385 Portal protein
KRDLQY------------------------------------------------------------------
-------------------------NEDDL-QM------------------------MVQTLPGFQ-GT---
------------------KLRQYKD----------IEAIRHSD----------------------IFTAV--
-MMIASDLARMPIR--VTVNGQ-----I------------------------------------NYSD-RI-
------------VNLLNTR------P-NPMYN------------------GYI-----FKLVVFV-SALLTS
-HG--YIEI-------T-RD----KTGE--P------MN-LTFRKT-S--EIELK----SD-----------
-----------AR-GR------------------------------------------------------LY
Y--FHQ---------RID---------SNGNNIE-----------------------------RNVKFED--
---------MLDIKF----------YSL----DG-------I---NGLSLLDTL-SR--------TIESD-N
N-GKDFLN-------N-------FLRNG---T----HAGGILK--MK---------GVLDNK--KA----RD
RARE-EF---------HKSF-------SGTKQAG-KVVVLD---E-----S-MTF----DQL-EVDT---EV
L---KLI-RENKS--STRE-IAGVFGIPLHKFGIETANMSI--------TDANLD-----------------
---------YL------STLKP-YITCVCAELNF--KFNDEY-------VN-----------R-EFKFD---
------TT-EI--
>SiphoQ1A160.1/50-400 Gp11
-MLL--------------------------ANGQ---------------------TLSA-------------
------PAMAELSPQMQ--------DSYYY-A---------PAVGMQ-----------LERQFSLY-GG---
------------------------------------IYKNQPW----------------------VRTVI--
-AKRAQALARLPVK--CMF--------------TSGD-----------TETEE------------SDT-GY-
------------AKLLAD-------P-CEYLD------------------PFA-----FWEWVAS-TLDIYG
-ET--YLAI-------Q-KN----KSGT--P------EK-LMPMHP-S--RVAIK----R------------
NS---------RT-GR--------------------------------------------------------
Y--EYYFQ----AGAGVG-----------TQL-------------------------------VSFADDE--
---------VVPIRFFNPD-------------GL-------E---RGLSLMESL-KS--------TIFSE-D
S-SRNATA-------A-------MWKNA---G----RPNLVLR---H-E-------KRLSEA--AQ-----Q
RLRE-QF---------DRAH-------SGSSNTG-KTMVVE---E-----G-MEP----IPL-QLTA---VE
M---QFI-EARQL--NREE-VCGVYDIAPPIVHI----LDR---A-TF-S--NIS---AQ---------M-R
AF-------YR------DTMAI-PIARIQSAMDK--YVGQ-------YWVR-KN----------RMKFD---
------ID-DV--
>SiphoQ2I8F9.1/52-404 Portal protein
--SV-------------------------------------------KKFFNFEKRQT--------------
--------SQVIELNKD--------DEKLL---------------------------------EWL-GISPS
-TI------------------SVKG----------KNALKVAT----------------------VFACI--
-KILSESVSKLPLK--IYQE-D-----------EYGI------------QRGT-------------KH-YL-
------------NNLLRLR------P-NPYMS------------------SMN-----FFGSLEA-QKNLYG
-NS--YANI-------E-FD----RKGK--V------QA-LWPIDA-S--KVTVY----I------------
-----------DD-VG------------------------------L-----------------LNSKTKMW
Y--VV----------NTG-----------GQQ-------------------------------RVLKPEE--
---------ILHFKNG---------IT---L-DG-------L---VGVPTMEYL-KS--------TLENS-A
S-ADKFIN-------N-------FYKQG---L----QVKGLVQ--Y--V-------GDLNE---DA----KK
VFRE-NF---------ESMS-------SGLQNSH-RIALMP---V-----G-YQF----QPI-SLNM---SD
A---QFL-ENTEL--TIRQ-IATAFGIKMHQL----NDLSK---A-TL-N--NIE---QQ---------Q-Q
QF-------YT------DTLQA-TLTMYEQEMTY--KL-----------FL-D--SELDKG-F-YSKFN---
------VD-AI--
>SiphoQ2LII2.1/58-410 Putative phage portal protein
--SV-------------------------------------------KKFFNFEKRQT--------------
--------SQVIELNKD--------DEKLL---------------------------------EWL-GISPS
-TI------------------SVKG----------KNALKVAT----------------------VFACI--
-KILSESVSKLPLK--IYQE-D-----------EYGI------------QRGT-------------KH-YL-
------------NNLLRLR------P-NPYMS------------------SMN-----FFGSLEA-QKNLYG
-NS--YANI-------E-FD----RKGK--V------QA-LWPIDA-S--KVTVY----I------------
-----------DD-VG------------------------------L-----------------LNSKTKMW
Y--VV----------NTG-----------GQQ-------------------------------RVLKPEE--
---------ILHFKNG---------IT---L-DG-------L---VGVPTMEYL-KS--------TLENS-A
S-ADKFIN-------N-------FYKQG---L----QVKGLVQ--Y--V-------GDLNE---DA----KK
VFRE-NF---------ESMS-------SGLQNSH-RIALMP---V-----G-YQF----QPI-SLNM---SD
A---QFL-ENTEL--TIRQ-IATAFGIKMHQL----NDLSK---A-TL-N--NIE---QQ---------Q-Q
QF-------YT------DTLQA-TLTMYEQEMTY--KL-----------FL-D--SELDKG-F-YSKFN---
------VD-AI--
>SiphoQ2NPI6.1/72-417 Putative head portal protein
--QL-------------------------------------------KAMFVPPDPVDIGGGQ----TFT--
-----PVNATARDLGII--------I-------------------------------------SDT-GA---
---------------------AVNA----------DAIMRLDA----------------------VAACV--
-KLVSQAVAAMPLM--MYMR-T-----------PDG------------RKEAV-------------NH-PL-
------------YTLLLDG------P-NSTQT------------------AFD-----FWQVVVT-RLLLDG
-TA--YVR--------K-VV----TDGR--I------ES-LQYLAN-D--RLTIT----T------------
DT----------K-GN------------------------------------------------------TA
Y--RYR---------RTD-----------GQM-------------------------------IDIPRQQ--
---------IWKIMG----------YS---L-DG-------E---NGLSAIRYG-AQ--------IFGTA-I
A-AEAQAA-------R-------AFRNG---Q----LQSVYYQ---I-D-------RFLTD---DQ----YD
SFSK-KV--------------------SGSVEAG-RAPLLE---G-----G-MDV----KSL-GLNP---VD
A---QLL-QSRQY--SVES-ICRFFGVPPSMI----GHSSAGTTS-WG-S--GIE---SQ---------Q-L
GF-------LT------MTLSP-WLRRIEQSIAL--NL-----------LT-P--AERRR--Y-FADFD---
------TS-AL--
>SiphoQ3HL16.1/58-410 Putative portal protein
--SV-------------------------------------------KKFFNFEKRQT--------------
--------SQVIELNKD--------DEKLL---------------------------------EWL-GISPS
-TI------------------SVKG----------KNALKVAT----------------------VFACI--
-KILSESVSKLPLK--IYQE-D-----------EYGI------------QRGT-------------KH-YL-
------------NNLLRLR------P-NPYMS------------------SMN-----FFGSLEA-QKNLYG
-NS--YANI-------E-FD----RKGK--V------QA-LWPIDA-S--KVTVY----I------------
-----------DD-VG------------------------------L-----------------LNSKTKMW
Y--VV----------NTG-----------GQQ-------------------------------RVLKPEE--
---------ILHFKNG---------IT---L-DG-------L---VGVPTMEYL-KS--------TLENS-A
S-ADKFIN-------N-------FYKQG---L----QVKGLVQ--Y--V-------GDLNE---DA----KK
VFRE-NF---------ESMS-------SGLQNSH-RIALMP---V-----G-YQF----QPI-SLNM---SD
A---QFL-ENTEL--TIRQ-IATAFGIKMHQL----NDLSK---A-TL-N--NIE---QQ---------Q-Q
QF-------YT------DTLQA-TLTMYEQEMTY--KL-----------FL-D--SELDKG-F-YSKFN---
------VD-AI--
>SiphoQ3HL72.1/58-410 Phage portal protein, HK97 family
--SV-------------------------------------------KKFFNFEKRQT--------------
--------SQVIELNKD--------DEKLL---------------------------------EWL-GISPS
-TI------------------SVKG----------KNALKVAT----------------------VFACI--
-KILSESVSKLPLK--IYQE-D-----------EYGI------------QRGT-------------KH-YL-
------------NNLLRLR------P-NPYMS------------------SMN-----FFGSLEA-QKNLYG
-NS--YANI-------E-FD----RKGK--V------QA-LWPIDA-S--KVTVY----I------------
-----------DD-VG------------------------------L-----------------LNSKTKMW
Y--VV----------NTG-----------GQQ-------------------------------RVLKPEE--
---------ILHFKNG---------IT---L-DG-------L---VGVPTMEYL-KS--------TLENS-A
S-ADKFIN-------N-------FYKQG---L----QVKGLVQ--Y--V-------GDLNE---DA----KK
VFRE-NF---------ESMS-------SGLQNSH-RIALMP---V-----G-YQF----QPI-SLNM---SD
A---QFL-ENTEL--TIRQ-IATAFGIKMHQL----NDLSK---A-TL-N--NIE---QQ---------Q-Q
QF-------YT------DTLQA-TLTMYEQEMTY--KL-----------FL-D--SELDKG-F-YSKFN---
------VD-AI--
>SiphoQ4ZCU0.1/52-388 ORF010
----ENIVT---------------------------------------------------------------
---------RIKKKLI----------DNWI-DQS---------------------------------TSKLY
-------------------D--FSPWKNRSFWGVINNTLETNET---------------------IFSAI--
-TKLSNSMASLPLK--MYED------Y------------------------------------KVVNTE-V-
------------SDLLTVS------P-NNSLS------------------SFD-----FINQIET-IRNEKG
-NA--YVLIE--------RDI-YH-----QP------SK-LFLLNP-D--VVEML----IE-----------
-----------NQ-------------------------------------S------------------REL
Y---YSI--------HAATGN--KLIVHN-------------------------------------------
-------MDMLHFKHIVASNMV-----------------------QGISPIDVL-KNTTDFDN---------
A-VRTFNL------TEMQK--PDSF---------------MLKY-----------GSNVGK---EK----RQ
QVLE-DFKQYY-----EEN---------G------GILFQE---P-----G-VEI----EPL-PKKY---VS
E---DIV-ASENL--TRER-VANVFQLPSVFLN----ARSN----------TNFAKN-EEL----------N
RF--YLQH----------TLLP-IVKQYEEEFNR--KLLTK--------------TDREKN-R-YFKFN---
------VK-SY--
>SiphoQ4ZD19.1/52-388 ORF008
----ENIVT---------------------------------------------------------------
---------RIKKKLI----------DNWI-DQS---------------------------------ASKLY
-------------------D--FSPWKNKSFWGVINNTLETNET---------------------IFSAI--
-TKLSNSMASLPLK--MYED------Y------------------------------------KVVNTE-V-
------------SDLLTVS------P-NNSLS------------------SFD-----FINQIET-IRNEKG
-NA--YVLIE--------RDI-YH-----QP------SK-LFLLNP-D--VVEML----IE-----------
-----------NQ-------------------------------------S------------------REL
Y---YSI--------HAATGN--KLIVHN-------------------------------------------
-------MDMLHFKHIVASNMV-----------------------QGISPIDVL-KNTTDFDN---------
A-VRTFNL------TEMQK--PDSF---------------MLKY-----------GSNVST---EK----RQ
QVLE-DFKQYY-----EEN---------G------GILFQE---P-----G-VEI----EPL-PKKY---VS
E---DIV-ASENL--TRER-VANVFQLPSIFLN----ARSN----------TNFAKN-EEL----------N
RF--YLQH----------TLLP-IVKQYEEEFNR--KLLTK--------------TDREKN-R-YFKFN---
------VK-SY--
>SiphoQ6H9U6.2/56-404 Putative portal protein
--LL--------------------------------------------------RRTR--------------
-------KNQKSGRDVR--------EAGWT-S---------LF---------------QAVAEPFA-GAWQQ
-GV------------------KADP----------EAVLSFHA----------------------VFACI--
-SLISQDIAKMRLR--LMQT-D-----------AQG------------IRRET-------------RR-GD-
------------IARLCRR------P-NAQQN------------------RIQ-----FFELWLN-AKLRHG
-NT--VVLK-------I-RN----ARGQ--I------KE-LRILDW-N--RVEPL----VA-----------
-----------DD-GE------------------------------------------------------VF
Y--RIT---------PDR-----------NCG------------------------I---TEAVTVPARE--
---------VIHDRF----------NC---FFHP-------L---IGLPPVYAA-GL--------AATQG-H
H-IQENST-------S-------FFRNG---G----RPSGVIE---I-P-------GSITE---EN----AK
KLKS-NW---------DSGY-------TGENA-G-KTAILS---N-----G-AKY----NPT-TFSP---VD
S---QTV-EQLKM--TAEI-VCSVFRVPAYKIGV--GQPPSSD---------NVE---AL---------E-Q
QY-------YS------QCLQT-LIESIELLLDE-------------------A-LETGEN-E-STEFD---
------VT-TL--
>SiphoQ6JIM9.1/65-409 Gp3
--RI-------------------------------------------KSSFLKWLGVP--------------
-------------ISLT--------DGSFW-S---------AWGGM----------------GSSS-GE---
---------------------TVTA----------DSALQLSA----------------------VWSCV--
-RLIAETIATLPLN--LYQT-K-----------PDGT-----------RVLAK-------------QH-RL-
------------YTVIHSQ------P-NAENT------------------AAE-----FWEVIVA-SMLLWG
-NG--YAR--------K-LR----SAGV--L------IG-LELMLP-Q--RTTVK----R------------
LT----------S-GA------------------------------------------------------LQ
Y--TYR---------NVD-----------GTV-------------------------------STLAEDD--
---------VFHVRG----------FS---L-DG-------L---MGLTPIQYA-RE--------VLGNS-T
A-ANKTSA-------S-------VFRNG---L----RPSGVLS---T-D-------QILQK---EK----RA
EIRT-DL---------AEQF-------GGAMQAG-KTMVLE---A-----G-MKY----QAI-TMNP---GD
V---QLL-ETRAF--NIEE-ICRWYRVPPFMV----GHSEK-STS-WG-T--GIE---QQ---------T-L
GF-------LT------FTLRP-WLTRIEQAARR--SL-----------LR-P--GERDQ--F-YAEFS---
------VE-GL--
>SiphoQ6QGD5.1/49-374 Putative portal protein
--WI--------------------------------------------------------------------
------------TEKLN-------PGQRII-RD--------------------MEPVSHRTN----------
-------------------RKPFTT----------GQAYSKIEI---------------------LNRTA--
-NMVIDSAAECSYT-------------V-----GDKYNIVTYA-----N-----GVK---------TK-TL-
------------DTLLNVR------P-NPFMD------------------IST-----FRRLVVT-DLLFEG
-CA--YIYW----------------DG----------TS-LYHVPA-A--LMQVE----A------------
-----------DA-NKFI----------------------------------------------------KK
F--IF-------------------------------------------------------NNQINYRVDE--
---------IIFIKD----------NSYVCGTNSQ------I---SGQSRVATV-ID--------SLEKR-S
K-MLNFKE-------K-------FLDNG---T----VIGLILET----D-------EILNK---KL----RE
RKQE-EL---------QLDY-------NPSTGQS-SVLILD---G-----G-MKA----KPYSQISSF--KD
L---DFK-EDIEG--FNKS-ICLAFGVPQVL-------LDGGNNA-NIRP--NIE--LF-------------
---------YY------MTIIPM-LNKLTSSLTF--FFG-----------------------Y-KITPN---
------TK-EV--
>SiphoQ6UAX8.1/52-393 Putative portal protein
--MF-------------------------------------------EGK----------------------
----------KRSVS-G--------GGFWE-A---------MLGGVR-------------SSHSKA-GV---
---------------------MITP----------ETALALSA----------------------VRACV--
-TLLAESVAQLPVE--LYRR-D-----------KNGG-----------RQRAT-------------DH-PI-
------------YDLIHSQ------P-NKKDT------------------SFE-----YFEQQQG-LLGLEG
-NC--YSII-------D-RD----GKGY--P------KE-LIPINP-K--KVIVL----K------------
GP----------D-GM------------------------------------------------------PY
Y--EIP-----------------------EIG-------------------------------ETLPMRM--
---------MHHVKV----------FS---L-DG-------Y---IGSSPIQTN-AD--------VLGLN-L
A-VEEHAS-------A-------VFRRG---A----TMSGVIERPKE-A-------PAIKS---QE---KID
QLLA-KW---------TDRY-------SGINNMF-SVALLQ---E-----G-MSY----KQM-SQDN---EK
A---QLL-QSRQW--GVEE-VCRLYKIPPHMV----QMLAK---A-TN-N--NIE---HQ---------G-L
QF-------VM------YTLLA-WLKRHEGALQR--DL-----------LL-P--SERRD--L-YIEFN---
------VS-GL--
>SiphoQ77P35.1/63-390 Putative portal protein
--NF-------------------------------------------IN-QTNDP--PEV------------
------GSVQSYFPDGN--------DAQIM-E---------SLLGD--------------------------
------------------NNEWVSA----------RAALRNSD----------------------LFSII--
-LQLSSDLAIVKIN--AEKK----------------------------KNQGIIDN----------------
-------------------------P-STNAN------------------KHG-----FWQSMFA-QLLLGG
-EA--FAYR-------W-RN----ANGA--D------MK-WEYLRP-S--QVNTY----YF-----------
-----------EY-EN-----------------------------------------------------GMY
Y--NI----------TFD-----------DPK---------------------------IEPILQAPQSD--
---------LIHMKL----------LS---IDGG-------K---TGISPLYSL-RR--------ESKIQ-R
A-SDRLTI-------S-------SLNSS---L----NVPGVLT--VKGG-------GLLSD---KD---KAS
RSRS-FM---------KRSR-------S-----G-GPVVLD---D-----L-EEF----TAL-EIKS---NV
A---QLL-SQTDW--TSKQ-YAKVYGLPDSYIG---G---Q--GD-QQ-S--SIQ---QI---------S-G
MY-------AS-------ALNR-YLRPAISELEY--KLSD------------------------HISVN---
------MR-PA--
>SiphoP49859.1/79-421 Portal protein
--RL-------------------------------------------KSWF---------------------
----------------V--------GGRLV-T---------PNQGSQ------------TGPVSAH-GYLG-
--D-----------------SSIND----------ERILQIST----------------------VWRCV--
-SLISTLTACLPLD--VFET-D-----------QNDNR----------KKVDL-------------SN-PL-
------------ARLLRYS------P-NQYMT------------------AQE-----FREAMTM-QLCFYG
-NA--YALV-------D-RN----SAGD--V------IS-LLPLQS-A--NMDVK----L------------
------------V-GK-----------------------------------------------------KVV
Y--RYQ---------R-D-----------SEY-------------------------------ADFSQKE--
---------IFHLKG----------FG---F-TG-------L---VGLSPIAFA-CK--------SAGVA-V
A-MEDQQR-------D-------FFANG---A----KSPQILS--TG-E-------KVLTE---QQ----RS
QVEE-NF---------KEI--------AGGPVKK-RLWILE---A-----G-FST----SAI-GVTP---QD
A---EMM-ASRKF--QVSE-LARFFGVPPHLV----GDVEK-STS-WG-S--GIE---QQ---------N-L
GF-------LQ------YTLQP-YISRWENSIQR--WL-----------IP-S--KDVGR--L-HAEHN---
------LD-GL--
>SiphoQ77W97.1/79-421 Portal protein
--RL-------------------------------------------KSWF---------------------
----------------V--------GGRLV-T---------PNQGSQ------------TGPVSAH-GYLG-
--D-----------------SSIND----------ERILQIST----------------------VWRCV--
-SLISTLTACLPLD--VFET-D-----------QNDNR----------KKVDL-------------SN-PL-
------------ARLLRYS------P-NQYMT------------------AQE-----FREAMTM-QLCFYG
-NA--YALV-------D-RN----SAGD--V------IS-LLPLQS-A--NMDVK----L------------
------------V-GK-----------------------------------------------------KVV
Y--RYQ---------R-D-----------SEY-------------------------------ADFSQKE--
---------IFHLKG----------FG---F-TG-------L---VGLSPIAFA-CK--------SAGVA-V
A-MEDQQR-------D-------FFANG---A----KSPQILS--TG-E-------KVLTE---QQ----RS
QVEE-NF---------KEI--------AGGPVKK-RLWILE---A-----G-FST----SAI-GVTP---QD
A---EMM-ASRKF--QVSE-LARFFGVPPHLV----GDVEK-STS-WG-S--GIE---QQ---------N-L
GF-------LQ------YTLQP-YISRWENSIQR--WL-----------IP-S--KDVGR--L-HAEHN---
------LD-GL--
>SiphoQ7Y412.1/50-389 Portal protein
--FW-------------------------------------------KGRP---------------------
---------SENRVN-------------WQ-V---------VPGGMR-------------SSSSQA-GV---
---------------------IITP----------ETALALSA----------------------VRACV--
-TLLAESVAQLPCV--LYRR-T-----------ENGG-----------REIAF-------------DH-PL-
------------HDLIRYQ------P-NRKDT------------------AFE-----YHEQTQG-VLGLEG
-NS--YSLI-------D-RN----GRGD--I------TE-LIPINP-H--KVIVL----K------------
GP----------D-GM------------------------------------------------------PY
Y--DIP-----------------------SIG-------------------------------EILPMRM--
---------VHHIKS----------FS---L-DG-------Y---IGTSPIQTN-PD--------VLGLG-I
A-VEQHAA-------Q-------VFARG---T----TMSGVIERPFE-A-------KAIAS---QA---AVD
AILA-KW---------TERY-------GGVRNAF-SVGMLQ---E-----G-MTY----KQL-SQDN---EK
A---QLL-QSRQY--TVNE-VCRLYKVPPHMI----QDLQK---S-TN-N--NIE---HQ---------G-L
QY-------VI------YTMLA-ILKRHESAMMR--DL-----------LL-P--SERRD--F-YIEFN---
------VS-SL--
>SiphoQ7Y5L0.1/72-417 7R
--QL-------------------------------------------KAMFVPPDPVDIGGGQ----TFT--
-----PVNATARDLGII--------I-------------------------------------SDT-GA---
---------------------AVNA----------DAIMRLDA----------------------VAACV--
-KLVSQAIAAMPLT--MYMR-T-----------PDG------------RKEAV-------------NH-PL-
------------YTLLLDG------P-NSTQT------------------AFD-----FWQVVVT-RLLLDG
-TA--YVR--------K-VV----TDGR--I------ES-LQYLAN-D--RLTIT----T------------
DT----------K-GN------------------------------------------------------TA
Y--RYR---------RTD-----------GQM-------------------------------IDIPKQQ--
---------IWKIMG----------YS---L-DG-------E---NGLSAIRYG-AQ--------IFGTA-I
A-AEAQAA-------R-------AFRNG---Q----LQSVYYQ---I-D-------RFLTD---DQ----YD
SFAK-KV--------------------SGSVEAG-RAPLLE---G-----G-MDV----KSL-GLNP---VD
A---QLL-QSRQY--SVES-ICRFFGVPPSMI----GHSSAGTTS-WG-S--GIE---SQ---------Q-L
GF-------LS------MTLSP-WLRRIEQSIAL--NL-----------LS-P--AERRR--Y-FADFD---
------TS-AL--
>SiphoQ854Q1.1/51-383 Gp13
--RI-------------------------------------------FS---GP------------------
--------SEERT---------------LT-K---------ISGIPSP-----------AEDWAMH-GD---
---------------------RPGA----------NSAMTLGA----------------------FYACV--
-TLLADTVASLSID--AYRK-K-----------DNV------------RIPVS-------------PA-PK-
------------LLE--ST------P-YPGLT------------------WFD-----WLWMLME-SLAVTG
-NA--FGYIS------A-RD----EANR--P------TA-IMPIHP-D--CIHVT----DA----------K
DE----------D-GD---------------------------------------------------WIEPV
Y--RID---------G-----------------------------------------------KVVPNHR--
---------IMHIKR----------YP---VAGC-------A---LGMSPIEKA-AS--------AIGLG-L
A-AERYGL-------R-------WFRDS---A----NPSGILS---S-D-------ADLTP---DQ----VK
QTQK-QW---------IQSH-------H---NRR-LPAVMS---A-----G-IKW----QSV-SITP---NE
S---QFL-ETRSF--QRSE-IAMWFRIPPHMI----GDVEK-STS-WG-T--GIE---EQ---------G-I
NF-------VR------HTLLP-WLRCIEQALDT--FL-----------P--------RG--Q-FVKFN---
------VD-GL--
>SiphoQ856R0.1/84-442 Gp34
--NLFGIP-----------------SIPDLPNDNGPVDYNP--GDPDMVEFRGPEEEP--------------
---------EARALP-------------------------------------------WIRPTAWS-GYPES
-WAT-------------PSWGSAQD----------KLRTLIDV----------------------AWACI--
-DLNASVLSSMPI----YRM----------------------------RNGRI-------------ID-SV-
------------AWMSNPD------P-EVYTS------------------WQE-----FAKQLFW-DFQL-G
-EA--FVLPM------A-HG----SDGY--P------IR-FRVVPP-W--LVNVE----L------------
-----------KK-GA-----------------------------------------------------RRE
Y--RIG---------G-------------------------------------------------LNVTD--
--------EILHIRYQGNT-------------AD-------A---HGHGPLESAAPR--------QVVIG-L
--LQKYVQ-------N-------LAETG---G----VPLYWLG---V-E-------RRLSE---TE----AV
DLMD-RW---------IE---------SRSKYAG-HPALVT---G-----G-ATLN---QAK-SMSA---QD
L---SLM-ELTQF--NEAR-IAILLGVPPFLVGLP-GATGS---L-TY-S--NIE---QL---------F-S
FH-------DR------SSLRP-KATAVMAALDR--WA-----------LP-SP--------Q-HLELN---
------RD-DY--
>SiphoQ858A1.1/50-400 Gp10
-MLL--------------------------ANGQ---------------------TLSA-------------
------PAMAELSPQMQ--------DSYYY-A---------PAVGMQ-----------LERQFSLY-GG---
------------------------------------IYKNQPW----------------------VRTVI--
-AKRAQALARLPVK--CMF--------------TSGD-----------TETEE------------HDT-GY-
------------AKLLAD-------P-CEYLD------------------PFA-----FWEWVAS-TLDIYG
-ET--YLAI-------Q-KN----KSGT--P------EK-LMPMHP-S--RVAIK----R------------
NS---------RT-GR--------------------------------------------------------
Y--EYYFQ----AGAGVG-----------TQL-------------------------------VSFADDE--
---------VVPIRFFNPD-------------GL-------E---RGLSLMESL-KS--------TIFSE-D
S-SRNATA-------A-------MWKNA---G----RPNLVLR---H-E-------KRLSPE--AQ-----Q
RLRE-QF---------DRAH-------AGSSNTG-KTMVVE---E-----G-MEP----IPL-QLTA---VE
M---QFI-EARQL--NREE-VCGVYDIAPPIVHI----LDR---A-TF-S--NIS---AQ---------M-R
AF-------YR------DTMAI-PIARIQSAMDK--YVGQ-------YWVR-KN----------RMKFD---
------ID-DV--
>SiphoQ8LTC2.1/46-376 Putative portal protein
--GL--------------------------------------------------------------------
----------ATEVDPH-------WADHLL------------------------DSGVIPSF----------
-------------------RGGYLG----------ISALRNSDV---------------------LT-AV--
-SIVSGDVSRFPLV-------------I-----TDSS--------------TDEVID---------LA-NI-
------------EYLMNTK------V-NKRLS------------------AYQ-----WKFPMMV-NAILTG
-NA--YSRIV----RDP-IT----NEP----------AM-FEFYAP-S--QTQVD----T------------
-----------SD-PDNI----------------------------------------------------I-
Y--RFTPY-------N-------------------------------------------SSMQKVCGFED--
---------VIHWKF----------FSY-----DT------I---MGRSPLLSL-GD--------EIGLQ-E
S-GVSTLQ-------K-------FFKSG---L----KGSIIKAK----E-------SRLSA---EA----RQ
KIRE-DF---------ERAQ-------AGADAG--SPIIVD---A-----T-MDY----QPL-EVDT---NV
L---NLI-NSNNY--STAQ-IAKALRVPAYR-------L-----A-QNSP--NQS--VKQ---------L-A
DD-------YI------RNDLPFYFEPITSEFEL--KLLDD--------------AQRHQ--Y-CIGFD---
------TK-SV--
>SiphoQ8SBQ1.1/60-411 Putative portal protein
--GLF-----------------------------------------NKKNNNDEKRSN--------------
-------YDEDIGIDIS--------DSNFW---------------------------------EKF-GIKLN
--F------------------SVRG----------KRALKENT----------------------VYVCT--
-KIRAESIGKLSLK--IYKDKE-----------EY-----------------K-------------EH-EL-
------------YYLLRYK------P-NPLMS------------------SIN-----FWKCLET-QRTLKG
-NA--YAYI-------E-RD----RKGK--I------IG-LYPINS-D--NVTKI----I------------
-----------DD-DN------------------------------F-----------------LSSLSKVW
Y--VVT---------DKN-----------GKE-------------------------------HKLLPDE--
---------MLHFIGD---------IT---L-DG-------L---IGIKPLDYL-RC--------TIENG-R
A-TQEFIN-------K-------FFKNG---L----SIKGIVQ--Y--V-------GDLDE---KA----KK
IFKK-EF---------ESMS-------NGLENAH-SISLLP---F-----G-YQF----QPI-SLSM---AD
A---QFL-ENSKL--TKRE-LAATFGMKSYHL----NDLER---A-TF-N--NLT---EQ---------Q-K
DF-------YV------TTLQS-SLTVYEQEIQD--KL-----------FS-Q--YETLQD-V-KAEFN---
------VD-TI--
>SiphoQ8SDK9.1/104-435 Portal protein
KRDLQY------------------------------------------------------------------
-------------------------NEDDL-QM------------------------MVQTLPGFQ-GT---
------------------KLRQYKD----------IEAIRHSD----------------------IFTAV--
-MMIASDLARMPIR--VTVNGQ-----I------------------------------------NYSD-RI-
------------VNLLNTR------P-NPMYN------------------GYI-----FKLVVFV-SALLTS
-HG--YIEI-------T-RD----KTGE--P------MN-LTFRKT-S--EIELK----SD-----------
-----------AR-GR------------------------------------------------------LY
Y--FHQ---------RID---------SNGNNIE-----------------------------RNVKFED--
---------MLDIKF----------YSL----DG-------I---NGLSLLDTL-SR--------TIESD-N
N-GKDFLN-------N-------FLRNG---T----HAGGILK--MK---------GVLDNK--KA----RD
RARE-EF---------HKSF-------SGTKQAG-KVVVLD---E-----S-MTF----DQL-EVDT---EV
L---KLI-RENKS--STRE-IAGVFGIPLHKFGIETANMSI--------TDANLD-----------------
---------YL------STLKP-YITCVCAELNF--KFNDEY-------VN-----------R-EFKFD---
------TT-EI--
>SiphoQ8SDP9.1/1-279 Head portal protein
------------------------------------------------------------------------
------------------------------------------------------------------------
------------------------------------------------------------------------
-------MASLPLK--MYED------Y------------------------------------KVVNTE-V-
------------SDLLTVS------P-NNSLS------------------SFD-----FINQIET-IRNEKG
-NA--YVLIE--------RDI-YH-----QP------SK-LFLLNP-D--VVEML----IE-----------
-----------NQ-------------------------------------S------------------REL
Y---YSI--------HAATGN--KLIVHN-------------------------------------------
-------MDMLHFKHIVASNMV-----------------------QGISPIDVL-KNTTDFDN---------
A-VRTFNL------TEMQK--PDSF---------------MLKY-----------GSNVST---EK----RQ
QVLE-DFKQYY-----EEN---------G------GILFQE---P-----G-VEI----EPL-PKKY---VS
E---DIV-ASENL--TRER-VANVFQLPSIFLN----ARSN----------TNFAKN-EEL----------N
RF--YLQH----------TLLP-IVKQYEEEFNR--KLLTK--------------TDREKN-R-YFKFN---
------VK-SY--
>SiphoQ8W6U7.1/51-389 Gp4
--QL-------------------------------------------LSNL---------------------
---------GQTQMS-A--------GG-WV-S---------ALLG---------------SSRSDS-GQ---
---------------------VVTP----------ASALALTV----------------------LQNCV--
-TLLAESIAQLPIE--LYER-S-----------GE-D-----------RKPAT-------------DH-PL-
------------YSILKYE------P-NSWQT------------------PFE-----YQEQSQV-AVGLRG
-NS--YSFI-------D-RD----SDGV--I------QG-LYPLDN-E--AVTVM----R------------
GS----------D-LK------------------------------------------------------PV
Y--RVR-----------------------G-S-------------------------------DPMPQRL--
---------VHHVRW----------MS---I-NG-------Y---TGLSPVLLH-AN--------AIGHA-Q
A-IQQYAG-------K-------SFMNG---T----ALSGVIERPKD-A-------PALKD---QA---SVD
RITD-GW---------NAKF-------GGSGNAK-KVALLQ---E-----G-MTF----RPL-SMTN---VD
A---ALI-DALRL--SALD-IARIYKIPAHMV----NELER---A-TF-S--NIE---HQ---------S-L
QF-------VI------YTLLP-WVKRHEQAKTR--DL-----------LL-P--SERKQ--Y-FIEYN---
------LA-GL--
>SiphoQ9AZM4.1/47-366 Portal protein
--NPFE--------------------------------------R--RSSITPNNYYPFMVQ----------
------NG---------------------------------SIVP---------------------------
-------------------NSLVDA----------TEALKNSD----------------------LYAVT--
-SLISSDIAGTRFI--GN-Q----------------------------VFTSVLNN----------------
-------------------------P-SHLTN------------------AFS-----FWQTAIL-NLLLNG
-NV--FLAI-------L-KG----DNSL--M------KE-LRLIPS-N--AITID----LT-----------
-----------D---D-----------------------------------------------------TLT
Y--EV---------NQFD-----------DYP---------------------------SAK---YNASE--
---------MIHVKI----------MAYG-VDTL-------HN-LVGHSPLESL-TS--------EIGQQ-K
E-ANRLSL-------S-------TLKGA---L----NPTSVVK--VPQG-------T-LSS---EA---KDS
-IRK-EF---------EKAN-------GGN-NSG-RVMVLD---Q-----S-ADF----STV-SINA---DV
A---NYL-NSMNW--GRTQ-IAKAFGVSDSYLN---G---T--GD-QQ-S--SLD---QI---------K-D
LY-------VN-------ALNR-FIEPLISELRI--KCDS------------------------SIGVD---
------MS-PI--
>SiphoQ9AZS9.1/63-390 Portal protein
--NF-------------------------------------------IN-QTNDP--PEV------------
------GSVQSYFPDGN--------DAQIM-E---------SLLGD--------------------------
------------------NNEWVSA----------RAALRNSD----------------------LFSII--
-LQLSSDLAIVKIN--AEKK----------------------------KNQGIIDN----------------
-------------------------P-STNAN------------------KHG-----FWQSMFA-QLLLGG
-EA--FAYR-------W-RN----ANGA--D------MK-WEYLRP-S--QVNTY----YF-----------
-----------EY-EN-----------------------------------------------------GMY
Y--NI----------TFD-----------DPK---------------------------IEPILQAPQSD--
---------LIHMKL----------LS---IDGG-------K---TGISPLYSL-RR--------ESKIQ-R
A-SDRLTI-------S-------SLNSS---L----NVPGVLT--VKGG-------GLLSD---KD---KAS
RSRS-FM---------KRSR-------S-----G-GPVVLD---D-----L-EEF----TAL-EIKS---NV
A---QLL-SQTDW--TSKQ-YAKVYGLPDSYIG---G---Q--GD-QQ-S--SIQ---QI---------S-G
MY-------AS-------ALNR-YLRPAISELEY--KLSD------------------------HISVN---
------MR-PA--
>SiphoQ9AZY7.1/66-411 Portal protein
--EIRKDKN---------------------------------------------------------------
---LKFFNNKRSPTEESKAKDEIPKAPQVVMTLP--------------------------------------
------------NF-----FKELIS----------DGYTKLSDSPE-------------------VRMAV--
-DCIADLVSNMTIQ--LMQN----------G--ETGDK-------------------------------RI-
------------KNDLSRVVDI--EP-NKYLSRKT-----------------------FIQWLVR-SMLLEG
-NGNAV--VKPQ------------VSGD-KI------IG-LTPISP-Y--KVTFN---VSD-----------
-----------DD---------------------------------------------------------LD
YSITFDN--------------------------------------------------------KEYDPST--
---------LLHFV-----------LNP-SIERP-------F---IGTGYKVAL-KDI-----VGNLKQ---
--ASVTKK---------------GFMASE------YMPNLIVS--VDSD------SDELSD---EEG-----
--RE-NF---------EEMYL------KR-KEAG-KPWIIP---E-----GMVNV----QQIKPLTL---ND
LAINDAV-T------LDKKTVAGIFGVPAFLLGVG-----------TY----NKD--------------EFN
NF-------IN------TKIMS-IAQVIQQTYNK--LIVEEDM---------------------YFSLNPR-
---------SLYN
>SiphoQ9B0E2.1/58-394 Portal protein
----ENIVT---------------------------------------------------------------
---------RIKKKLI----------DNWI-DQS---------------------------------TSKLY
-------------------D--FSPWKNRSFWGVINNTLETNET---------------------IFSAI--
-TKLSNSMASLPLK--MYED------Y------------------------------------KVVNTE-V-
------------SDLLTVS------P-NNSLS------------------SFD-----FINQIET-IRNEKG
-NA--YVLIE--------RDI-YH-----QP------SK-LFLLNP-D--VVEML----IE-----------
-----------NQ-------------------------------------S------------------REL
Y---YSI--------HAATGN--KLIVHN-------------------------------------------
-------MDMLHFKHIVASNMV-----------------------QGISPIDVL-KNTTDFDN---------
A-VRTFNL------TEMQK--PDSF---------------MLKY-----------GSNVGK---EK----RQ
QVLE-DFKQYY-----EEN---------G------GILFQE---P-----G-VEI----EPL-PKKY---VS
E---DIV-ASENL--TRER-VANVFQLPSVFLN----ARSN----------TNFAKN-EEL----------N
RF--YLQH----------TLLP-IVKQYEEEFNR--KLLTK--------------TDREKN-R-YFKFN---
------VK-SY--
>SiphoQ9MBK2.2/52-405 Gp3, phage portal protein
--KLGL------------------------------------------------------------------
-------------------------APSVV-AT--------------------------PEPIELV-GPIFE
-SLK-------------LSTKNMTV----------EQIWEDQPH---------------------LRTVT--
-TFIARNVASLQLQ--AFER-------V-----EDGG-----------RERVR-------------EG-HL-
------------ARVCKLA--------NSDMT------------------MYD-----LLERTMF-DLCLYD
-EF--FW-LL---PGDL---------GV--D------TP-----------TLDIR----PI----------P
VS----------------------------------------------------------------WVQRRA
Y--KDGWG-------SLDYIII-----ESGDN---------------------------DGRSVKVPGER--
---------VIHRHG----------YNP----KTM------K---RGKSPVQSL-RD--------ILGEQ-I
E-AAIFRA-------Q-------MWRNG---P----RPGMVIMR----D-------PESKAGKWDAE--SRT
RFMA-NL---------RASFS------PKSSDVG-GTLLLE---D-----G-MKA----ENF-HTTS---KD
E---QTV-ETTKL--SLQT-VAQVYGINPTMVGQLD-NANY--------S--NVR---EF---------R-K
AL-------YG------DNLGS-WIRIIQDVMNL--FLLPR--------VGIDN----EK--F-YFEFN---
------LE-----
>SiphoQ9MCK6.1/49-368 ORF24
------------------------------------------------NLATESP--P--------------
-------DNQGGFFDVV--------DSDFL-A---------SLKG---------------------------
-------------------NEWVSA----------ETALRNSD----------------------LFSII--
-NQLSNDLATVKLI--TSRK----------------------------KLQGIVDN----------------
-------------------------P-SNNAN------------------RFN-----FYQSIFA-QMLLGG
-EA--FAYR-------W-RN----ENGR--D------MK-WEYLRP-S--QVSFN----RL-----------
-----------DN-KD-----------------------------------------------------GIY
Y--NI----------TFD-----------DPR---------------------------IPPKQHVPQND--
---------VLHFRL----------LS---VDGG-------M---TSVSPLMAL-SR--------ELDIQ-K
A-SGNLTI-------N-------SLKNA---L----NANGILK--IKGG-------GLLDF---KT---KLS
RSRQ-AM---------KQMQ-------------G-GPLVLD---D-----L-EDF----TPL-EIKS---NV
S---QLL-KQADW--TTGQ-FAKVYGIPDNVVG---G---Q--GD-QQ-S--SLE---MS---------S-D
LY-------SK-------AVSR-YLRPFLSELSQ--KLSC------------------------DVDAD---
------IF-PA--
>SiphoQ9MCV6.1/79-421 Head portal protein
--RL-------------------------------------------QSWF---------------------
----------------V--------GGRLV-T---------PNQGSQ------------TGPVSAH-GHLG-
--D-----------------SSIND----------ERILQIST----------------------VWRCV--
-SLISTLTACLPLD--VFET-D-----------QNDNR----------KKVDL-------------SN-PL-
------------ARLLRYS------P-NQYMT------------------AQE-----FREAMTM-QLCFYG
-NA--YALV-------D-RN----SAGD--V------IS-LLPLQS-A--NMDVK----L------------
------------V-GK-----------------------------------------------------KVV
Y--RYQ---------R-D-----------SEY-------------------------------ADFSQKE--
---------IFHLKG----------FG---F-TG-------L---VGLSPIAFA-CK--------SAGVA-V
A-MEDQQR-------D-------FFANG---A----KSPQILS--TG-E-------KVLTE---QQ----RS
QVEE-NF---------KEI--------AGGPVKK-RLWILE---A-----G-FST----SAI-GVTP---QD
A---EMM-ASRKF--QVSE-LARFFGVPPHLV----GDVEK-STS-WG-S--GIE---QQ---------N-L
GF-------LQ------YTLQP-YISRWENSIQR--WL-----------IP-A--KDVGR--I-HAEHN---
------LD-GL--
>SiphoQ9T1F8.1/46-366 Putative uncharacterized protein
-----------------------------------------------------------LKL----------
------NKSHSQGFSLN--------DPDWV-N---------FLTGGE-------------------------
------------------AQKYVSA----------DTALKNSD----------------------IFSLI--
-MQLSGDLAMVRYT--SESD----------------------------RSQSIISN----------------
-------------------------P-SVTAN------------------GYS-----FWQGMFA-QLLLDG
-NC--YAYR-------H-KN----TNGV--D------LS-WEYLRP-S--QVQPM----LL-----------
-----------QD-GS-----------------------------------------------------GLI
Y--NI----------NFD-----------EPA---------------------------IGYMENVPAAD--
---------VIHIRL----------LS---KNGG-------K---TGISPLSAL-IN--------EQQIK-D
A-SNELTL-------K-------ALKQS---V----TASAVLT--IQKG-------GLLDA---ET---RIA
RSKE-IS---------KQIH-------NS---D--GPVVID---A-----L-EDY----KPL-EVKG---NI
A---SLL-NQVDW--TRDQ-IAKVYGVPDSYLN---G---Q--GD-QQ-S--SIT---QI---------S-G
QY-------AK-------SLNR-YVQAIVGELND--KLHA------------------------NISAN---
------IR-FA--
>SiphoQ9XJ81.1/52-374 Portal protein
--NI-------------------------------------------TNLATESP--P--------------
-------SNQDSFFDIT--------DPEFL-D---------ALNG---------------------------
-------------------SEWVSA----------ETALKNSD----------------------LFSII--
-SQLSNDLATAKIT--TSRK----------------------------QLQGIVDN----------------
-------------------------P-SNNAN------------------RFN-----FYQSIFA-QMLLGG
-EA--FAYR-------W-RN----ENGR--D------MK-WEYLRP-S--QVSFN----RL-----------
-----------DN-QN-----------------------------------------------------GLY
Y--NI----------TFD-----------DPR---------------------------IPPKQHVPQGD--
---------ILHFRL----------LS---VDGG-------L---TSVSPLMAL-GR--------ELNIQ-K
A-SDKLTL-------N-------ALKNA---L----NANGILK--IKGG-------GLLDF---KT---KQS
RSRQ-AM---------KQMQ-------------G-GPLVLD---D-----L-EDF----TPL-EIKS---NV
A---QLL-SQADW--TTGQ-FAKVYGIPESVVG---G---E--GD-KQ-S--SLE---MI---------Y-N
IY-------FK-------AVSR-FLRPFVSELSK--KLSC------------------------EVDAD---
------IL-PA--
>SiphoQ9XJ99.1/52-374 Putative portal protein
--NI-------------------------------------------TNLATESP--P--------------
-------ISQGGFFDIT--------DPDFL-S---------TLNG---------------------------
-------------------SEWVSA----------ESALRNSD----------------------LFSII--
-NQLSNDLATVKLT--ASRK----------------------------QLQGIIDN----------------
-------------------------P-SNNAN------------------RFN-----FYQSIFA-QMLLGG
-EA--FAYR-------W-RN----ENGR--D------MK-WEYLRP-S--QVSFN----RL-----------
-----------DN-KD-----------------------------------------------------GIY
Y--NI----------TFD-----------DPR---------------------------IPPKQHVPQGD--
---------VLHFKL----------LS---VDGG-------L---TSVSPLMAL-SR--------ELNIQ-K
A-SDKLTL-------N-------SLKNA---L----NANGILK--IKGG-------GLLDF---KT---KLS
RSRQ-AM---------KQMQ-------------G-GPLVLD---D-----L-EEF----TPL-EIKS---NV
S---QLL-KQADW--TTGQ-FAKVYGIPENVVG---G---Q--GD-QQ-S--SLE---MS---------L-D
LY-------NK-------AVSR-YLRPFLSELSQ--KLSC------------------------DVDAD---
------IL-PA--
>SiphoQ9XJT5.1/65-416 Portal protein
--KV-------------------------------------------LSSA---TSAPRSSLF----GW---
---------GGKTIRLT--------DGAFW-S---------QFLGR----------------ESSS-GK---
---------------------KVTV----------DKAMKLSA----------------------VWACV--
-RLISTSVAGLPLG--VYER-K-----------ADGS-----------RVDAR-------------SF-PL-
------------YDVVHNS------P-NDDMT------------------AFQ-----FWQAMVA-SMLLWG
-NA--YAE--------I-RR----AAGR--P------AA-LDFLLP-S--RVDLE----C------------
DE----------N-GR------------------------------------------------------LK
Y--FYT---------TKK-----------GAR-------------------------------REIERTN--
---------MLHIPA----------FT---L-DG-------R---IGLSAIRYG-VD--------VFGSV-M
S-AEDAAN-------G-------TFKNG---L----LPTVAFK---V-D-------RILQP---AQ----RE
EFRE-YV----------KSV-------SGAMNSG-RSPVLE---Q-----G-ITP----ETI-GINP---VD
A---QLL-ETREH--GVIE-ICRWFGVPPWMI----GQTDK-GSN-WG-T--GLE---QQ---------M-L
AF-------LT------FSISS-ITNQIQQCVNK--RL-----------LT-A--PERIR--Y-YAEFS---
------LE-GF--
>SiphoQ9XJV8.1/52-374 Orf387 gp
--NI-------------------------------------------TNLATESP--P--------------
-------INQESFFDIA--------DSDFL-A---------SLNS---------------------------
-------------------SEWVSA----------ENALKNSD----------------------LFSII--
-SQLSNDLATAKIT--TSRK----------------------------QLQGIVDN----------------
-------------------------P-SNNAN------------------RFN-----FYQSIFA-QMLLGG
-EA--FAYR-------W-RN----DNGR--D------MK-WEYLRP-S--QVSFN----RL-----------
-----------DN-QN-----------------------------------------------------GLY
Y--NI----------TFD-----------DPH---------------------------IAPKQHVPQND--
---------ILHFRL----------LS---VDGG-------L---TSVSPLMAL-GR--------EFNIQ-K
A-SDKLTI-------S-------ALKNA---L----NANGILK--IKGG-------GLLDF---KT---KVS
RSRQ-AM---------KQMQ-------------G-GPLVLD---D-----L-EDF----TPL-EIKS---NV
A---QLL-SQADW--TTGQ-FAKVYGIPESIVG---G---D--GD-QQ-S--SLE---MI---------Y-N
IY-------FK-------SVSR-YLRPFVSEMSK--KLSC------------------------EVDVD---
------IS-PA--
>SiphoD6R3Y6.1/52-390 Phage portal protein, HK97 family
--RMFE----------------------------------------KRSG-------S--------------
-------SDHEDG---F--------NNILL-N---------MFGGR----------------KTAS-GE---
---------------------RVSE----------SNSLVQPD----------------------IFACV--
-NVLSDDIAKLPIH--TYKR-T-----------DGG------------IERKP-------------EH-KS-
------------AHAVYAR------P-NPYMT------------------AFT-----WKKLMMT-HVLTWG
-NA--YSYI-------Q-FG----SHGY--P------EA-LFPLRP-D--YTNAY----V------------
HP---------TT-GM------------------------------------------------------LW
Y--QTV---------L-N-----------G-------------------------------KAIELYDYE--
---------VLHFKG----------LS---T-DG-------I---HGKSPIGVV-RE--------HIGAQ-A
A-ATKYNA-------K-------LYKNE---A----TPRGILK---V-P-------AFLDE---KP----KE
NVRK-EW---------KRVN-------QGEN-----IAIID---N-----G-LEY----QSI-SMPL---QE
A---QFV-ESMKF--NKAQ-ISMIYKVPLHKL----NELDK---A-TF-S--NIE---HQ---------S-I
EY-------VR------NTLQP-WIVNFEQELNV--KL-----------FL-D--HDQKSG-H-YVKFN---
------ID-SE--
>SiphoQ9ZXF8.1/52-390 ORF25
--RMFE----------------------------------------KRSG-------S--------------
-------SDHEDG---F--------NNILL-N---------MFGGR----------------KTAS-GE---
---------------------RVSE----------SNSLVQPD----------------------IFACV--
-NVLSDDIAKLPIH--TYKR-T-----------DGG------------IERKP-------------EH-KS-
------------AHAVYAR------P-NPYMT------------------AFT-----WKKLMMT-HVLTWG
-NA--YSYI-------Q-FG----SHGY--P------EA-LFPLRP-D--YTNAY----V------------
HP---------TT-GM------------------------------------------------------LW
Y--QTV---------L-N-----------G-------------------------------KAIELYDYE--
---------VLHFKG----------LS---T-DG-------I---HGKSPIGVV-RE--------HIGAQ-A
A-ATKYNA-------K-------LYKNE---A----TPRGILK---V-P-------AFLDE---KP----KE
NVRK-EW---------KRVN-------KVEN-----IAIID---Y-----G-LEY----QSI-SMPL---QE
A---QFV-ESMKF--NKAQ-ISMIYKVPLHKL----NELDK---A-TF-S--NIE---HQ---------S-I
EY-------VR------NTLQP-WIVNFEQELNV--KL-----------FL-D--HDQKSG-H-YVKFN---
------ID-SE--
>SiphoR4JM09.1/50-400 Portal protein
-MLL--------------------------ANGQ---------------------TLSA-------------
------PAMAELSPQMQ--------DSYYY-A---------PAVGMQ-----------LERQFSLY-GG---
------------------------------------IYKNQPW----------------------VRTVI--
-AKRAQALARLPVK--CMF--------------TSGD-----------TETEE------------HDT-GY-
------------AKLLAD-------P-CEYLD------------------PFA-----FWEWVAS-TLDIYG
-ET--YLAI-------Q-KN----KSGT--P------EK-LMPMHP-S--RVAIK----R------------
NS---------RT-GR--------------------------------------------------------
Y--EYYFQ----AGAGVG-----------TQL-------------------------------VSFADDE--
---------VVPIRFFNPD-------------GL-------E---RGLSLMESL-KS--------TIFSE-D
S-SRNATA-------A-------MWKNA---G----RPNLVLR---H-E-------KRLSPE--AQ-----Q
RLRE-QF---------DRAH-------AGSSNTG-KTMVVE---E-----G-MEP----IPL-QLTA---VE
M---QFI-EARQL--NREE-VCGVYDIAPPIVHI----LDR---A-TF-S--NIS---AQ---------M-R
AF-------YR------DTMAI-PIARIQSAMDK--YVGQ-------YWVR-KN----------RMKFD---
------ID-DV--
>SiphoR4TBF1.1/50-400 Capsid maturation protease
-MLL--------------------------ANGQ---------------------TLSA-------------
------PAMAELSPQMQ--------DSYYY-A---------PAVGMQ-----------LERQFSLY-GG---
------------------------------------IYKNQPW----------------------VRTVI--
-AKRAQALARLPVK--CMF--------------TSGD-----------TETEE------------RDT-GY-
------------AKLLAD-------P-CEYLD------------------PFA-----FWEWVAS-TLDIYG
-ET--YLAI-------Q-KN----KSGT--P------EK-LMPMHP-S--RVAIK----R------------
NS---------RT-GR--------------------------------------------------------
Y--EYYFQ----AGAGVG-----------TQL-------------------------------VSFADDE--
---------VVPIRFFNPD-------------GL-------E---RGLSLMESL-KS--------TIFSE-D
S-SRNATA-------A-------MWKNA---G----RPNLVLR---H-E-------KRLSEA--AQ-----Q
RLRE-QF---------DRAH-------SGSSNTG-KTMVVE---E-----G-MEP----IPL-QLTA---VE
M---QFI-EARQL--NREE-VCGVYDIAPPIVHI----LDR---A-TF-S--NIS---AQ---------M-R
AF-------YR------DTMAI-PIARIQSAMDK--YVGQ-------YWVR-KN----------RMKFD---
------ID-DV--
>SiphoR4TJE5.1/50-400 Portal protein
-MLL--------------------------ANGQ---------------------TLSA-------------
------PAMAELSPQMQ--------DSYYY-A---------PAVGMQ-----------LERQFSLY-GG---
------------------------------------IYKNQPW----------------------VRTVI--
-AKRAQALARLPVK--CMF--------------TSGD-----------TETEE------------HDT-GY-
------------AKLLAD-------P-CEYLD------------------PFA-----FWEWVAS-TLDIYG
-ET--YLAI-------Q-KN----KSGT--P------EK-LMPMHP-S--RVAIK----R------------
NS---------RT-GR--------------------------------------------------------
Y--EYYFQ----AGAGVG-----------TQL-------------------------------VSFADDE--
---------VVPIRFFNPD-------------GL-------E---RGLSLMESL-KS--------TIFSE-D
S-SRNATA-------A-------MWKNA---G----RPNLVLR---H-E-------KRLSEA--AQ-----Q
RLRE-QF---------DRAH-------SGSSNTG-KTMVVE---E-----G-MEP----IPL-QLTA---VE
M---QFI-EARQL--NREE-VCGVYDIAPPIVHI----LDR---A-TF-S--NIS---AQ---------M-R
AF-------YR------DTMAI-PIARIQSAMDK--YVGQ-------YWVR-KN----------RMKFD---
------ID-DV--
>SiphoR4TRW2.1/50-400 Portal protein
-MLL--------------------------ANGQ---------------------TLSA-------------
------PAMAELSPQMQ--------DSYYY-A---------PAVGMQ-----------LERQFSLY-GG---
------------------------------------IYKNQPW----------------------VRTVI--
-AKRAQALARLPVK--CMF--------------TSGD-----------TETEE------------SDT-GY-
------------AKLLAD-------P-CEYLD------------------PFA-----FWEWVAS-TLDIYG
-ET--YLAI-------Q-KN----KSGT--P------EK-LMPMHP-S--RVAIK----R------------
NS---------RT-GR--------------------------------------------------------
Y--EYYFQ----AGAGVG-----------TQL-------------------------------VSFADDE--
---------VVPIRFFNPD-------------GL-------E---RGLSLMESL-KS--------TIFSE-D
S-SRNATA-------A-------MWKNA---G----RPNLVLR---H-E-------KRLSEA--AQ-----Q
RLRE-QF---------DRAH-------SGSSNTG-KTMVVE---E-----G-MEP----IPL-QLTA---VE
M---QFI-EARQL--NREE-VCGVYDIAPPIVHI----LDR---A-TF-S--NIS---AQ---------M-R
AF-------YR------DTMAI-PIARIQSAMDK--YVGQ-------YWVR-KN----------RMKFD---
------ID-DV--
>SiphoR4WAU9.1/58-394 Portal protein
----ENIVT---------------------------------------------------------------
---------RIKKKLI----------DNWI-DQS---------------------------------TSKLY
-------------------D--FSPWKNRSFWGVINNTLETNET---------------------IFSAI--
-TKLSNSMASLPLK--MYED------Y------------------------------------KVVNTE-V-
------------SDLLTVS------P-NNSLS------------------SFD-----FINQIET-IRNEKG
-NA--YVLIE--------RDI-YH-----QP------SK-LFLLNP-D--VVEML----IE-----------
-----------NQ-------------------------------------S------------------REL
Y---YSI--------HAATGN--KLIVHN-------------------------------------------
-------MDMLHFKHIVASNMV-----------------------QGISPIDVL-KNTTDFDN---------
A-VRTFNL------TEMQK--PDSF---------------MLKY-----------GSNVGK---EK----RQ
QVLE-DFKQYY-----EEN---------G------GILFQE---P-----G-VEI----EPL-PKKY---VS
E---DIV-ASENL--TRER-VANVFQLPSVFLN----ARSN----------TNFAKN-EEL----------N
RF--YLQH----------TLLP-IVKQYEEEFNR--KLLTK--------------TDREKN-R-YFKFN---
------VK-SY--
>SiphoR9QSV8.1/54-385 Portal protein
KRDLQY------------------------------------------------------------------
-------------------------NEDDL-QM------------------------MVQTLPGFQ-GT---
------------------KLRQYKD----------IEAIRHSD----------------------IFTAV--
-MMIASDLARMPIR--VTVNGQ-----I------------------------------------NYSD-RI-
------------VNLLNTR------P-NPMYN------------------GYI-----FKLVVFV-SALLTS
-HG--YIEI-------T-RD----KTGE--P------MN-LTFRKT-S--EIELK----SD-----------
-----------AR-GR------------------------------------------------------LY
Y--FHQ---------RID---------SNGNNIE-----------------------------RNVKFED--
---------MLDIKF----------YSL----DG-------I---NGLSLLDTL-SR--------TIESD-N
N-GKDFLN-------N-------FLRNG---T----HAGGILK--MK---------GVLDNK--KA----RD
RARE-EF---------HKSF-------SGTKQAG-KVVVLD---E-----S-MTF----DQL-EVDT---EV
L---KLI-RENKS--STRE-IAGVFGIPLHKFGIETANMSI--------TDANLD-----------------
---------YL------STLKP-YITCVCAELNF--KFNDEY-------VN-----------R-EFKFD---
------TT-EI--
>SiphoS0A2U9.1/57-401 Phage portal protein
--LLER----------------------------------------SLSLILSPSVSRS-------------
-------SGESGGFSLF--------GS--------------------------------SSASTEV-GK---
---------------------QVNS----------KSALKISA----------------------FWCGV--
-GAIADAIAILPKN--IYEK-K-----------GDVR-----------KEKID--------------H-NV-
------------GFLIHKE------P-NLKMT------------------AYS-----FWFCMAV-CQIVKG
-NA--YALI-------I-RN----GAGA--I------TS-LKYLHP-E--DVTVY----E------------
-----------DD-NE------------------------------------------------------VF
Y--KIR---------GGS-----------KKI---------------------------------YFSDE--
---------VYHVLG----------FS---Y-NG-------V---LGMGVLEVA-AD--------NLGIS-L
N-ADKFGG-------E-------AYLDR---G----ISHGVLE---T-E-------KSLNPKGKDN---VVK
ALSR-NL---------D------------FNNKY-KVAVLD---E-----G-MVY----KSI-SLTP---GE
S---GFI-ETKAS--GVED-IARWLNIPLHKL----HSKGE---G-GY-N--FIV---QM---------S-I
EF-------LQ------SSVMP-LAQRMKEEIER--KL-----------LS-K--EEKTTGGL-YCYIN---
------YK-KL--
>SiphoS5MQZ4.1/52-402 Portal protein
-MLL--------------------------ANGQ---------------------TLSA-------------
------PAMAELSPQMQ--------DSYYY-A---------PAVGMQ-----------LERQFSLY-GG---
------------------------------------IYKNQPW----------------------VRTVI--
-AKRAQALARLPVK--CMF--------------TSGD-----------TETEE------------RDT-GY-
------------AKLLAD-------P-CEYLD------------------PFA-----FWEWVAS-TLDIYG
-ET--YLAI-------Q-KN----KSGT--P------EK-LMPMHP-S--RVAIK----R------------
NS---------RT-GR--------------------------------------------------------
Y--EYYFQ----AGAGVG-----------TQL-------------------------------VSFADDE--
---------VVPIRFFNPD-------------GL-------E---RGLSLMESL-KS--------TIFSE-D
S-SRNATA-------A-------MWKNA---G----RPNLVLR---H-E-------KRLSEA--AQ-----Q
RLRE-QF---------DRAH-------SGSSNTG-KTMVVE---E-----G-MEP----IPL-QLTA---VE
M---QFI-EARQL--NREE-VCGVYDIAPPIVHI----LDR---A-TF-S--NIS---AQ---------M-R
AF-------YR------DTMAI-PIARIQSAMDK--YVGQ-------YWVR-KN----------RMKFD---
------ID-DV--
>SiphoS5W080.1/51-381 Portal protein
--RI-------------------------------------------FT---GP------------------
--------SEARI---------------IN-K---------LESVPSP-----------LDEPFFR-GD---
---------------------SHGS----------HGAMALGA----------------------FYACV--
-TLLADTVASLSID--AYRK-K-----------GNV------------RVPVD-------------PQ-PK-
------------LLA--ST------P-YPGLT------------------WFD-----WLWMLME-SLAVTG
-NA--FGYIT------S-RG----PDGR--P------AA-IMPVHP-D--CIHVT-----T----------S
ER----------D-G----------------------------------------------------WLEPV
Y--RID---------G-----------------------------------------------KIVDNDR--
---------IMHIKR----------YP---IAGC-------V---VGMSPIEKA-AS--------AIGLG-L
A-AERYGL-------S-------WFRDA---A----DPRGILA---S-D-------ADLTP---DQ----VK
QTQK-QW---------IQSH-------H---GRR-LPAVMS---A-----G-IKW----QSI-SITP---NE
S---QFL-ETRGF--QRSE-IAMWFRIPPHMI----GDTEK-STS-WG-T--GIE---QQ---------S-I
GF-------VT------YTLLP-WLTCIEQALTA--FL-----------P--------NG--Q-FVKFN---
------HN-GL--
>SiphoS5Y606.1/52-402 Portal protein
-MLL--------------------------ANGQ---------------------TLSA-------------
------PAMAELSPQMQ--------DSYYY-A---------PAVGMQ-----------LERQFSLY-GG---
------------------------------------IYKNQPW----------------------VRTVI--
-AKRAQALARLPVK--CMF--------------TSGD-----------TETEE------------RDT-GY-
------------AKLLAD-------P-CEYLD------------------PFA-----FWEWVAS-TLDIYG
-ET--YLAI-------Q-KN----KSGT--P------EK-LMPMHP-S--RVAIK----R------------
NS---------RT-GR--------------------------------------------------------
Y--EYYFQ----AGAGVG-----------TQL-------------------------------VSFADDE--
---------VVPIRFFNPD-------------GL-------E---RGLSLMESL-KS--------TIFSE-D
S-SRNATA-------A-------MWKNA---G----RPNLVLR---H-E-------KRLSEA--AQ-----Q
RLRE-QF---------DRAH-------SGSSNTG-KTMVVE---E-----G-MEP----IPL-QLTA---VE
M---QFI-EARQL--NREE-VCGVYDIAPPIVHI----LDR---A-TF-S--NIS---AQ---------M-R
AF-------YR------DTMAI-PIARIQSAMDK--YVGQ-------YWVR-KN----------RMKFD---
------ID-DV--
>SiphoS5YD21.1/50-400 Portal protein
-MLL--------------------------ANGQ---------------------TLSA-------------
------PAMAELSPQMQ--------DSYYY-A---------PAVGMQ-----------LERQFSLY-GG---
------------------------------------IYKNQPW----------------------VRTVI--
-AKRAQALARLPVK--CMF--------------TSGD-----------TETEE------------RDT-GY-
------------AKLLAD-------P-CEYLD------------------PFA-----FWEWVAS-TLDIYG
-ET--YLAI-------Q-KN----KSGT--P------EK-LMPMHP-S--RVAIK----R------------
NS---------RT-GR--------------------------------------------------------
Y--EYYFQ----AGAGVG-----------TQL-------------------------------VSFADDE--
---------VVPIRFFNPD-------------GL-------E---RGLSLMESL-KS--------TIFSE-D
S-SRNATA-------A-------MWKNA---G----RPNLVLR---H-E-------KRLSEA--AQ-----Q
RLRE-QF---------DRAH-------SGSSNTG-KTMVVE---E-----G-MEP----IPL-QLTA---VE
M---QFI-EARQL--NREE-VCGVYDIAPPIVHI----LDR---A-TF-S--NIS---AQ---------M-R
AF-------YR------DTMAI-PIARIQSAMDK--YVGQ-------YWVR-KN----------RMKFD---
------ID-DV--
>SiphoS5YE74.1/50-400 Portal protein
-MLL--------------------------ANGQ---------------------TLSA-------------
------PAMAELSPQMQ--------DSYYY-A---------PAVGMQ-----------LERQFSLY-GG---
------------------------------------IYKNQPW----------------------VRTVI--
-AKRAQALARLPVK--CMF--------------TSGD-----------TETEE------------SDT-GY-
------------AKLLAD-------P-CEYLD------------------PFA-----FWEWVAS-TLDIYG
-ET--YLAI-------Q-KN----KSGT--P------EK-LMPMHP-S--RVAIK----R------------
NS---------RT-GR--------------------------------------------------------
Y--EYYFQ----AGAGVG-----------TQL-------------------------------VSFADDE--
---------VVPIRFFNPD-------------GL-------E---RGLSLMESL-KS--------TIFSE-D
S-SRNATA-------A-------MWKNA---G----RPNLVLR---H-E-------KRLSPE--AQ-----Q
RLRE-QF---------DRAH-------AGSSNTG-KTMVVE---E-----G-MEP----IPL-QLTA---VE
M---QFI-EARQL--NREE-VCGVYDIAPPIVHI----LDR---A-TF-S--NIS---AQ---------M-R
AF-------YR------DTMAI-PIARIQSAMDK--YVGQ-------YWVR-KN----------RMKFD---
------ID-DV--
>SiphoS5Z2T0.1/51-381 Portal protein
--RI-------------------------------------------FT---GP------------------
--------SEARI---------------IN-K---------LESVPSP-----------LDEPFFR-GD---
---------------------SHGS----------HGAMALGA----------------------FYACV--
-TLLADTVASLSID--AYRK-K-----------GNV------------RVPVD-------------PQ-PK-
------------LLA--ST------P-YPGLT------------------WFD-----WLWMLME-SLAVTG
-NA--FGYIA------S-RG----PDGR--P------AA-IMPVHP-D--CIHVT-----T----------S
ER----------D-G----------------------------------------------------WLEPV
Y--RID---------G-----------------------------------------------KIVDNDR--
---------IMHIKR----------YP---IAGC-------V---VGMSPIEKA-AS--------AIGLG-L
A-AERYGL-------S-------WFRDA---A----DPRGILA---S-D-------ADLTP---DQ----VK
QTQK-QW---------IQSH-------H---GRR-LPAVMS---A-----G-IKW----QSI-SITP---NE
S---QFL-ETRGF--QRSE-IAMWFRIPPHMI----GDTEK-STS-WG-T--GIE---QQ---------S-I
GF-------VT------YTLLP-WLTCIEQALTA--FL-----------P--------NG--Q-FVKFN---
------HN-GL--
>SiphoT2AA48.1/50-400 Portal protein
-MLL--------------------------ANGQ---------------------TLSA-------------
------PAMAELSPQMQ--------DSYYY-A---------PAVGMQ-----------LERQFSLY-GG---
------------------------------------IYKNQPW----------------------VRTVI--
-AKRAQALARLPVK--CMF--------------TSGD-----------TETEE------------HDT-GY-
------------AKLLAD-------P-CEYLD------------------PFA-----FWEWVAS-TLDIYG
-ET--YLAI-------Q-KN----KSGT--P------EK-LMPMHP-S--RVAIK----R------------
NS---------RT-GR--------------------------------------------------------
Y--EYYFQ----AGAGVG-----------TQL-------------------------------VSFADDE--
---------VVPIRFFNPD-------------GL-------E---RGLSLMESL-KS--------TIFSE-D
S-SRNATA-------A-------MWKNA---G----RPNLVLR---H-E-------KRLSPE--AQ-----Q
RLRE-QF---------DRAH-------AGSSNTG-KTMVVE---E-----G-MEP----IPL-QLTA---VE
M---QFI-EARQL--NREE-VCGVYDIAPPIVHI----LDR---A-TF-S--NIS---AQ---------M-R
AF-------YR------DTMAI-PIARIQSAMDK--YVGQ-------YWVR-KN----------RMKFD---
------ID-DV--
>SiphoU3PJ10.1/51-379 Portal protein
-NGF-------------------------------------------KR-----------------------
--------SNNVSVDKN--------TLRML--------------------------------------TEVN
-GVG---------------GITWSG----------LQSLKNSD----------------------VFTAI--
-DIISKDIASTSIK--FNDR-D-----------SYLD---------------T-------------DK-KI-
------------LKLLNKR------P-NPYLD------------------AWH-----FKYIIVA-NMLLNG
-NS--YIEI-------V-RD----DKGE--P------IE-LYHMQN-S--ATSIQ----Q------------
-----------VD-DH------------------------------I-----------------------KY
H--YID---------ELD-----------GH--------------------------------VQLDVED--
---------VLHFRM----------FS---L-DG-------F---NGYSPLYSL-MN--------EIGIS-M
G-SKRFLD-------D-------FFKNG---G----TSTSILT--YE-E-------GRFDD---EE----LA
AMKR-NF---------A--D-------SQLSNNG-GFIALD---D-----T-MKF----ERL-QVPT---EV
L---NFL-NSYKF--STQQ-VAKAFGLP---M----SKLGI---E-TV-N-TSLK---DS---------G-I
EY-------YR------NTLYP-IFSMMNAEIEE--KL-----------FV-QAPYEV------TLDYD---
------VS-RL--
>SiphoU5U3U3.1/46-376 Portal protein
--GL--------------------------------------------------------------------
----------ATEVDPH-------WADHLL------------------------DSGVIPSF----------
-------------------RGGYLG----------ISALRNSDV---------------------LT-AV--
-SIVSGDVSRFPLV-------------I-----TDSS--------------TDEVVD---------LS-NI-
------------EYLMNTK------V-NKRLS------------------AYQ-----WKFSMMV-NAILTG
-NA--YSRIV----RDP-IT----NEP----------AM-FEFYAP-S--QTQVD----T------------
-----------SD-PDNI----------------------------------------------------I-
Y--RFTPY-------N-------------------------------------------SSMQKICGFED--
---------VIHWKF----------FSY-----DT------I---MGRSPLLSL-GD--------EIGLQ-E
S-GVSTLQ-------K-------FFKSG---L----KGSIIKAK----E-------SRLSA---EA----RQ
KIRE-DF---------ERAQ-------AGADAG--SPIIVD---A-----T-MDY----QPL-EVDT---NV
L---NLI-NSNNY--STAQ-IAKALRVPAYR-------L-----A-QNSP--NQS--VKQ---------L-A
DD-------YI------RNDLPFYFEPITSEFEL--KLLDD--------------AQRHQ--Y-SIGFD---
------TK-SV--
>SiphoU5U4P0.1/58-394 Portal protein
----ENIVT---------------------------------------------------------------
---------RIKKKLI----------DNWI-DQS---------------------------------TSKLY
-------------------D--FSPWKNRSFWGVINNTLETNET---------------------IFSAI--
-TKLSNSMASLPLK--MYED------Y------------------------------------KVVNTE-V-
------------SDLLTVS------P-NNSLS------------------SFD-----FINQIET-IRNEKG
-NA--YVLIE--------RDI-YH-----QP------SK-LFLLNP-D--VVEML----IE-----------
-----------NQ-------------------------------------S------------------REL
Y---YSI--------HAATGN--KLIVHN-------------------------------------------
-------MDMLHFKHIVASNMV-----------------------QGISPIDVL-KNTTDFDN---------
A-VRTFNL------TEMQK--PDSF---------------MLKY-----------GSNVGK---EK----RQ
QVLE-DFKQYY-----EEN---------G------GILFQE---P-----G-VEI----EPL-PKKY---VS
E---DIV-ASENL--TRER-VANVFQLPSVFLN----ARSN----------TNFAKN-EEL----------N
RF--YLQH----------TLLP-IVKQYEEEFNR--KLLTK--------------TDREKN-R-YFKFN---
------VK-SY--
>SiphoU5U764.1/46-376 Portal protein
--GL--------------------------------------------------------------------
----------ATEVDPH-------WADHLL------------------------DSGVIPSF----------
-------------------RGGYLG----------ISALRNSDV---------------------LT-AV--
-SIVSGDVSRFPLV-------------I-----TDSS--------------TDEVVD---------LS-NI-
------------EYLMNTK------V-NKRLS------------------AYQ-----WKFSMMV-NAILTG
-NA--YSRIV----RDP-IT----NEP----------AM-FEFYAP-S--QTQVD----T------------
-----------SD-PDNI----------------------------------------------------I-
Y--RFTPY-------N-------------------------------------------SSMQKICGFED--
---------VIHWKF----------FSY-----DT------I---MGRSPLLSL-GD--------EIGLQ-E
S-GVSTLQ-------K-------FFKSG---L----KGSIIKAK----E-------SRLSA---EA----RQ
KIRE-DF---------ERAQ-------AGADAG--SPIIVD---A-----T-MDY----QPL-EVDT---NV
L---NLI-NSNNY--STAQ-IAKALRVPAYR-------L-----A-QNSP--NQS--VKQ---------L-A
DD-------YI------RNDLPFYFEPITSEFEL--KLLDD--------------AQRHQ--Y-SIGFD---
------TK-SV--
>SiphoV5R7I8.1/50-400 Portal protein
-MLL--------------------------ANGQ---------------------TLSA-------------
------PAMAELSPQMQ--------DSYYY-A---------PAVGMQ-----------LERQFSLY-GG---
------------------------------------IYKNQPW----------------------VRTVI--
-AKRAQALARLPVK--CMF--------------TSGD-----------TETEE------------RDT-GY-
------------AKLLAD-------P-CEYLD------------------PFA-----FWEWVAS-TLDIYG
-ET--YLAI-------Q-KN----KSGT--P------EK-LMPMHP-S--RVAIK----R------------
NS---------RT-GR--------------------------------------------------------
Y--EYYFQ----AGAGVG-----------TQL-------------------------------VSFADDE--
---------VVPIRFFNPD-------------GL-------E---RGLSLMESL-KS--------TIFSE-D
S-SRNATA-------A-------MWKNA---G----RPNLVLR---H-E-------KRLSEA--AQ-----Q
RLRE-QF---------DRAH-------SGSSNTG-KTMVVE---E-----G-MEP----IPL-QLTA---VE
M---QFI-EARQL--NREE-VCGVYDIAPPIVHI----LDR---A-TF-S--NIS---AQ---------M-R
AF-------YR------DTMAI-PIARIQSAMDK--YVGQ-------YWVR-KN----------RMKFD---
------ID-DV--
>SiphoV5R7Z9.1/52-402 Portal protein
-MLL--------------------------ANGQ---------------------TLSA-------------
------PAMAELSPQMQ--------DSYYY-A---------PAVGMQ-----------LERQFSLY-GG---
------------------------------------IYKNQPW----------------------VRTVI--
-AKRAQALARLPVK--CMF--------------TSGD-----------TETEE------------RDT-GY-
------------AKLLAD-------P-CEYLD------------------PFA-----FWEWVAS-TLDIYG
-ET--YLAI-------Q-KN----KSGT--P------EK-LMPMHP-S--RVAIK----R------------
NS---------RT-GR--------------------------------------------------------
Y--EYYFQ----AGAGVG-----------TQL-------------------------------VSFADDE--
---------VVPIRFFNPD-------------GL-------E---RGLSLMESL-KS--------TIFSE-D
S-SRNATA-------A-------MWKNA---G----RPNLVLR---H-E-------KRLSEA--AQ-----Q
RLRE-QF---------DRAH-------SGSSNTG-KTMVVE---E-----G-MEP----IPL-QLTA---VE
M---QFI-EARQL--NREE-VCGVYDIAPPIVHI----LDR---A-TF-S--NIS---AQ---------M-R
AF-------YR------DTMAI-PIARIQSAMDK--YVGQ-------YWVR-KN----------RMKFD---
------ID-DV--
>SiphoV5R8A0.1/50-400 Portal protein
-MLL--------------------------ANGQ---------------------TLSA-------------
------PAMAELSPQMQ--------DSYYY-A---------PAVGMQ-----------LERQFSLY-GG---
------------------------------------IYKNQPW----------------------VRTVI--
-AKRAQALARLPVK--CMF--------------TSGD-----------TETEE------------HDT-GY-
------------AKLLAD-------P-CEYLD------------------PFA-----FWEWVAS-TLDIYG
-ET--YLAI-------Q-KN----KSGT--P------EK-LMPMHP-S--RVAIK----R------------
NS---------RT-GR--------------------------------------------------------
Y--EYYFQ----AGAGVG-----------TQL-------------------------------VSFADDE--
---------VVPIRFFNPD-------------GL-------E---RGLSLMESL-KS--------TIFSE-D
S-SRNATA-------A-------MWKNA---G----RPNLVLR---H-E-------KRLSPE--AQ-----Q
RLRE-QF---------DRAH-------AGSSNTG-KTMVVE---E-----G-MEP----IPL-QLTA---VE
M---QFI-EARQL--NREE-VCGVYDIAPPIVHI----LDR---A-TF-S--NIS---AQ---------M-R
AF-------YR------DTMAI-PIARIQSAMDK--YVGQ-------YWVR-KN----------RMKFD---
------ID-DV--
>SiphoV5RAH1.1/50-400 Portal protein
-MLL--------------------------ANGQ---------------------TLSA-------------
------PAMAELSPQMQ--------DSYYY-A---------PAVGMQ-----------LERQFSLY-GG---
------------------------------------IYKNQPW----------------------VRTVI--
-AKRAQALARLPVK--CMF--------------TSGD-----------TETEE------------RDT-GY-
------------AKLLAD-------P-CEYLD------------------PFA-----FWEWVAS-TLDIYG
-ET--YLAI-------Q-KN----KSGT--P------EK-LMPMHP-S--RVAIK----R------------
NS---------RT-GR--------------------------------------------------------
Y--EYYFQ----AGAGVG-----------TQL-------------------------------VSFADDE--
---------VVPIRFFNPD-------------GL-------E---RGLSLMESL-KS--------TIFSE-D
S-SRNATA-------A-------MWKNA---G----RPNLVLR---H-E-------KRLSEA--AQ-----Q
RLRE-QF---------DRAH-------SGSSNTG-KTMVVE---E-----G-MEP----IPL-QLTA---VE
M---QFI-EARQL--NREE-VCGVYDIAPPIVHI----LDR---A-TF-S--NIS---AQ---------M-R
AF-------YR------DTMAI-PIARIQSAMDK--YVGQ-------YWVR-KN----------RMKFD---
------ID-DV--
>SiphoW0LK78.1/48-387 Portal protein
SGTV-------------------------------------------RGLSRPNIPA--PQR----------
---------------------------------------------------------IALSPWVS-------
---------------------MEYY----------EIWRRQPA----------------------VRRAV--
-SFLARNIAQLGLH--LFER-K-----------DDAN-----------RERLT-------------DH-PL-
------------AKLLRQ-------P-NPWTT------------------RYR-----FLNTLVH-DFAIY-
-DN--AYWW-------K-IR----TPDG--G------RQ-LIHLPV-P--LVTPK----G------------
DN----------------------------------------------------------------WLTPDE
F--EFR---------GTN-----------GTR------------------------R------I--PADQ--
---------VLYLRG----------YG------G-------PSD-AGVSPLESL-RQ--------VLREE-W
T-ASEMRE-------Q-------IMRNG---A----RVSGYLERPLA-A-------PEWSK---EA----RE
RFRE-GW---------RAQY-------TGNGPGAGGTPVLE---D-----G-M-TF---KPA-AQTA---RE
L---QYI-EGRKL--TDEE-VTRSYFIPPTMIGL----LDK---A-TL-S--NIT---EQ---------H-K
ML-------YQ------DCLGP-WLSMIQDEINL--QL--------VPEFE-P--VNPHR--F-YAEFN---
------LR-EK--
>SiphoW5RVB1.1/59-406 Portal protein
--DLMK--------------------------------------QFSNNQ-------------------NNQ
NKQQLNNMYGNVNSAIV--------------------------------------------------GT---
---------------SSGGSSNFTE----------EEALSISS----------------------VAAAT--
-DLITSTIARLPIR--LYKK-G-----------SKG------------EYVSL------------DDD-KR-
------------VFLLNKE------P-NTTLT------------------AIT-----LKKRIIL-DYLFHG
-NS--YIYP-------E-WN-----RNE--L------MG-LHHIPA-K--NVFVE----KY----------V
DE----NIPFAVK-GQ-----------------------------------------------------FEV
L--G----------------------------------------------------------------AD--
---------AQKITLLPDE--LMIVLKN--SENGLDSK--------GILDLNSE-LL--------QLALN-Q
---QQYSS-------S-------ILENG---A----LPLAVLTT----P-------SRVTD---KA----MA
RIKQ-SW---------ETIYK-------GGKNAG-KTVILE---D-----G-MDY----KPV-SLNPN---E
L---DLS-TSKEA--VLSD-IARVFGIPESMLNAD---ANK--------Y--NSN---EQ---------NNL
HF-------LQ------YTLDP-IITALESALNK--SLLLE--------------SEKDKG-Y-SFQV----
-------------
>SiphoW8ECU7.1/56-399 Portal protein
--LLRF--------------------------------------RAFRKKASEVHR----------------
----------------A--------IVQFI-GL----------------------------------QPQWT
-ERN---------YENFSK----------------EGYNANVW----------------------VYRCI--
-QAIAQGCAGVPWI--LYQV-D-----------SKGE---------------RKEIL---------QH-DL-
------------LKLLDR-------P-NEFMSRAE-----------------------LIEAFAA-YALIAG
-NS--YLD------MVS-PS----ETAP--P------RE-LWPLRP-D--RMMI------------------
--------------------------------------------------------------------VPDA
M--NYIA-GYVYQVGDQKIP---------------------------------------------LDKSR--
---------IAHLKF----------FNP--IGD--------F---YGLSPIEVA-AR--------GIDND-N
A-ANAWNN-------A-------LLNNG---A----RPSGALV--TE-D--------ILTD---AQ----YE
NLRN-EL---------DKSY-------RGADNAG-KPLLLE---GGLKWQ----------EM-SLSP---KD
M---DFI-AAKKW--SVLE-ICAAFGVPPEIVGYGEQK--------TF-S--NYQ---EA---------R-K
AL-------YI------EAVLP-MLDRIRDKLNA--ALVPK--------FG-DN--------L-YLDYNKD-
---------AI--
>SiphoX4YU85.1/57-410 Tail length tape-measure protein
YNSLIHSVN---------------------------------------------------------------
----VFDSSIDNGL-----------SNGGF-TI----------------------------------GGAG-
--------------YNSPSSNFLSG----------INKFNKTDL---------------------LKSLI--
-SRIAVDVSMVDFK--HIKIDQ-----------STGN------Q-------------------SNVDS-NL-
------------IEAMTVS------A-NIDQTGRA-----------------------FIFDLAW-SLLEEG
YVA--AVPVDT----ETDLN----DNGS--YEINSLRVGKIMQWYP-K--HVRVR----VY-----------
-----D-----ENDGI--------------------------------------------------------
---------------YKD---------------------------------------------VVMSKRQ--
---------VVIIES--------PFVNT-------------LR--DTNQTLDLL-QR--------KIKLM-N
Q-QDSNAA-------S---------------GKL----NGFLQAPYSTR-------STARRTQFNK---RLQ
DIEQ-QM--------SNSKY---------------GLAGLD---------ANEKYIGTGGGL----------
--ANNLLEDIQKL--KQD--FYDQTGVTANIVN----------------G--TAS---EE---------EFN
VY-------YR------RSIDP-ILTAIVEGFNR-IFLTKTAR---------TQ-GQKIIY-Y-RDPFRMA-
-----SVD-KLAN
>Halophage_eHP14_un/4-381
--SLTT------------------------------------------QALAEYRQARRDDD----------
------TREAETTIG----------GET-I-S-----------IGDSET--VQPLDGTVLQSNSLR-GIPRG
-RE------------------ALEA----------RQIARTQP----------------------MQLII--
-NAINDQLLGGELV-----------------YPSDDDDVD--------QAEAD-----------------L-
------------QTLVDDI---IRGP-HLDGA-----------------DFDD-----LIAAWVE-DMVGPG
-NA--YAEIL-----PA-EN----SDLP--V------AA-LKPVDP-L--TVRHN----VDETRTPLEP---
----------------------------------------------------------------------PY
F--QAPF--------RTL----------AGSFVT----------------------G-TSAKVTPLDQDDLL
---------VMSYPGS--------YRS-----DR-------I---YPLSPAMQV-KE--------WLEVIAD
S-TTHHSR---------------YYKDN---E----LPPGLLT-----A-------REATQ---ND----ID
SLKD-EL---------NAA--------KGDPR---SAPVV--------GTD-ARW----VEV-GGSA---VD
L---NVI-EEQKW--FLRL-CAAAFGIPQSELGMV-EDVNR--------A--EGT---NQ---------L-T
VV-------HK------RVTSP---------------------------LS-KTIGQALSRQL-LPQFE---
------LYNQL--
>Halophage_eHP_23_un/8-417
--------------------------------------------LTEKNK-KDT------------------
---IDALGGAESGKP--------VGKTSSI-FFN------D----------------------SIK-GVPR-
-RDNL-----F-AVRLLGQATQ-------------IEWLKDIIKHQV------------------A------
----STDFQVKP----VTENDDE--------EPSDR---------------------QI----EAAN--EI-
------------ENFLHGN------F-NTDNQ------------------SFD----DLLKIILD-DILDFD
-AG--VLE-------LV-RD----EAGY--L------EQ-IITRDG-L--TFTKN----IN-----------
-----------ES-GQLPEPD-----------------------------S-------------D---EPAY
Y--QFSP-------------------AASGTQNLTTDRRGIDVQDIQDELSGLPYSRFRGKETLEFSRDQ--
---------IVWFQ-ENPIS-----YSP-----------------YGRGRTQKV-KN--------AAEIV-L
N-GDNHRN-------R-------FFLDN---E----FHKGVMT--V---------DSSVSQ---QD----KK
QLKR-RF---------KES--------KGN--EH-ELPVVG-TSE-----G-IDY----VSI-DPEP---EK
M---QFL-ESQKWYT---KLVTMAYGLNDTEAGL-MENANK--------G--ISE---NA---------R-K
NV-------WN------RTTQP-LLEMIERKFNN--QVLPF--------MRPHE-----AVDG-MVKFE--F
DPQNMFLE-KLEN
>Halophage_eHP31_un/2-379
--ALLD------------------------------------------QLRAEYDAQRQRRD----------
------TREGQTSIG----------GET-I-T-----------IDDSET--VQSLSDSYLSAHNRR-GVPRG
-RE------------------AYEA----------REIARTQP----------------------MQVIL--
-NAIVDQLTGGEIH-----------------YPSDDDDVD--------QAEAD-----------------L-
------------QTLVDDI---IRGP-HLDGA-----------------DFDD-----LVAAAVA-DMVGPG
-NA--YWEVL-----PP-ES----DDLP--V------AA-LKPVDP-L--TVRHN----VDETRTPQDP---
----------------------------------------------------------------------PY
F--QAPF--------QTL----------AGSIVT----------------------A-GDASPTPLDREDLL
---------VMSYPGS--------YRS-----DR-------V---YPLSPAMQV-RD--------WLEVIAD
S-TIHHSR---------------FYKDN---E----LPPGLLT-----A-------REATQ---KD----ID
NIRD-EL---------EAA--------KGDPR---AAPVV--------GTD-ARW----VEI-GGSA---VD
L---NVV-EEQKW--FMRL-CAAAFGIPQSELGMV-EDVNR--------A--EGS---NQ---------L-T
VV-------HK------RVTNP---------------------------LS-KTVGQALTRQL-LPQFD---
------LYGQL--
>Halophage_eHP35_un/8-417
--------------------------------------------LTEKNK-KDT------------------
---IDALGGAESGKP--------VGKTSSI-FFN------D----------------------SIK-GVPR-
-RDNL-----F-AVRLLGQATQ-------------IEWLKDIIKHQV------------------A------
----STDFQVKP----VTENDDE--------EPSDR---------------------QV----EAAN--EI-
------------ENFLHGN------F-NTDNQ------------------SFD----DLLKIILD-DILDFD
-AG--VLE-------LV-RD----EAGY--L------EQ-IITRDG-L--TFTKN----IN-----------
-----------ES-GQLPEPD-----------------------------S-------------D---EPAY
Y--QFSP-------------------AASGTQNLTNDRSGIDVRDIQDELSGLPFSRFRNKETLEFSRDQ--
---------IVWFQ-ENPIS-----YSP-----------------YGRGRTQKV-KN--------AAEIV-L
N-GDNHRN-------R-------FFLDN---E----FHKGVMT--V---------DSSVSQ---KD----KK
QLKQ-RF---------KES--------KGN--EH-ELPVVG-TSE-----G-IDY----VSI-DPEP---EK
M---QFL-ESQKWYT---KLVTMAYGLNDTEAGL-MENANK--------G--ISE---NA---------R-K
NV-------WN------RTTQP-LLEMIDRKFNN--QVLPF--------MRPYE-----AVDG-MVKFE--F
DPQNMFLE-KLEN
>Halovirus_HHTV2_un/9-397
--------------------------------------------SWVR-P-GDS------------------
---DSETGYAEGHSPED---AG-AGDDGTV-QKQ------RARSE------------------VQK-EPQR-
-RNNLPPELAR-SVRDRGAAIKPYD----------ADWLQTLAENWV------------------AQAYID-
--TMAQDLATAPWH--LKPRDEAK-------EVPEE---------------------TI----AEAE--RQ-
------------LQMLH------------PEK------------------SFR----DLREMAAR-NTLKLG
-DG--AWV-------KH-YD----ESGN--L------AE-AIPVDS-S--RMYKR----VN-----------
-----------EH-G---------------------------------------------------------
--------------------------LTEGYVEVSWNRNMV---------------------QTEWDLSE--
---------VVWFE-WASRE-----GHV-----------------YGQGPVEKG-AD--------VIEVL-E
ELGDKELK-------D---------LKE---G----MPPGIVS--VKED-----EDTPMAV---DS----YE
KVKS-NW---------KLK--------EGE--RH-R-AIVS-MGD-------WQF----TPL-DPGY---QE
L---QFM-ERNKLWI---QSLGAIFKVNAPYAGFDFQEGNK--------A--QNQ---AQ---------T-E
AY-------KQ------RGFMV-LVRQMEEAINR--QLI-------------WE-----DISE-DLEFE--F
ETVTSTEE-QKAE
>Halovirus_HCTV_2_un/9-410
--------------------------------------------NWLRNP-VSSTVSSG------------Q
RSRQEKSGYAPGHEPPR---SGDRPQRGLV-DRQ------KQRRE-----------------QAKR-EVDR-
-KVGLPPELQR-EVERRDGQPKPYD----------AAFLAEIAQHPV------------------AQAYID-
--TMAQDAATAPWS--ITQRDERI-------EVDDT---------------------VL----ADVE--RT-
------------LEDLH------------PEK------------------SFR----DLREMAAR-NTLKLG
-DG--AWV-------LHFYS----GSQE--L------AE-AIPVDT-Q--RLYKV----VD-----------
-----------EH-G---------------------------------------------------------
--------------------------ITQGYIEVSHRNRAV---------------------TNEYALEE--
---------VAWFE-WSSRP-----SGV-----------------YGQGPVEKG-VE--------VLEVL-E
ELSDKEIK-------D---------LEE---G----MPPGIVS--VKED-----EDTPMAV---DA----YE
NVKD-NW---------ELK--------EGE--RH-R-AIVS-MGD-------WQF----TPL-SPGY---QE
L---QFL-ERNKFWI---QALGAVFKVNAPYAGFDFQEGNK--------A--QNQ---AQ---------A-A
AY-------AQ------RGFRV-LLRQMQEAINR--QVI-------------WP-----HLSE-DVQFE--F
ETEQTPEE-QQAH
>MyoA0A024AZY6.1/166-594 Portal protein
--RFKKRPS----TTTLELMNP----------------------------VDKQ------------------
-----ELSIAIRGLE-----------EETV-MKSANAGQ----------------------------GRA--
---KAYEEPILGQF---------SI----------NPDYKEAPS-KDGRYNLLENLKIWSSKNIIVNAII--
-NTRVNQVSMFCSP-ARYSN-RGVGYEVRL---KDPLKTP--------------------SSHEKATIERI-
------------ESFLEY-TG--------RVKD------------DFTQDNFR----AFIKKITR-DRLIYD
-KI--NFELIYD------KD------GE--L------GR-FKAIDA-S--TIYVA----VD-----------
-----------EKGKERK------------------------------------------------------
---------------GDNVEK-YVQVL-DRKK-------------V-----------------AGFKAKEMA
WEVHNPRTDIHVGR-------------------------------YGYSELELC-LEH--------LQYH-A
N-TELFNA-------R-------YFAQG---G----TTRGLLH--IKTGQE-------QSR---HA----LQ
SFRR-EW---------QTMF-------SGINGAW-KIPVVS-A------ED-V------KFI-NMTQSS-RD
M---EFE-RWLNY--LIN-VMCSIYAIDPSEINFPNR------GG-ATGS--SGST-LNE---------TSA
KE--------KNRISRDKGLEP-LLKFLEDIINK--YIVSQ--------FGD-K--------Y-IFVFV---
-----GGD-ATTE
>MyoA0A024B0B2.1/166-594 Portal protein
--RFKKRPS----TTTLELMNP----------------------------VDKQ------------------
-----ELSIAIRGLE-----------EETV-MKSANAGQ----------------------------GRA--
---KAYEEPILGQF---------SI----------NPDYKEAPS-KDGRYNLLENLKIWSSKNIIVNAII--
-NTRVNQVSMFCSP-ARYSN-RGVGYEVRL---KDPLKTP--------------------SSHEKATIERI-
------------ESFLEY-TG--------RVKD------------DFTQDNFR----AFIKKITR-DRLIYD
-KI--NFELIYD------KD------GE--L------GR-FKAIDA-S--TIYVA----VD-----------
-----------EKGKERK------------------------------------------------------
---------------GDNVEK-YVQVL-DRKK-------------V-----------------AGFKAKEMA
WEVHNPRTDIHVGR-------------------------------YGYSELELC-LEH--------LQYH-A
N-TELFNA-------R-------YFAQG---G----TTRGLLH--IKTGQE-------QSR---HA----LQ
SFRR-EW---------QTMF-------SGINGAW-KIPVVS-A------ED-V------KFI-NMTQSS-RD
M---EFE-RWLNY--LIN-VMCSIYAIDPSEINFPNR------GG-ATGS--SGST-LNE---------TSA
KE--------KNRISRDKGLEP-LLKFLEDIINK--YIVSQ--------FGD-K--------Y-IFVFV---
-----GGD-ATTE
>MyoA0A024B123.1/144-573 Uncharacterized protein
--RKKKPTT----LSKMDILNP----------------------------EDMG------------------
-----EFSVMINGLE-----------QEVV-SKSGDKKD---------------------------IGRT--
---KGYEEPYLTSM---------TV----------NPDYKEAPS-RDGDYRLLDTLKLWSRKNIIVNAII--
-NTRVNQVSMFCTP-SRYST-KGVGYEVRL---KDPLKNP--------------------SKAEEAKIKEI-
------------ETFLEY-TG--------VDNG------------DLTRDTFR----TFIKKITR-DRLIYD
-KV--NFELIYN------KE------KQ--L------AR-FAARDA-S--TIYTA----VD-----------
-----------SQGKLPK------------------------------------------------------
---------------GKDAYK-YVQII-DSQK-------------V-----------------ASFKSNEMA
WEVHNPRTDITVGR-------------------------------YGYSELEIC-LQH--------LQYH-E
N-TELFNA-------R-------YFAQG---G----TTRGLLH--IKTGQE-------QSR---SA----LQ
SFRR-EW---------QSMF-------SGVNGAW-KIPVVS-A------ED-V------NFI-NMTQSS-KD
M---EFE-RWLNY--LIN-VMCSIFAIDPSEINFPNR------GG-ATGS--SGSS-LNE---------TSA
KE--------KNRISRDKGLEP-LLKFIEDTINK--YIIKQ--------FGD-E--------Y-LFQFV---
-----GGD-AATE
>MyoA0A024B1Q3.1/166-594 Portal protein
--RFKKRPS----TTTLELMNP----------------------------VDKQ------------------
-----ELSIAIRGLE-----------EETV-MKSANAGQ----------------------------GRA--
---KAYEEPILGQF---------SI----------NPDYKEAPS-KDGRYNLLENLKIWSSKNIIVNAII--
-NTRVNQVSMFCSP-ARYSN-RGVGYEVRL---KDPLKTP--------------------SSHEKATIERI-
------------ESFLEY-TG--------RVKD------------DFTQDNFR----AFIKKITR-DRLIYD
-KI--NFELIYD------KD------GE--L------GR-FKAIDA-S--TIYVA----VD-----------
-----------EKGKERK------------------------------------------------------
---------------GDNVEK-YVQVL-DRKK-------------V-----------------AGFKAKEMA
WEVHNPRTDIHVGR-------------------------------YGYSELELC-LEH--------LQYH-A
N-TELFNA-------R-------YFAQG---G----TTRGLLH--IKTGQE-------QSR---HA----LQ
SFRR-EW---------QTMF-------SGINGAW-KIPVVS-A------ED-V------KFI-NMTQSS-RD
M---EFE-RWLNY--LIN-VMCSIYAIDPSEINFPNR------GG-ATGS--SGST-LNE---------TSA
KE--------KNRISRDKGLEP-LLKFLEDIINK--YIVSQ--------FGD-K--------Y-IFVFV---
-----GGD-ATTE
>MyoA0A024B3S8.1/144-573 Uncharacterized protein
--RKKKPTT----LSKMDILNP----------------------------EDMG------------------
-----EFSVMINGLE-----------QEVV-SKSGDKKD---------------------------IGRT--
---KGYEEPYLTSM---------TV----------NPDYKEAPS-RDGDYRLLDTLKLWSRKNIIVNAII--
-NTRVNQVSMFCTP-SRYST-KGVGYEVRL---KDPLKNP--------------------SKAEEAKIKEI-
------------ETFLEY-TG--------VDNG------------DLTRDTFR----TFIKKITR-DRLIYD
-KV--NFELIYN------KE------KQ--L------AR-FAARDA-S--TIYTA----VD-----------
-----------SNGKLPK------------------------------------------------------
---------------GKDAYK-YVQII-DSQK-------------V-----------------ASFKSNEMA
WEVHNPRTDITVGR-------------------------------YGYSELEIC-LQH--------LQYH-E
N-TELFNA-------R-------YFAQG---G----TTRGLLH--IKTGQE-------QSR---SA----LQ
SFRR-EW---------QSMF-------SGVNGAW-KIPVVS-A------ED-V------NFI-NMTQSS-KD
M---EFE-RWLNY--LIN-VMCSIFAIDPSEINFPNR------GG-ATGS--SGSS-LNE---------TSA
KE--------KNRISRDKGLEP-LLKFIEDTINK--YIIKQ--------FGD-E--------Y-LFQFV---
-----GGD-AATE
>MyoA8ASR7.1/166-585 Gp83
--RLVGVNK----SDAVKHI-E----------------------------VDDN------------------
------YSIAIQQRE-----------QEQI-SKAMN-------------------------------NKE--
---VAYSQPVIGSM---------SA----------NPGFKTKPS-IRNNQDLHGVLKKFG-GNIILNAII--
-NTRSNQVSMYCKP-ARHSE-KGVGFEVRL---KDLDKKP--------------------TSHDEATIKRI-
------------ESFIEK-TG--------VDN-------------DINRDSFS----SFVKKIVR-DTYMYD
-QV--NFEKVFN------RN------QS--M------VR-FVAKDP-T--TIFFA----TT-----------
-----------ADGKIPD------------------------------------------------------
---------------NGN--R-FVQVI-DQKI-------------V-----------------ATFNAREMA
FAVRNPRSDIYATG-------------------------------YGYPELEIA-LKQ--------FIAH-E
N-TEAFND-------R-------FFSHG---G----TTRGILQ--IKAAQQ-------QSQ---HA----LE
IFKR-EW---------KNSL-------SGINGSW-QIPVVS-A------ED-V------KFV-NMTPSA-RD
M---EFE-KWLNY--LIN-VISALYGIDPAEINIPNN------GG-ATGS--KGGS-LNE---------GNS
AE--------KNQASKNKGLQP-LLGFIEDFINK--HIVAE--------FGD-K--------Y-TFQFV---
-----GGD-IKSE
>MyoA8E264.1/169-588 Putative portal protein
--IEETRNM----ENYKMHLRE----------------------------IDTNVVNN--------------
----EPYSM------------------ESI-EKGMN-------------------------------GKT--
---TAYMQPIIGEM---------SV----------NPGYKTKPS-IRNSQDLHKTLKKFG-NNIILNAII--
-NTRSNQVSMYCKP-ARNSE-TGVGYEIRL---KDIEAEP--------------------TSHDIANIKRI-
------------ESFLEN-TA--------QFR-------------DPNRDNFT----TFCKKLVR-ATYMYD
-QV--NFEKVFD------KD------GN--F------IK-FDTVDP-T--TIFLA----TN-----------
-----------GEGKLIK------------------------------------------------------
---------------NGE--R-FVQVI-DNRI-------------V-----------------AKFNERELA
FAVRNPRADIEVGQ-------------------------------YGYPELEIA-LKQ--------FIAH-E
N-TEVFND-------R-------FFSHG---G----TTRGILH--VKTGQQ-------QSQ---QA----LD
IFRR-EW---------RSSL-------AGINGSW-QIPVVS-A------ED-V------KFV-NMTPSA-ND
M---QFE-KWLNY--LIN-VISALYGIDPAEINFPNN------GG-ATGS--KGGS-LNE---------GNS
KE--------KMQASQNKGLQP-LLRFIEDTVNT--YIVAE--------FGE-K--------Y-QFQFR---
-----GGD-LSAQ
>MyoC1KFL6.1/156-574 Putative portal protein
---RTKFYT----DDPNAFFKH----------------------------IDSK------------------
-------------IA-----------NDTA-SKALN-------------------------------GVD--
---RAYTEPVDGNLM-FSTLEDTSI----------VP----KPS-PIAFGRITDVLRQYS-MNVVLNAII--
-NTRANQVTEYAHR-ASTDD-NGMGYQVRL---KNGDK-P--------------------TKEQQKKIDYA-
------------ERYIER-MG--------VDY-------------SPIRDDFT----SFLRKLVR-DTYTYD
-QV--NYENTYD------SN------GR--L------SH-TRMVDP-T--TIYFA----ND-----------
-----------EHGHRRT------------------------------------------------------
---------------RGK--I-YRQYI-DNKV-------------R-----------------GSFTADEMG
MFIRNPRSDILSGG-------------------------------YGLSELEMG-LRE--------FISH-E
N-TELFND-------R-------FFTHG---G----TTKGILL--VKPSPS-------VTN---TSMR-ALE
DFKR-HW---------TATS-------SGINGAY-RIPMIT-A------ED-A------KFV-SMTQ-A-ED
M---QFQ-SWLNY--LIN-IICALVAMDPAEIGMQNR------GG-ATGN--KSNS-LNE---------SNN
QN--------KIDASKSKGLMP-LLDMIAKNLTN--GIIRQ-------ILGD-N--------Y-MLEFV---
-----GGD-TRSQ
>MyoG0XM74.1/163-592 Putative portal protein
--RLGKDYG----NNSTIAQVP----------------------------IDEGLQAN--------------
----I-KKIEQDNKE-----------YQDL-TKSLY-------------------------------GQQ--
---QAYAEPFIEMM---------DT----------NPEFRDKRSYMKNEHNLHDILKKFG-NNPILNAII--
-LTRSNQVAMYCQP-ARYSE-KGLGFEVRL---RDLDAEP--------------------GRKEKEEMKRI-
------------EDFIVN-TG--------KDK-------------DVDRDSFQ----TFCKKIVR-DTYIYD
-QV--NFEKVFN------KN------NKTKL------EK-FIAVDP-S--TIFYA----TD-----------
-----------KKGKIIK------------------------------------------------------
---------------GGK--R-FVQVV-DKRV-------------V-----------------ASFTSRELA
MGIRNPRTELSSSG-------------------------------YGLSEVEIA-MKE--------FIAY-N
N-TESFND-------R-------FFSHG---G----TTRGILQ--IRSDQQ-------QSQ---HA----LE
NFKR-EW---------KSSL-------SGINGSW-QIPVVM-A------DD-I------KFV-NMTPTA-ND
M---QFE-KWLNY--LIN-IISALYGIDPAEIGFPNR------GG-ATGS--KGGSTLNE---------ADP
GK--------KQQQSQNKGLQP-LLRFIEDLVNR--HIISE--------YGD-K--------Y-TFQFV---
-----GGD-TKSA
>MyoG0ZT36.1/65-402 Phage portal protein
--RV-------------------------------------------RAAI-------DGWVR----SF---
---------SLRDKDLY--------TDRVM-D-------------------------------SEA-GV---
---------------------DVTP----------KAVMQVDA----------------------VWSCV--
-RLISETIATLPLS--IHEK-T-----------SAG------------KRLAS-------------HH-PL-
------------HFIIHDQ------P-NADST------------------ASV-----FWEALVA-SMLLRG
-NG--RAE--------K-LY----VGTQ--L------VG-LAFLDP-N--KLVIT----R------------
DI----------N-GR------------------------------------------------------KI
Y--QYP---------RAD-----------GTP-------------------------------RQIPAAR--
---------IWNVPG----------FT---L-DG-------E---TGVSVIAYG-AK--------VFGSA-M
A-AERSAA-------K-------TFRNG---M----LPTVYYK---V-A-------AFLKP---EQ----RR
MFKA-EI--------------------QGSVERG-EAPVLE---G-----G-TDV----GTV-GINP---VD
A---QLL-ESRAF--SVES-ICRWFRVPPWMV----GHTEK-STS-WG-T--GIE---QQ---------M-I
GF-------LT------FTLGP-WLRRIEQSISK--DL-----------MT-P--AERTR--F-YPKFA---
------VE-GL--
>MyoG9B1B3.1/142-571 Gp12
--RKKKPTT----LSKMDILNP----------------------------EDMG------------------
-----EFSVMINGLE-----------QEVV-SKSGDKKD---------------------------IGRT--
---KGYEEPVLASL---------SV----------NPDYKEAPS-RDGDYRLLETLKLWSRKNIIVNAII--
-NTRVNQVSMFCTP-SRYST-KGVGYEVRL---KDPLKTP--------------------SKAEEAKIKEI-
------------ETFLEY-TG--------VNNG------------DLTRDTFR----TFIKKITR-DRLIYD
-KI--NFELIYN------KD------KQ--L------AR-FAARDA-S--TIYTA----VD-----------
-----------SHGRAPK------------------------------------------------------
---------------GKDAYK-YVQII-DSQK-------------V-----------------ASFKANEMA
WEVHNPRTDITVGR-------------------------------YGYSELEIC-LQH--------LQYH-E
N-TELFNA-------R-------YFAQG---G----TTRGLLH--IKTGQE-------QSR---SA----LQ
SFRR-EW---------QSMF-------SGVNGAW-KIPVVS-A------ED-V------NFI-NMTQSS-KD
M---EFE-RWLNY--LIN-VMCSIFAIDPSEINFPNR------GG-ATGS--SGST-LNE---------TSA
KE--------KNRISRDKGLEP-LLKFIEDTINK--YLIKQ--------FGD-E--------Y-LFQFV---
-----GGD-AATE
>MyoG9J225.1/162-588 Putative portal protein
---FSRKVN----ESPVGTIQE-----------------------------HD-------------------
-----TLSTRIQEIE-----------QAAVLMKSNNASQ----------------------------GRA--
---KAYEEPLLGSM---------SM----------NPDYKEAPS-ARGNYNLLETLKLWSRKNIILNAII--
-NTRVNQVSLFCTP-ARQSD-RGIGYEVRL---KNPQEKP--------------------SSHDLAKIERI-
------------ESFLQH-TG--------KDEK------------DFTKDNLR----TFVKKLVR-DRLVYD
-KI--NFELIYD------KK------GE--L------NR-FTAVDA-A--TIYVA----VD-----------
-----------ENGHEPK------------------------------------------------------
---------------GKNVTK-FVQIL-DKRK-------------V-----------------AEFKANEMA
WEVHNPRTDITVGR-------------------------------YGYSELEIA-MNH--------LQYH-E
N-TELFNA-------R-------YFAQG---G----TTRGLLH--IKTGQE-------QST---QA----LQ
AFRR-EW---------TAMF-------SGINGAW-KIPVVS-A------ED-V------KFV-NMTQSS-RD
M---EFE-KWLNY--LIN-VCCSIYAIDPSEINFPNR------GG-ATGS--SGNS-LNE---------GST
KE--------KHRSSKDKGLEP-LLKFIEDAINK--YIVSQ--------FGD-K--------Y-IFSFV---
-----GGD-VQTE
>MyoI6P8J7.1/163-592 Putative portal protein
--RLGKDYG----NNSTIAQVP----------------------------IDEGLQAN--------------
----I-KKIEQDNKE-----------YQDL-TKSLY-------------------------------GQQ--
---QAYAEPFIEMM---------DT----------NPEFRDKRSYMKNEHNLHDVLKKFG-NNPILNAII--
-LTRSNQVAMYCQP-ARYSE-KGLGFEVRL---RDLDAEP--------------------GRKEKEEMKRI-
------------EDFIVN-TG--------KDK-------------DVDRDSFQ----TFCKKIVR-DTYIYD
-QV--NFEKVFN------KN------NKTRL------EK-FIAVDP-S--TIFYA----TD-----------
-----------KKGKIIK------------------------------------------------------
---------------GGK--R-FVQVV-DKRV-------------V-----------------ASFTSRELA
MGIRNPRTELSSSG-------------------------------YGLSEVEIA-MKE--------FIAY-N
N-TESFND-------R-------FFSHG---G----TTRGILQ--IRSDQQ-------QSQ---HA----LE
NFKR-EW---------KSSL-------SGINGSW-QIPVVM-A------DD-I------KFV-NMTPTA-ND
M---QFE-KWLNY--LIN-IISALYGIDPAEIGFPNR------GG-ATGS--KGGSTLNE---------ADP
GK--------KQQQSQNKGLQP-LLRFIEDLVNR--HIISE--------YGD-K--------Y-TFQFV---
-----GGD-TKSA
>MyoJ9PKW4.1/166-594 Putative portal protein
--RFKKRPS----TTTLELMNP----------------------------VDKQ------------------
-----ELSIAIRGLE-----------EETV-MKSANAGQ----------------------------GRA--
---KAYEEPILGQF---------SI----------NPDYKEAPS-KDGRYNLLENLKIWSSKNIIVNAII--
-NTRVNQVSMFCSP-ARYSN-RGVGYEVRL---KDPLKTP--------------------SSHEKATIERI-
------------ESFLEY-TG--------RVKD------------DFTQDNFR----AFIKKITR-DRLIYD
-KI--NFELIYD------KD------GE--L------GR-FKAIDA-S--TIYVA----VD-----------
-----------EKGKERK------------------------------------------------------
---------------GDNVEK-YVQVL-DRKK-------------V-----------------AGFKAKEMA
WEVHNPRTDIHVGR-------------------------------YGYSELELC-LEH--------LQYH-A
N-TELFNA-------R-------YFAQG---G----TTRGLLH--IKTGQE-------QSR---HA----LQ
SFRR-EW---------QTMF-------SGINGAW-KIPVVS-A------ED-V------KFI-NMTQSS-RD
M---EFE-RWLNY--LIN-VMCSIYAIDPSEINFPNR------GG-ATGS--SGST-LNE---------TSA
KE--------KNRISRDKGLEP-LLKFLEDIINK--YIVSQ--------FGD-K--------Y-IFVFV---
-----GGD-ATTE
>MyoJ9PTW7.1/143-572 Putative portal protein
--RKKKPTT----LSKMDILNP----------------------------EDMG------------------
-----EFSVMINGLE-----------QEAV-SKSGDKKD---------------------------IGRT--
---KGYEEPYLASM---------SV----------NPDYKEAPS-RDGDYRLLDTLKLWSRKNIIVNAII--
-NTRVNQVSMFCTP-SRYST-KGVGYEVRL---KDPLKTP--------------------SKAEEAKIKEI-
------------ETFLEY-TG--------VDNG------------DLTRDTFR----TFIKKITR-DRLIYD
-KV--NFELIYN------KE------KQ--L------AR-FAARDA-S--TIYTA----VD-----------
-----------SNGKLPK------------------------------------------------------
---------------GKDAYK-YVQII-DSQK-------------V-----------------ASFKANEMA
WEVHNPRTDITVGR-------------------------------YGYSELEIC-LQH--------LQYH-E
N-TELFNA-------R-------YFAQG---G----TTRGLLH--IKTGQE-------QSR---SA----LQ
SFRR-EW---------QSMF-------SGVNGAW-KIPVVS-A------ED-V------NFI-NMTQSS-KD
M---EFE-RWLNY--LIN-VMCSIFAIDPSEINFPNR------GG-ATGS--SGSS-LNE---------TSA
KE--------KNRISRDKGLEP-LLKFIEDTINK--YIIKQ--------FGD-E--------Y-LFQFV---
-----GGD-AATE
>MyoJ9PW96.1/163-590 Putative portal protein
---LKKAPS-----NPLELLNP----------------------------EDKH------------------
----SEISTMIRQIE-----------EEQI-MKSTTAKE----------------------------GRA--
---KAYEEPILGQF---------SI----------NPDYKEAPS-KDGNYNLLENLKLWSRKNIIVNAII--
-NTRVNQVSMFCSP-ARYSS-RGVGYEVRL---KDPFKDP--------------------TTHEEAAIQRI-
------------EDFLQY-TG--------KVKD------------DFTRDNFR----GFIKKIIR-DRLIYD
-KI--NFELIYN------KE------GE--L------TR-FKAVDA-S--TIYVA----VD-----------
-----------EDGKEPK------------------------------------------------------
---------------GDNVDK-FVQVL-DRRP-------------V-----------------AHFKAKEMA
WEVHNPRTDMTIGR-------------------------------YGYSELELA-MNH--------LQYH-E
N-TELFNA-------R-------YFAQG---G----TTRGLLH--IKTGQD-------QSR---HA----LQ
AFRR-EW---------QTMF-------SGINGAW-KIPVVS-A------ED-V------KFI-NMTQSS-RD
M---EFE-RWLNY--LIN-VLCSIYAIDPSEINFPNR------GG-ATGS--SGST-LNE---------TSA
RE--------KNRISRDKGLEP-LLKFLEDAINK--YIVSQ--------FGD-K--------Y-IFTFV---
-----GGD-AQTE
>MyoK7QMG4.1/163-592 Portal protein
--RLGKDYG----NNSTIAQVP----------------------------IDEGLQAN--------------
----I-KKIEQDNKE-----------YQDL-TKSLY-------------------------------GQQ--
---QAYAEPFIEMM---------DT----------NPEFRDKRSYMKNEHNLHDVLKKFG-NNPILNAII--
-LTRSNQVAMYCQP-ARYSE-KGLGFEVRL---RDLDAEP--------------------GRKEKEEMKRI-
------------EDFIVN-TG--------KDK-------------DVDRDSFQ----TFCKKIVR-DTYIYD
-QV--NFEKVFN------KN------NKTKL------EK-FIAVDP-S--TIFYA----TD-----------
-----------KKGKIIK------------------------------------------------------
---------------GGK--R-FVQVV-DKRV-------------V-----------------ASFTSRELA
MGIRNPRTELSSSG-------------------------------YGLSEVEIA-MKE--------FIAY-N
N-TESFND-------R-------FFSHG---G----TTRGILQ--IRSDQQ-------QSQ---HA----LE
NFKR-EW---------KSSL-------SGINGSW-QIPVVM-A------DD-I------KFV-NMTPTA-ND
M---QFE-KWLNY--LIN-IISALYGIDPAEIGFPNR------GG-ATGS--KGGSTLNE---------ADP
GK--------KQQQSQNKGLQP-LLRFIEDLVNR--HIISE--------YGD-K--------Y-TFQFV---
-----GGD-TKSA
>MyoM4H0W3.1/158-577 Uncharacterized protein
--RLVGVNK----SDAVKHI-E----------------------------VDDN------------------
------YSIAIQQRE-----------QEQI-SKAMN-------------------------------NKE--
---VAYSQPVIGSM---------SA----------NPGFKTKPS-IRNNQDLHGVLKKFG-GNIILNAII--
-NTRSNQVSMYCKP-ARHSE-KGVGFEVRL---KDLDKKP--------------------TSHDEATIKRI-
------------ESFIEK-TG--------IDN-------------DINRDSFS----SFVKKIVR-DTYMYD
-QV--NFEKVFN------RN------QN--M------VR-FVAKDP-T--TIFFA----TT-----------
-----------ADGKIPD------------------------------------------------------
---------------NGN--R-FVQVI-DQKI-------------V-----------------ATFNAREMA
FAVRNPRSDIYATG-------------------------------YGYPELEIA-LKQ--------FIAH-E
N-TEAFND-------R-------FFSHG---G----TTRGILQ--IKAAQQ-------QSQ---HA----LE
IFKR-EW---------KNSL-------SGINGSW-QIPVVS-A------ED-V------KFV-NMTPSA-RD
M---EFE-KWLNY--LIN-VISALYGIDPAEINIPNN------GG-ATGS--KGGS-LNE---------GNS
AE--------KNQASKNKGLQP-LLGFIEDFINK--HIVAE--------FGD-K--------Y-TFQFV---
-----GGD-IKSE
>MyoM4HN98.1/161-587 Phage portal protein
---FTNRSN----DTPPENIRK----------------------------VDD-------------------
-----NLLLAIKHLE-----------DEQI-QKSKSSGQ----------------------------GRA--
---KAYEEPLLGSM---------SM----------NPDYKEAPS-SRGNHNLLETLKLWSRKNIILNAII--
-NTRVNQVSLFCTP-ARHSD-RGIGYEVRL---KNPLDKP--------------------TSHDIAKMERI-
------------EDFLQH-TG--------KSHD------------DFTRDNLR----AFVKKLVR-DRLVYD
-KI--NFELIYD------TK------GE--L------NR-FKAVDA-S--TIYVA----VD-----------
-----------EKGHEPK------------------------------------------------------
---------------GKNVAK-YVQIL-ERRK-------------V-----------------AEFKAKEMA
WEVHNPRTDITVGR-------------------------------YGYSELEVA-MNH--------LQYH-E
N-TELFNA-------R-------YFAQG---G----TTRGLLH--IKTGQD-------QSN---QA----LQ
AFRR-EW---------TAMF-------SGINGAW-KIPVIS-A------ED-V------NFV-NMTQSS-RD
M---EFE-KWLNY--LIN-VCCSIYAIDPSEINFPNR------GG-ATGS--SGNS-LNE---------GST
KE--------KHRSSKDKGLEP-LLKFIEDAINK--YIVAQ--------FGD-R--------Y-LFSFV---
-----GGD-VQTE
>MyoQ30LD1.1/158-577 Gp14
--RLAGVNK----SDAVKHI-E----------------------------VDDN------------------
------YSIAIQQRE-----------QEQI-SKAMN-------------------------------NKE--
---VAYSQPVIGSM---------SA----------NPGFKTKPS-IRNNQDLHGVLKKFG-GNIILNAII--
-NTRSNQVSMYCKP-ARHSE-KGVGFEVRL---KDLDKKP--------------------TSHDEATIKRI-
------------ESFIEK-TG--------VDN-------------DINRDSFS----SFVKKIVR-DTYMYD
-QV--NFEKVFN------RN------QS--M------VR-FVAKDP-T--TIFFA----TT-----------
-----------ADGKIPD------------------------------------------------------
---------------NGN--R-FVQVI-DQKI-------------V-----------------ATFNAREMA
FAVRNPRSDIYATG-------------------------------YGYPELEIA-LKQ--------FIAH-E
N-TEAFND-------R-------FFSHG---G----TTRGILQ--IKAAQQ-------QSQ---HA----LE
IFKR-EW---------KNSL-------SGINGSW-QIPVVS-A------ED-V------KFV-NMTPSA-RD
M---EFE-KWLNY--LIN-VISALYGIDPAEINIPNN------GG-ATGS--KGGS-LNE---------GNS
AE--------KNQASKNKGLQP-LLGFIEDFINK--HIVAE--------FGD-K--------Y-TFQFV---
-----GGD-IKSE
>MyoQ4ZA26.1/163-592 ORF014
--RLGKDYG----NNSTIAQVP----------------------------IDEGLQAN--------------
----I-KKIEQDNKE-----------YQDL-TKSLY-------------------------------GQQ--
---QAYAEPFIEMM---------DT----------NPEFRDKRSYMKNEHNLHDVLKKFG-NNPILNAII--
-LTRSNQVAMYCQP-ARYSE-KGLGFEVRL---RDLDAEP--------------------GRKEKEEMKRI-
------------EDFIVN-TG--------KDK-------------DVDRDSFQ----TFCKKIVR-DTYIYD
-QV--NFEKVFN------KN------NKTKL------EK-FIAVDP-S--TIFYA----TD-----------
-----------KKGKIIK------------------------------------------------------
---------------GGK--R-FVQVV-DKRV-------------V-----------------ASFTSRELA
MGIRNPRTELSSSG-------------------------------YGLSEVEIA-MKE--------FIAY-N
N-TESFND-------R-------FFSHG---G----TTRGILQ--IRSDQQ-------QSQ---HA----LE
NFKR-EW---------KSSL-------SGINGSW-QIPVVM-A------DD-I------KFV-NMTPTA-ND
M---QFE-KWLNY--LIN-IISALYGIDPAEIGFPNR------GG-ATGS--KGGSTLNE---------ADP
GK--------KQQQSQNKGLQP-LLRFIEDLVNR--HIISE--------YGD-K--------Y-TFQFV---
-----GGD-TKSA
>MyoQ5ULK2.1/128-544 Orf112
AFSLSNKKSTSY--------------------------------------IELG------------------
-----------------------DYDKDIV-NKAIRPGR----------------------------ASA--
---RDTVDGI--DI------ADGNV----------AGQYSVASI--SDVLSTKKLLKAYA-DNDIVQAII--
-RTRTNQVLTYSNP-SRYNR-NGVGFKVEL---KDATKVM--------------------SKAQIKRAHEI-
------------EDFIYN-TG----S-EYYEW----------------RDTFP----RLLTKIIN-DMYVQD
-QI--NIERIFK------ND----S-NE--L------DH-FNAVDA-S--KVVIS----YS-----------
-----------PRSKDQP----------------------R-------------------------------
--------------------K-FEQFV-SETK-------------S-----------------VKFSERNLT
FINYWNLSDTDRRG-------------------------------YGYSPVEAS-IPL--------IRAI-Y
D-TEQFNA-------R-------FFSQG---G----TTRGILV--IDQDGD------AQAN---QMM---LA
GIRR-QW---------TSQG-------SGLGGAW-KIPILA-A------KD-A------KFV-NMTQNS-RD
M---EFD-KFLNF--MIY-DTAAIFQMQPEEINFPNN------GG-STGK--SGTKSVNE---------GST
AKA-------KLESSKDKGLTP-LLSFIEQVIND--KIMRY--------VDT-D--------Y-RFSFT---
-----LGD-AQDK
>MyoQ6Y7S6.1/163-592 Putative portal protein
--RLGKDYG----NNSTIAQVP----------------------------IDEGLQAN--------------
----I-KKIEQDNKE-----------YQDL-TKSLY-------------------------------GQQ--
---QAYAEPFIEMM---------DT----------NPEFRDKRSYMKNEHNLHDVLKKFG-NNPILNAII--
-LTRSNQVAMYCQP-ARYSE-KGLGFEVRL---RDLDAEP--------------------GRKEKEEMKRI-
------------EDFIVN-TG--------KDK-------------DVDRDSFQ----TFCKKIVR-DTYIYD
-QV--NFEKVFN------KN------NKTKL------EK-FIAVDP-S--TIFYA----TD-----------
-----------KKGKIIK------------------------------------------------------
---------------GGK--R-FVQVV-DKRV-------------V-----------------ASFTSRELA
MGIRNPRTELSSSG-------------------------------YGLSEVEIA-MKE--------FIAY-N
N-TESFND-------R-------FFSHG---G----TTRGILQ--IRSDQQ-------QSQ---HA----LE
NFKR-EW---------KSSL-------SGINGSW-QIPVVM-A------DD-I------KFV-NMTPTA-ND
M---QFE-KWLNY--LIN-IISALYGIDPAEIGFPNR------GG-ATGS--KGGSTLNE---------ADP
GK--------KQQQSQNKGLQP-LLRFIEDLVNR--HIISE--------YGD-K--------Y-TFQFV---
-----GGD-TKSA
>MyoR4JGG5.1/160-588 Portal protein
-LNNDSRTV----ASHLNDVKE----------------------------IDE-------------------
-----SLSVTIKEIE-----------GEYI-KKSKND------------------------------PKP--
---KAYEEPLLGNL---------SM----------NPDYKEAPS-ILGTANLFKTLKHYSRKNIILNAII--
-NTRVNQVSLFCTP-ARYSD-KGIGYEVRL---KDPLAEE--------------------NTHDKKKIKEI-
------------EKFLEN-TG--------VTQ-------------SFTNDTFR----TFVKKIVR-DRLTYD
-KI--NFELIYD------KE----DPDK--L------VK-FKAVDA-S--TIYVA----VD-----------
-----------DKGKEPK------------------------------------------------------
---------------GENAYK-YVQML-DDRK-------------V-----------------ASFKAKEMA
WEVHNPRTDITVGR-------------------------------YGYPELEVA-LNH--------LQYH-E
N-TEVFNA-------R-------FFAQG---G----TTRGLLQ--IKTGQE-------QSH---QA----LT
SFRR-EW---------QSMF-------SGLNGAW-KIPVIT-A------ED-V------KFV-NMTQSS-KD
M---EFE-KWLNY--LIN-VICSIFSIDPSEINFPNR------GG-ATGH--SGNT-LNE---------GGT
AE--------KYRNSKDKGLEP-LLKFVEDAVNK--YIVSQ--------LGNGK--------Y-VFNFV---
-----GGD-VKTE
>MyoS4U6V3.1/158-577 Putative portal protein
--RLVGVNK----SDAVKHI-E----------------------------VDDN------------------
------YSIAIQQRE-----------QEQI-SKAMN-------------------------------NKE--
---VAYSQPVIGSM---------SA----------NPGFKTKPS-IRNNQDLHGVLKKFG-GNIILNAII--
-NTRSNQVSMYCKP-ARHSE-KGVGFEVRL---KDLDKKP--------------------TSHDEATIKRI-
------------ESFIEK-TG--------IDN-------------DINRDSFS----SFVKKIVR-DTYMYD
-QV--NFEKVFN------RN------QN--M------VR-FVAKDP-T--TIFFA----TT-----------
-----------ADGKIPD------------------------------------------------------
---------------NGN--R-FVQVI-DQKI-------------V-----------------ATFNAREMA
FAVRNPRSDIYATG-------------------------------YGYPELEIA-LKQ--------FIAH-E
N-TEAFND-------R-------FFSHG---G----TTRGILQ--IKAAQQ-------QSQ---HA----LE
IFKR-EW---------KNSL-------SGINGSW-QIPVVS-A------ED-V------KFV-NMTPSA-RD
M---EFE-KWLNY--LIN-VISALYGIDPAEINIPNN------GG-ATGS--KGGS-LNE---------GNS
AE--------KNQASKNKGLQP-LLGFIEDFINK--HIVAE--------FGD-K--------Y-TFQFV---
-----GGD-IKSE
>MyoS5Y0L1.1/145-573 Portal protein
---LKKAPS----ANPLELLNP----------------------------EDKH------------------
----SEISTMIRQIE-----------EEQI-MKSTTAEK----------------------------GKA--
---KAYEEPILGQF---------SI----------NPDYKEAPS-KDGNYNLLENLKLWSRKNIIVNAII--
-NTRVNQVSMFCSP-ARYSS-RGVGYEVRL---KDPFKDP--------------------TTHEEAAIKRI-
------------EDFLQY-TG--------NMKD------------DYTRDNFR----GFIKKIIR-DRLIYD
-KI--NFELIYD------KQ------GE--L------NR-FKAVDA-S--TIYVA----VD-----------
-----------KEGREPK------------------------------------------------------
---------------GKDSEK-FVQVL-DRRK-------------V-----------------AAFKAKEMA
WEVHNPRTDITVGR-------------------------------YGYSELELA-MNH--------LQYH-E
N-TELFNA-------R-------YFAQG---G----TTRGLLH--IKTGQD-------QSR---HA----LQ
AFRR-EW---------QTMF-------SGINGAW-KIPVVS-A------ED-V------KFI-NMTQSS-RD
M---EFE-RWLNY--LIN-VLCSIYAIDPSEINFPNR------GG-ATGS--SGST-LNE---------TSA
RE--------KNRISRDKGLEP-LLKFIEDAINK--YIVSQ--------FGD-K--------Y-IFTFV---
-----GGD-AQTE
>MyoU5PRU0.1/145-573 Portal protein
---LKKAPS----ANPLELLNP----------------------------EDKH------------------
----SEISTMIRQIE-----------EEQI-MKSTTAEK----------------------------GKA--
---KAYEEPILGQF---------SI----------NPDYKEAPS-KDGNYNLLENLKLWSRKNIIVNAII--
-NTRVNQVSMFCSP-ARYSS-RGVGYEVRL---KDPFKDP--------------------TTHEEAAIKRI-
------------EDFLQY-TG--------NMKD------------DYTRDNFR----GFIKKIIR-DRLIYD
-KI--NFELIYD------KQ------GE--L------NR-FKAVDA-S--TIYVA----VD-----------
-----------KEGREPK------------------------------------------------------
---------------GKDSEK-FVQVL-DRRK-------------V-----------------AAFKAKEMA
WEVHNPRTDITVGR-------------------------------YGYSELELA-MNH--------LQYH-E
N-TELFNA-------R-------YFAQG---G----TTRGLLH--IKTGQD-------QSR---HA----LQ
AFRR-EW---------QTMF-------SGINGAW-KIPVVS-A------ED-V------KFI-NMTQSS-RD
M---EFE-RWLNY--LIN-VLCSIYAIDPSEINFPNR------GG-ATGS--SGST-LNE---------TSA
RE--------KNRISRDKGLEP-LLKFIEDAINK--YIVSQ--------FGD-K--------Y-IFTFV---
-----GGD-AQTE
>MyoU5PWT3.1/163-590 Portal protein
---LKKAPS-----NPLELLNP----------------------------EDKH------------------
----SEISTMIRQIE-----------EEQI-MKSTTAKE----------------------------GRA--
---KAYEEPILGQF---------SI----------NPDYKEAPS-KDGNYNLLENLKLWSRKNIIVNAII--
-NTRVNQVSMFCSP-ARYSS-RGVGYEVRL---KDPFKDP--------------------TTHEEAAIQRI-
------------EDFLQY-TG--------KVKD------------DFTRDNFR----GFIKKIIR-DRLIYD
-KI--NFELIYN------KQ------GE--L------TR-FKAVDA-S--TIYVA----VD-----------
-----------KEGKEPK------------------------------------------------------
---------------GDNADK-FVQVL-DRRP-------------V-----------------AHFKAKEMA
WEVHNPRTDMTVGR-------------------------------YGYSELELA-MNH--------LQYH-E
N-TELFNA-------R-------YFAQG---G----TTRGLLH--IKTGQD-------QSR---HA----LQ
AFRR-EW---------QTMF-------SGINGAW-KIPVVS-A------ED-V------KFI-NMTQSS-RD
M---EFE-RWLNY--LIN-VLCSIYAIDPSEINFPNR------GG-ATGS--SGST-LNE---------TSA
RE--------KNRISRDKGLEP-LLKFLEDAINK--YIVSQ--------FGD-K--------Y-IFTFV---
-----GGD-AQTE
>MyoV5XUQ3.1/163-592 Phage portal putative structural protein
--RLGKDYG----NNSTIAQVP----------------------------IDEGLQAN--------------
----I-KKIEQDNKE-----------YQDL-TKSLY-------------------------------GQQ--
---QAYAEPFIEMM---------DT----------NPEFRDKRSYMKNEHNLHDVLKKFG-NNPILNAII--
-LTRSNQVAMYCQP-ARYSE-KGLGFEVRL---RDLDAEP--------------------GRKEKEEMKRI-
------------EDFIVN-TG--------KDK-------------DVDRDSFQ----TFCKKIVR-DTYIYD
-QV--NFEKVFN------KN------NKTKL------EK-FIAVDP-S--TIFYA----TD-----------
-----------KKGKIIK------------------------------------------------------
---------------GGK--R-FVQVV-DKRV-------------V-----------------ASFTSRELA
MGIRNPRTELSSSG-------------------------------YGLSEVEIA-MKE--------FIAY-N
N-TESFND-------R-------FFSHG---G----TTRGILQ--IRSDQQ-------QSQ---HA----LE
NFKR-EW---------KSSL-------SGINGSW-QIPVVM-A------DD-I------KFV-NMTPTA-ND
M---QFE-KWLNY--LIN-IISALYGIDPAEIGFPNR------GG-ATGS--KGGSTLNE---------ADP
GK--------KQQQSQNKGLQP-LLRFIEDLVNR--HIISE--------YGD-K--------Y-TFQFV---
-----GGD-TKSA
>MyoV5XVC5.1/163-592 Phage portal putative structural protein
--RLGKDYG----NNSTIAQVP----------------------------IDEGLQAN--------------
----I-KKIEQDNKE-----------YQDL-TKSLY-------------------------------GQQ--
---QAYAEPFIEMM---------DT----------NPEFRDKRSYMKNEHNLHDVLKKFG-NNPILNAII--
-LTRSNQVAMYCQP-ARYSE-KGLGFEVRL---RDLDAEP--------------------GRKEKEEMKRI-
------------EDFIVN-TG--------KDK-------------DVDRDSFQ----TFCKKIVR-DTYIYD
-QV--NFEKVFN------KN------NKTKL------EK-FIAVDP-S--TIFYA----TD-----------
-----------KKGKIIK------------------------------------------------------
---------------GGK--R-FVQVV-DKRV-------------V-----------------ASFTSRELA
MGIRNPRTELSSSG-------------------------------YGLSEVEIA-MKE--------FIAY-N
N-TESFND-------R-------FFSHG---G----TTRGILQ--IRSDQQ-------QSQ---HA----LE
NFKR-EW---------KSSL-------SGINGSW-QIPVVM-A------DD-I------KFV-NMTPTA-ND
M---QFE-KWLNY--LIN-IISALYGIDPAEIGFPNR------GG-ATGS--KGGSTLNE---------ADP
GK--------KQQQSQNKGLQP-LLRFIEDLVNR--HIISE--------YGD-K--------Y-TFQFV---
-----GGD-TKSA
>MyoW0TWC3.1/163-592 Putative portal protein
--RLGKDYG----NNSTIAQVP----------------------------IDEGLQAN--------------
----I-KKIEQDNKE-----------YQDL-TKSLY-------------------------------GQQ--
---QAYAEPFIEMM---------DT----------NPEFRDKRSYMKNEHNLHDVLKKFG-NNPILNAII--
-LTRSNQVAMYCQP-ARYSE-KGLGFEVRL---RDLDAEP--------------------GRKEKEEMKRI-
------------EDFIVN-TG--------KDK-------------DVDRDSFQ----TFCKKIVR-DTYIYD
-QV--NFEKVFN------KN------NKTKL------EK-FIAVDP-S--TIFYA----TD-----------
-----------KKGKIIK------------------------------------------------------
---------------GGK--R-FVQVV-DKRV-------------V-----------------ASFTSRELA
MGIRNPRTELSSSG-------------------------------YGLSEVEIA-MKE--------FIAY-N
N-TESFND-------R-------FFSHG---G----TTRGILQ--IRSDQQ-------QSQ---HA----LE
NFKR-EW---------KSSL-------SGINGSW-QIPVVM-A------DD-I------KFV-NMTPTA-ND
M---QFE-KWLNY--LIN-IISALYGIDPAEIGFPNR------GG-ATGS--KGGSTLNE---------ADP
GK--------KQQQSQNKGLQP-LLRFIEDLVNR--HIISE--------YGD-K--------Y-TFQFV---
-----GGD-TKSA
>MyoW5QUM1.1/143-572 Putative portal protein
--RKKKPTT----LSKMDILNP----------------------------EDMG------------------
-----EFSVMINGLE-----------QEAV-SKSGDKKD---------------------------IGRT--
---KGYEEPYLASM---------SV----------NPDYKEAPS-RDGDYRLLDTLKLWSRKNIIVNAII--
-NTRVNQVSMFCTP-SRYST-KGVGYEVRL---KDPLKTP--------------------SKAEEAKIKEI-
------------ETFLEY-TG--------VDNG------------DLTRDTFR----TFIKKITR-DRLIYD
-KV--NFELIYN------KE------KQ--L------AR-FAARDA-S--TIYTA----VD-----------
-----------SNGKLPK------------------------------------------------------
---------------GKDAYK-YVQII-DSQK-------------V-----------------ASFKANEMA
WEVHNPRTDITVGR-------------------------------YGYSELEIC-LQH--------LQYH-E
N-TELFNA-------R-------YFAQG---G----TTRGLLH--IKTGQE-------QSR---SA----LQ
SFRR-EW---------QSMF-------SGVNGAW-KIPVVS-A------ED-V------NFI-NMTQSS-KD
M---EFE-RWLNY--LIN-VMCSIFAIDPSEINFPNR------GG-ATGS--SGSS-LNE---------TSA
KE--------KNRISRDKGLEP-LLKFIEDTINK--YIIKQ--------FGD-E--------Y-LFQFV---
-----GGD-AATE
>MyoX2JMQ9.1/162-588 Portal protein
---FNRQGS----DTPPESIRK----------------------------VDD-------------------
-----NFLLAIKHLE-----------DEQI-QKSKSGGQ----------------------------GRA--
---KAYEEPLLGSM---------SM----------NPDYKEAPS-SRGNHNLLETLKLWSRKNIILNAII--
-NTRVNQVSLFCTP-ARHSD-RGIGYEVRL---KNPLDKP--------------------TSHDIARMERI-
------------EDFLQH-TG--------KSHG------------DFTRDNLR----SFVKKLVR-DRLVYD
-KI--NFELIYD------TK------GE--L------NR-FKAVDA-S--TIYVA----VD-----------
-----------EKGHEPK------------------------------------------------------
---------------GKNVAK-YVQIL-ERRK-------------V-----------------AEFKANEMA
WEVHNPRTDITVGR-------------------------------YGYSELEVA-MNH--------LQYH-E
N-TELFNA-------R-------YFAQG---G----TTRGLLH--IKTGQD-------QSN---QA----LQ
AFRR-EW---------TAMF-------SGINGAW-KIPVIS-A------ED-V------KFV-NMTQSS-RD
M---EFE-KWLNY--LIN-VCCSIYAIDPSEINFPNR------GG-ATGS--SGNT-LNE---------GST
KE--------KHRSSKDKGLEP-LLKFIEDAINK--YIVSQ--------FGD-R--------Y-LFSFV---
-----GGD-VQTE
