# Supplementary material for: Putative archaeal viruses from the mesopelagic ocean
Source: PeerJ. 2017 Jun 15;5:e3428. doi: 10.7717/peerj.3428 (PMC5474096; doi:10.7717/peerj.3428)
Supplement: Supplemental Information 3 [file peerj-05-3428-s016.py]

#!/usr/bin/env python
__author__ = 'Ben Bolduc'
import sys
import csv
import optparse
from collections import OrderedDict

p = optparse.OptionParser(description="""Script that automates searching for archaeal viruses.""")

g = optparse.OptionGroup(p, "Inputs")

g.add_option("-i", "--input_fn", dest="input_fn", metavar="METAVIR FILENAME",
			help="""MetaVir CSV file. MUST be a CSV file and NOT an excel.""")

g.add_option("-s", "--search_fn", dest="search_fn", metavar="FILENAME",
			help="""File with keywords (one per line) to search for in the taxonomy in order to identify viruses.
			For example, 'archaeal' for archaeal viruses, 'phage' for phage(s). Can be tailored to include any terms.""")

g.add_option("-o", "--output", dest="output_fn", metavar="PREFIX", default="Archaeal-Virus", help="""Output prefix.""")

p.add_option_group(g)

g = optparse.OptionGroup(p, "Filter Options")

g.add_option("--percArchaeal", dest="percArchaeal", type="float", metavar="FLOAT", default=0.3,
			help="""Percent of genes required to have a match against an archaeal virus. (optional; default: %default).""")

g.add_option("--bitScoreNotArchaeal", dest="bitScoreNotArchaeal", type="float", metavar="INT", default=175,
			help="""BLAST bit score for sequences with <percArchaeal (optional; default: %default).""")

g.add_option("--percPfam", dest="percPfam", type="float", metavar="FLOAT", default=0.17,
			help="""Percent of genes requiring pfam match that are > bitScoreNotArchaeal. (optional; default: %default).""")

g.add_option("--bitScoreArchaeal", dest="bitScoreArchaeal", type="float", metavar="FLOAT", default=70,
			help="""BLAST bit score for sequences with >percArchaeal genes. (optional; default: %default).""")

g.add_option("--percVStrongArchaeal", dest="percVStrongArchaeal", type="float", metavar="FLOAT", default=0.9,
			help="""Percent of genes required to have a highest confidence match against an archaeal virus. (optional; default: %default).""")

g.add_option("--percStrongArchaeal", dest="percStrongArchaeal", type="float", metavar="FLOAT", default=0.65,
			help="""Percent of genes required to have a high confidence match against an archaeal virus. (optional; default: %default).""")

g.add_option("--percWeakArchaeal", dest="percWeakArchaeal", type="float", metavar="FLOAT", default=0.4,
			help="""Percent of genes required to have a high confidence match against an archaeal virus. (optional; default: %default).""")

p.add_option_group(g)

(p, a) = p.parse_args()

def error(msg):
	print >> sys.stderr, "ERROR: {}".format(msg)
	sys.exit(1)

if (p.input_fn == None):
	error("An input metavir filename is required.")

try:
	with open(p.input_fn): pass

except IOError:
	error("Input file {} not found.".format(p.input_fn))

if (p.search_fn == None):
	error("An search term filename is required.")

try:
	with open(p.search_fn): pass

except IOError:
	error("Search term file {} not found.".format(p.search_fn))


# Finally, where a class is actually useful
class ContigInfo(OrderedDict):
	def __init__(self, *args, **kwargs):
		super(ContigInfo, self).__init__(*args, **kwargs)

	def returnDict(self):
		return self.__dict__

contigData = {}
headers = ''

with open(p.input_fn, "rU") as csv_fh:
	'''
	For data:
	datalines[0] = empty
	datalines[1] = gene name
	'''
	csv_reader = csv.reader(csv_fh, delimiter=',', quotechar='"')

	headers = csv_reader.next()

	contigID = ''

	for data_lines in csv_reader:
		if not data_lines[0]:  # Does not have 'information' about contigID and is therefore annotation information

			geneID = data_lines[1]
			if not geneID in contigData[contigID]:
				# At this point, the ordering of genes does not matter, but if eventually, can just use ordereddict
				contigData[contigID][geneID] = {}

			# Skip empty contigID and now-used geneID
			contigData[contigID][geneID] = OrderedDict(zip(headers[2:], data_lines[2:]))

		else:  # Should be the contigID
			contigID = data_lines[0]  # Update contigID for this 'new' contig and its subsequent data

			if not contigID in contigData:
				contigData[contigID] = OrderedDict()

'''At this point we build a database (read: list) with user-supplied search terms. This allows the user to pick specific
terms to look for in the taxonomy that they believe (either rightly or wrongly) are indicative of their particular virus.
It also allows for the user to select a wide range of keywords that take into account spelling errors or other errors
within the taxonomy'''

searchTerms = set()  # Just in case user becomes copy-and-paste-happy
with open(p.search_fn, "rU") as searchTerm_fh:
	[searchTerms.update([line.strip()]) for line in searchTerm_fh]

binnings = {
	'purple': [],
	'brown': [],
	'green': [],
	'orange': [],
	'blue': [],
	'yellow': [],
	'light_green': [],
	'pink': []
}

totalInputs = 0
discardedInputs = 0
binnedInputs = 0
for contig, genes in contigData.iteritems():
	# Keep track of genes matching archaeal sequences within each contig
	archaealGenes = 0
	totalGenes = 0
	archaealPfams = 0
	phageGenes = 0
	affiliated_genes = 0
	archaealBits = []
	phageBits = []

	# Taxonomy from BLAST

	for gene, geneInfo in genes.iteritems():

		if any(searchTerm in geneInfo['predicted taxonomy'] for searchTerm in searchTerms):
			archaealGenes += 1
			archaealBits.append(float(geneInfo['Best BLAST hit bitscore']))

			if geneInfo['PFAM affiliation']:
				archaealPfams += 1

		if 'phage' in geneInfo['predicted taxonomy']:
			phageGenes += 1
			phageBits.append(float(geneInfo['Best BLAST hit bitscore']))

		totalGenes += 1

		if geneInfo['predicted taxonomy'] != '-':
			affiliated_genes += 1

	totalInputs += 1

	# Now have total archaeal genes and total genes
	#percArchaeal = (archaealGenes + .0) / totalGenes  # len(archaealBits) SHOULD = archaealGenes
	try:
		percArchaeal = (archaealGenes + .0) / (affiliated_genes)  # len(archaealBits) SHOULD = archaealGenes
	except ZeroDivisionError:
		percArchaeal = 0
	
	if percArchaeal < p.percArchaeal:

		if any(bits >= p.bitScoreNotArchaeal for bits in archaealBits):  # Modified from all
			try:
				percArchaealPfams = (archaealPfams + .0) / archaealGenes

				if percArchaealPfams >= p.percPfam:
					binnings['light_green'].append(contig)
					binnedInputs += 1

				if percArchaealPfams < p.percPfam:
					binnings['pink'].append(contig)
					binnedInputs += 1

			except ZeroDivisionError:  # Less than 17%
				binnings['pink'].append(contig)
				binnedInputs += 1

		else:  # This does not need to be here programmatically, but will be until proper docs
			# DISCARD
			#print "ERROR: Being Discarded. Percent Archaeal {}. Archaeal pfams {}. Archaeal genes {}. Total Genes {}. Archaeal Bits {}".format(
			#	percArchaeal, archaealPfams, archaealGenes, totalGenes, archaealBits)
			discardedInputs += 1
			continue

	if percArchaeal >= p.percArchaeal:

		# Need to compare the archaeal hits with any non-archaeal, i.e. phage hits that may also be on the contig
		if any(bits >= p.bitScoreArchaeal for bits in archaealBits):

			#avgPhageBits = sum(phageBits) / float(len(phageBits))
			#avgArchaealBits = sum(archaealBits) / float(len(archaealBits))

			if any(phageBit > max(archaealBits) for phageBit in phageBits):
				if percArchaeal >= p.percWeakArchaeal:
					if percArchaeal >= p.percStrongArchaeal:
						binnings['brown'].append(contig)
						binnedInputs += 1
					if percArchaeal < p.percStrongArchaeal:  # In order words, if it's 40%->65%
						binnings['orange'].append(contig)
						binnedInputs += 1

				if percArchaeal < p.percWeakArchaeal:
					binnings['orange'].append(contig)
					binnedInputs += 1

			if not any(phageBit > max(archaealBits) for phageBit in phageBits):  # If at least 1, if not more, archaealBit scores are greater than ALL phageBit scores
				if percArchaeal >= p.percStrongArchaeal:
					binnings['purple'].append(contig)
					binnedInputs += 1
				if percArchaeal < p.percStrongArchaeal:
					binnings['green'].append(contig)
					binnedInputs += 1

		if not any(bits >= p.bitScoreArchaeal for bits in archaealBits):  #
			if percArchaeal >= p.percVStrongArchaeal:
				binnings['blue'].append(contig)
				binnedInputs += 1

			if percArchaeal < p.percVStrongArchaeal:
				binnings['yellow'].append(contig)
				binnedInputs += 1

for bin, contigs in binnings.items():
	if not contigs:
		continue

	with open('{}-{}.csv'.format(p.output_fn, bin), 'w') as bin_fh:
		binWriter = csv.writer(bin_fh, delimiter=',', quotechar='"')
		binWriter.writerow(headers)

		for contig in contigs:

			buffer_list = ['' for x in range((len(headers) - 1))]

			binWriter.writerow([contig] + buffer_list)

			contigInfo = contigData[contig]

			for geneID, geneInfo in contigInfo.items():
				binWriter.writerow(['', geneID] + geneInfo.values())

print "There were {0} input genes, {1} of which were binned and {2} excluded.".format(totalInputs, binnedInputs, discardedInputs)
